# Supplementary material for: Crystal structure of (4R,5S)-4-methyl-3-methyl­sulfinyl-5-phenyl-1,3-oxazolidin-2-one
Source: Acta Crystallogr Sect E Struct Rep Online. 2014 Nov 15;70(Pt 12):o1257–8. doi: 10.1107/S1600536814024702 (PMC4257383; doi:10.1107/S1600536814024702)
Supplement: Supplementary file 1 [file e-70-o1257-sup1.cif]

##############################################################################
#                                                                            #
# This CIF contains the data in a paper accepted for publication in          #
# Acta Crystallographica Section E. It conforms to the requirements of       #
# Notes for Authors for Acta Crystallographica Section E, and has been       #
# peer reviewed under the auspices of the IUCr Commission on Journals.       #
#                                                                            #
# Full details of the Crystallographic Information File format               #
# are given in the paper "The Crystallographic Information File (CIF):       #
# a New Standard Archive File for Crystallography" by S. R. Hall, F. H.      #
# Allen and I. D. Brown [Acta Cryst. (1991), A47, 655-685].                  #
#                                                                            #
# The current version of the core CIF dictionary is obtainable from          #
# ftp://ftp.iucr.org/pub/cif_core.dic.                                       #
#                                                                            #
# Software is freely available for graphical display of the structure(s)     #
# in this CIF. For information consult the CIF software page                 #
# http://www.iucr.org/resources/cif/software.                                #
#                                                                            #
# This file may be used for bona fide research purposes within the           #
# scientific community so long as proper attribution is given to the journal # 
# article from which it was obtained.                                        #
#                                                                            #
##############################################################################
data_I
_database_code_depnum_ccdc_archive 'CCDC 1033536'
_audit_creation_method     'SHELXL-2014/7'
_chemical_name_systematic
;
(4<i>R</i>,5<i>S</i>)-4-Methyl-3-methylsulfinyl-5-phenyl-1,3-oxazolidin-2-one
;
_chemical_name_common     ?
_chemical_formula_moiety     'C11 H13 N O3 S'
_chemical_formula_sum     'C11 H13 N O3 S'
_chemical_formula_iupac     'C11 H13 N O3 S'
_chemical_formula_weight     239.28
_chemical_melting_point     ?
_shelx_space_group_comment
;
The symmetry employed for this shelxl refinement is uniquely defined
by the following loop, which should always be used as a source of
symmetry information in preference to the above space-group names.
They are only intended as comments.
;
_space_group_crystal_system     orthorhombic
_space_group_name_H-M_alt     'P 21 21 21'
_space_group_name_Hall     'P 2ac 2ab'
loop_
    _space_group_symop_operation_xyz
    'x, y, z'
    'x+1/2, -y+1/2, -z'
    '-x, y+1/2, -z+1/2'
    '-x+1/2, -y, z+1/2'
_cell_length_a     6.1605(4)
_cell_length_b     11.8490(8)
_cell_length_c     15.3861(11)
_cell_angle_alpha     90
_cell_angle_beta     90
_cell_angle_gamma     90
_cell_volume     1123.12(13)
_cell_formula_units_Z     4
_cell_measurement_reflns_used     9865
_cell_measurement_theta_min     3.15
_cell_measurement_theta_max     31.40
_cell_measurement_temperature     100(2)
_exptl_crystal_description     rod
_exptl_crystal_colour     colorless
_exptl_crystal_size_max     0.218
_exptl_crystal_size_mid     0.086
_exptl_crystal_size_min     0.062
_exptl_crystal_density_diffrn     1.415
_exptl_crystal_density_meas     ?
_exptl_crystal_density_method     ?
_exptl_crystal_F_000     504
_exptl_absorpt_coefficient_mu     0.279
_exptl_absorpt_correction_type     multi-scan
_exptl_absorpt_process_details
;
(SADABS; Sheldrick, 2007)
;
_shelx_estimated_absorpt_T_min     0.942
_shelx_estimated_absorpt_T_max     0.983
_exptl_absorpt_correction_T_min     0.7069
_exptl_absorpt_correction_T_max     0.7462
_diffrn_ambient_temperature     100(2)
_diffrn_radiation_type     'Mo-K\a'
_diffrn_radiation_wavelength     0.71073
_diffrn_radiation_source     'fine-focus sealed tube'
_diffrn_radiation_monochromator     graphite
_diffrn_measurement_device_type     'Bruker X8 APEXII CCD'
_diffrn_measurement_method     '\f and \w scans'
_diffrn_detector_area_resol_mean     8.33
_diffrn_reflns_number     30938
_diffrn_reflns_av_R_equivalents     0.0319
_diffrn_reflns_theta_min     2.169
_diffrn_reflns_theta_max     31.581
_diffrn_reflns_theta_full     25.242
_diffrn_measured_fraction_theta_max     1.000
_diffrn_measured_fraction_theta_full     1.000
_diffrn_reflns_limit_h_min     -8
_diffrn_reflns_limit_h_max     9
_diffrn_reflns_limit_k_min     -17
_diffrn_reflns_limit_k_max     17
_diffrn_reflns_limit_l_min     -21
_diffrn_reflns_limit_l_max     22
_refine_special_details     ?
_reflns_number_total     3761
_reflns_number_gt     3507
_reflns_threshold_expression     I>2\s(I)
_refine_ls_structure_factor_coef     Fsqd
_refine_ls_matrix_type     full
_refine_ls_R_factor_all     0.0311
_refine_ls_R_factor_gt     0.0274
_refine_ls_wR_factor_gt     0.0685
_refine_ls_wR_factor_ref     0.0704
_refine_ls_goodness_of_fit_ref     1.026
_refine_ls_restrained_S_all     1.026
_refine_ls_number_reflns     3761
_refine_ls_number_parameters     147
_refine_ls_number_restraints     0
_refine_ls_hydrogen_treatment     constr
_refine_ls_weighting_scheme     calc
_refine_ls_weighting_details
              'w=1/[\s^2^(Fo^2^)+(0.0431P)^2^+0.1270P] where P=(Fo^2^+2Fc^2^)/3'
_atom_sites_solution_hydrogens     geom
_atom_sites_solution_primary     ?
_atom_sites_solution_secondary     ?
_refine_ls_shift/su_max     0.001
_refine_ls_shift/su_mean     0.000
_refine_diff_density_max     0.306
_refine_diff_density_min     -0.184
_refine_ls_extinction_method     none
_refine_ls_extinction_coef     .
_refine_ls_abs_structure_details
;
Flack  <i>x</i> determined using 1431 quotients
[(<i>I</i>^+^)-(<i>I</i>^-^)]/[(<i>I</i>^+^)+(<i>I</i>^-^)]
(Parsons <i>et al.</i>, 2013)
;
_refine_ls_abs_structure_Flack     -0.012(16)
loop_
    _atom_type_symbol
    _atom_type_description
    _atom_type_scat_dispersion_real
    _atom_type_scat_dispersion_imag
    _atom_type_scat_source
    'C' 'C' 0.0033 0.0016
                         'International Tables Vol C Tables 4.2.6.8 and 6.1.1.4'
    'H' 'H' 0.0000 0.0000
                         'International Tables Vol C Tables 4.2.6.8 and 6.1.1.4'
    'N' 'N' 0.0061 0.0033
                         'International Tables Vol C Tables 4.2.6.8 and 6.1.1.4'
    'O' 'O' 0.0106 0.0060
                         'International Tables Vol C Tables 4.2.6.8 and 6.1.1.4'
    'S' 'S' 0.1246 0.1234
                         'International Tables Vol C Tables 4.2.6.8 and 6.1.1.4'
_computing_data_collection
;
APEX2 (Bruker, 2008)
;
_computing_cell_refinement
;
SAINT (Bruker, 2008)
;
_computing_data_reduction
;
SAINT (Bruker, 2008)
;
_computing_structure_solution
;
SHELXS97 (Sheldrick, 2008)
;
_computing_structure_refinement
;
SHELXL2014 (Sheldrick, 2008)
;
_computing_molecular_graphics
;
XP in SHELXTL (Sheldrick, 2008)
;
_computing_publication_material
;
XCIF (Sheldrick, 2008), enCIFer (Allen <i>et al.</i>,  2004) and
publCIF (Westrip,
2010)
;
loop_
    _atom_site_type_symbol
    _atom_site_label
    _atom_site_fract_x
    _atom_site_fract_y
    _atom_site_fract_z
    _atom_site_U_iso_or_equiv
    _atom_site_adp_type
    _atom_site_calc_flag
    _atom_site_occupancy
    _atom_site_disorder_assembly
    _atom_site_disorder_group
    S S1 0.97856(6) 0.27012(3) 0.33636(2) 0.01721(9) Uani d 1 . .
    N N1 0.8121(2) 0.16070(11) 0.31202(8) 0.0153(2) Uani d 1 . .
    O O1 0.74140(17) 0.00157(9) 0.24121(6) 0.0175(2) Uani d 1 . .
    O O2 1.04668(18) 0.09415(9) 0.20595(7) 0.0194(2) Uani d 1 . .
    O O3 1.13406(18) 0.23613(11) 0.40470(7) 0.0241(2) Uani d 1 . .
    C C1 0.5547(2) 0.02282(12) 0.29661(9) 0.0156(3) Uani d 1 . .
    H H1 0.4376 0.0589 0.2612 0.019 Uiso calc 1 . .
    C C2 0.6387(2) 0.10893(12) 0.36433(9) 0.0152(3) Uani d 1 . .
    H H2 0.5236 0.1659 0.3775 0.018 Uiso calc 1 . .
    C C3 0.8831(2) 0.08716(12) 0.24861(9) 0.0154(3) Uani d 1 . .
    C C4 0.4715(2) -0.08568(12) 0.33334(9) 0.0155(2) Uani d 1 . .
    C C5 0.5964(2) -0.18255(12) 0.33741(10) 0.0169(2) Uani d 1 . .
    H H5 0.7380 -0.1831 0.3130 0.020 Uiso calc 1 . .
    C C6 0.5153(3) -0.27897(12) 0.37712(9) 0.0190(3) Uani d 1 . .
    H H6 0.6021 -0.3451 0.3803 0.023 Uiso calc 1 . .
    C C7 0.3081(3) -0.27882(14) 0.41209(9) 0.0208(3) Uani d 1 . .
    H H7 0.2528 -0.3447 0.4394 0.025 Uiso calc 1 . .
    C C8 0.1815(3) -0.18222(14) 0.40706(10) 0.0221(3) Uani d 1 . .
    H H8 0.0387 -0.1823 0.4304 0.026 Uiso calc 1 . .
    C C9 0.2623(2) -0.08596(14) 0.36827(10) 0.0204(3) Uani d 1 . .
    H H9 0.1755 -0.0198 0.3653 0.025 Uiso calc 1 . .
    C C10 0.7241(3) 0.05758(13) 0.44793(10) 0.0189(3) Uani d 1 . .
    H H10A 0.8343 0.0006 0.4342 0.028 Uiso calc 1 . .
    H H10B 0.6043 0.0221 0.4796 0.028 Uiso calc 1 . .
    H H10C 0.7889 0.1169 0.4840 0.028 Uiso calc 1 . .
    C C11 0.7753(3) 0.35377(13) 0.38865(10) 0.0211(3) Uani d 1 . .
    H H11A 0.7344 0.3184 0.4439 0.032 Uiso calc 1 . .
    H H11B 0.6474 0.3592 0.3510 0.032 Uiso calc 1 . .
    H H11C 0.8327 0.4295 0.3997 0.032 Uiso calc 1 . .
loop_
    _atom_site_aniso_label
    _atom_site_aniso_U_11
    _atom_site_aniso_U_22
    _atom_site_aniso_U_33
    _atom_site_aniso_U_12
    _atom_site_aniso_U_13
    _atom_site_aniso_U_23
    S1 0.01616(15) 0.01850(15) 0.01696(15) -0.00282(12) -0.00025(12) 0.00138(12)
    N1 0.0135(5) 0.0171(5) 0.0154(5) -0.0015(4) 0.0024(4) 0.0005(4)
    O1 0.0169(5) 0.0178(5) 0.0179(5) -0.0019(4) 0.0058(4) -0.0002(4)
    O2 0.0158(5) 0.0222(5) 0.0202(5) 0.0013(4) 0.0045(4) 0.0026(4)
    O3 0.0191(5) 0.0288(6) 0.0245(5) 0.0005(5) -0.0068(4) -0.0011(5)
    C1 0.0114(6) 0.0180(6) 0.0174(6) 0.0006(5) 0.0021(5) 0.0025(5)
    C2 0.0136(6) 0.0147(6) 0.0172(6) 0.0011(5) 0.0045(5) 0.0010(5)
    C3 0.0147(6) 0.0162(6) 0.0152(6) 0.0017(5) -0.0004(5) 0.0027(5)
    C4 0.0133(5) 0.0183(6) 0.0149(5) -0.0014(5) -0.0004(5) 0.0014(5)
    C5 0.0160(6) 0.0185(6) 0.0160(6) -0.0004(5) 0.0011(5) -0.0016(5)
    C6 0.0243(7) 0.0161(6) 0.0166(6) -0.0003(6) -0.0016(5) -0.0021(5)
    C7 0.0245(7) 0.0225(7) 0.0155(6) -0.0078(6) -0.0025(5) 0.0029(6)
    C8 0.0148(6) 0.0311(8) 0.0203(7) -0.0040(6) 0.0007(5) 0.0065(6)
    C9 0.0140(6) 0.0252(7) 0.0221(7) 0.0015(6) -0.0004(5) 0.0060(6)
    C10 0.0229(7) 0.0185(7) 0.0153(6) -0.0003(6) 0.0031(6) 0.0003(5)
    C11 0.0240(7) 0.0173(6) 0.0220(7) 0.0020(6) 0.0001(6) 0.0004(6)
_geom_special_details
;
All e.s.d.'s (except the e.s.d. in the dihedral angle between two l.s. planes)
are estimated using the full covariance matrix. The cell e.s.d.'s are taken
into account individually in the estimation of e.s.d.'s in distances, angles
and torsion angles; correlations between e.s.d.'s in cell parameters are only
used when they are defined by crystal symmetry. An approximate (isotropic)
treatment of cell e.s.d.'s is used for estimating e.s.d.'s involving l.s.
planes.
;
loop_
    _geom_bond_atom_site_label_1
    _geom_bond_atom_site_label_2
    _geom_bond_site_symmetry_2
    _geom_bond_distance
    _geom_bond_publ_flag
    S1 O3 . 1.4783(12) ?
    S1 N1 . 1.6948(13) ?
    S1 C11 . 1.7882(16) ?
    N1 C3 . 1.3791(18) ?
    N1 C2 . 1.4716(18) ?
    O1 C3 . 1.3428(17) ?
    O1 C1 . 1.4534(16) ?
    O2 C3 . 1.2056(17) ?
    C1 C4 . 1.4952(19) ?
    C1 C2 . 1.547(2) ?
    C1 H1 . 1.0000 ?
    C2 C10 . 1.517(2) ?
    C2 H2 . 1.0000 ?
    C4 C5 . 1.3832(19) ?
    C4 C9 . 1.396(2) ?
    C5 C6 . 1.389(2) ?
    C5 H5 . 0.9500 ?
    C6 C7 . 1.385(2) ?
    C6 H6 . 0.9500 ?
    C7 C8 . 1.387(2) ?
    C7 H7 . 0.9500 ?
    C8 C9 . 1.380(2) ?
    C8 H8 . 0.9500 ?
    C9 H9 . 0.9500 ?
    C10 H10A . 0.9800 ?
    C10 H10B . 0.9800 ?
    C10 H10C . 0.9800 ?
    C11 H11A . 0.9800 ?
    C11 H11B . 0.9800 ?
    C11 H11C . 0.9800 ?
loop_
    _geom_angle_atom_site_label_1
    _geom_angle_atom_site_label_2
    _geom_angle_atom_site_label_3
    _geom_angle_site_symmetry_1
    _geom_angle_site_symmetry_3
    _geom_angle
    _geom_angle_publ_flag
    O3 S1 N1 . . 109.93(7) ?
    O3 S1 C11 . . 106.55(7) ?
    N1 S1 C11 . . 95.73(7) ?
    C3 N1 C2 . . 110.71(12) ?
    C3 N1 S1 . . 116.62(10) ?
    C2 N1 S1 . . 129.58(10) ?
    C3 O1 C1 . . 109.49(11) ?
    O1 C1 C4 . . 110.13(11) ?
    O1 C1 C2 . . 104.16(11) ?
    C4 C1 C2 . . 115.28(11) ?
    O1 C1 H1 . . 109.0 ?
    C4 C1 H1 . . 109.0 ?
    C2 C1 H1 . . 109.0 ?
    N1 C2 C10 . . 112.29(12) ?
    N1 C2 C1 . . 98.58(11) ?
    C10 C2 C1 . . 114.99(12) ?
    N1 C2 H2 . . 110.2 ?
    C10 C2 H2 . . 110.2 ?
    C1 C2 H2 . . 110.2 ?
    O2 C3 O1 . . 123.30(13) ?
    O2 C3 N1 . . 127.34(14) ?
    O1 C3 N1 . . 109.34(11) ?
    C5 C4 C9 . . 119.60(13) ?
    C5 C4 C1 . . 122.67(12) ?
    C9 C4 C1 . . 117.65(13) ?
    C4 C5 C6 . . 120.18(13) ?
    C4 C5 H5 . . 119.9 ?
    C6 C5 H5 . . 119.9 ?
    C7 C6 C5 . . 120.08(14) ?
    C7 C6 H6 . . 120.0 ?
    C5 C6 H6 . . 120.0 ?
    C6 C7 C8 . . 119.83(14) ?
    C6 C7 H7 . . 120.1 ?
    C8 C7 H7 . . 120.1 ?
    C9 C8 C7 . . 120.21(14) ?
    C9 C8 H8 . . 119.9 ?
    C7 C8 H8 . . 119.9 ?
    C8 C9 C4 . . 120.09(14) ?
    C8 C9 H9 . . 120.0 ?
    C4 C9 H9 . . 120.0 ?
    C2 C10 H10A . . 109.5 ?
    C2 C10 H10B . . 109.5 ?
    H10A C10 H10B . . 109.5 ?
    C2 C10 H10C . . 109.5 ?
    H10A C10 H10C . . 109.5 ?
    H10B C10 H10C . . 109.5 ?
    S1 C11 H11A . . 109.5 ?
    S1 C11 H11B . . 109.5 ?
    H11A C11 H11B . . 109.5 ?
    S1 C11 H11C . . 109.5 ?
    H11A C11 H11C . . 109.5 ?
    H11B C11 H11C . . 109.5 ?
loop_
    _geom_torsion_atom_site_label_1
    _geom_torsion_atom_site_label_2
    _geom_torsion_atom_site_label_3
    _geom_torsion_atom_site_label_4
    _geom_torsion_site_symmetry_1
    _geom_torsion_site_symmetry_2
    _geom_torsion_site_symmetry_3
    _geom_torsion_site_symmetry_4
    _geom_torsion
    _geom_torsion_publ_flag
    O3 S1 N1 C3 . . . . -88.16(11) ?
    C11 S1 N1 C3 . . . . 161.92(11) ?
    O3 S1 N1 C2 . . . . 69.87(14) ?
    C11 S1 N1 C2 . . . . -40.05(14) ?
    C3 O1 C1 C4 . . . . -145.05(12) ?
    C3 O1 C1 C2 . . . . -20.89(14) ?
    C3 N1 C2 C10 . . . . 96.80(14) ?
    S1 N1 C2 C10 . . . . -62.25(16) ?
    C3 N1 C2 C1 . . . . -24.78(14) ?
    S1 N1 C2 C1 . . . . 176.17(11) ?
    O1 C1 C2 N1 . . . . 26.31(13) ?
    C4 C1 C2 N1 . . . . 147.08(12) ?
    O1 C1 C2 C10 . . . . -93.27(14) ?
    C4 C1 C2 C10 . . . . 27.50(17) ?
    C1 O1 C3 O2 . . . . -175.68(13) ?
    C1 O1 C3 N1 . . . . 5.38(15) ?
    C2 N1 C3 O2 . . . . -165.15(14) ?
    S1 N1 C3 O2 . . . . -3.1(2) ?
    C2 N1 C3 O1 . . . . 13.73(15) ?
    S1 N1 C3 O1 . . . . 175.77(9) ?
    O1 C1 C4 C5 . . . . 19.91(18) ?
    C2 C1 C4 C5 . . . . -97.55(16) ?
    O1 C1 C4 C9 . . . . -163.13(12) ?
    C2 C1 C4 C9 . . . . 79.41(16) ?
    C9 C4 C5 C6 . . . . -0.9(2) ?
    C1 C4 C5 C6 . . . . 175.97(13) ?
    C4 C5 C6 C7 . . . . 0.6(2) ?
    C5 C6 C7 C8 . . . . 0.2(2) ?
    C6 C7 C8 C9 . . . . -0.8(2) ?
    C7 C8 C9 C4 . . . . 0.5(2) ?
    C5 C4 C9 C8 . . . . 0.4(2) ?
    C1 C4 C9 C8 . . . . -176.66(14) ?
_shelx_hkl_file
;
   1   0   0 -0.7651  0.9158   4
   1   0   0 0.66490 1.04656   4
   1   0   0 0.13570 1.05776   5
   1   0   0 1.29150 0.93635   5
  -1   0   0 -0.0799  1.0337   4
  -1   0   0 0.49442 1.05567   4
  -1   0   0 -1.3161  0.9127   5
  -1   0   0 -0.0255  0.9154   5
   1   0   0 0.76212 0.97219   1
   1   0   0 -0.0335  1.0397   3
  -1   0   0 -0.0981  0.9712   1
  -1   0   0 -0.7672  0.9172   3
   2   0   0 -1.9819  1.7027   5
   2   0   0 3.13284 1.67296   5
  -2   0   0 3.06778 1.70984   4
  -2   0   0 4.02170 1.67510   4
  -2   0   0 2.91494 1.58051   5
  -2   0   0 5.90710 1.50036   5
  -2   0   0 4.35715 1.73013   2
  -2   0   0 3.10678 1.46759   3
   2   0   0 2.72159 1.50326   3
  -2   0   0 1.86408 1.49676   1
   2   0   0 5.35263 1.90578   4
  -3   0   0 1.24963 1.55060   5
  -3   0   0 -1.0480  1.5206   3
  -3   0   0 2.76351 1.50398   5
   3   0   0 -1.0662  1.7773   3
   3   0   0 -0.3132  1.6638   4
   3   0   0 -0.2077  1.8888   4
   3   0   0 -1.9080  1.6181   5
   3   0   0 -1.4160  1.7441   5
  -3   0   0 0.01128 2.08920   2
  -3   0   0 0.71820 1.90849   4
  -3   0   0 1.65604 1.80124   4
  -3   0   0 -0.8693  1.6221   1
  -3   0   0 2.33192 1.54419   5
  -4   0   0 1381.17   48.51   2
   4   0   0 1426.47   50.15   5
  -4   0   0 1420.26   43.72   3
  -4   0   0 1393.84   49.07   5
  -4   0   0 1458.77   47.27   4
   4   0   0 1428.03   44.21   3
  -4   0   0 1345.82   49.00   5
   4   0   0 1407.21   50.33   5
   4   0   0 1473.57   47.78   4
   4   0   0 1355.62   47.66   4
  -4   0   0 1369.98   44.33   1
  -5   0   0 -0.4720  1.4347   5
   5   0   0 0.31204 2.64630   5
   5   0   0 0.75345 2.41382   4
  -5   0   0 1.65646 2.25719   1
   5   0   0 -2.3313  2.3749   3
  -5   0   0 -0.3387  2.0974   3
  -5   0   0 2.45936 1.43243   5
   5   0   0 -5.5652  2.4012   4
   5   0   0 2.81151 2.61298   5
  -5   0   0 -4.8602  2.5642   4
  -5   0   0 2.09388 2.94563   2
   6   0   0 63.2704  6.0597   4
   6   0   0 71.5217  5.7792   3
  -6   0   0 70.4157  5.3644   1
   6   0   0 72.5694  6.2879   5
   7   0   0 1.62338 4.18470   4
   7   0   0 3.51567 3.58163   3
   8   0   0 82.7995  7.4785   3
   9   0   0 -2.3547  4.3950   3
   0  -1   0 1.72192 0.51283   1
   0  -1   0 0.91592 0.53990   5
   0   1   0 -0.3452  0.3727   5
   0   1   0 1.35216 0.55432   4
   0   1   0 1.14756 0.41850   1
   0   1   0 0.25800 0.40290   4
   0   1   0 1.73365 0.53064   3
   0  -1   0 -0.1235  0.3917   4
   0  -1   0 0.21052 0.50068   4
   0   1   0 0.29158 0.33166   5
   0  -1   0 0.12274 0.40171   5
   1   1   0 1554.06   46.36   1
   1   1   0 1539.19   45.93   3
   1  -1   0 1574.94   52.65   5
   1  -1   0 1495.70   49.61   4
  -1  -1   0 1537.24   49.58   4
  -1  -1   0 1501.36   46.43   1
  -1  -1   0 1539.92   53.55   5
  -1   1   0 1502.78   46.47   1
  -1   1   0 1539.80   45.95   3
  -1   1   0 1510.83   49.56   4
  -1   1   0 1427.18   52.52   5
   1  -1   0 1552.56   46.44   1
   1  -1   0 1524.03   45.97   3
  -1   1   0 1511.29   49.59   4
   1  -1   0 1484.83   49.57   4
   1  -1   0 1531.17   46.55   1
  -1  -1   0 1505.85   53.58   5
   1   1   0 1532.26   49.57   4
  -1  -1   0 1483.10   49.52   4
   1   1   0 1533.20   45.79   3
  -1  -1   0 1542.08   45.86   3
  -1   1   0 1509.23   49.58   4
   1   1   0 1494.78   52.76   5
   1   1   0 1520.59   52.76   5
   1  -1   0 1584.35   52.68   5
   1   1   0 1472.37   49.56   4
   2  -1   0 19.6041  2.4060   4
   2  -1   0 26.0322  2.5983   5
   2   1   0 28.2734  2.2882   5
   2  -1   0 29.5955  2.5416   3
  -2   1   0 28.9930  2.5488   4
  -2  -1   0 29.0212  2.0866   3
   2   1   0 26.9128  2.1348   3
  -2  -1   0 33.4471  2.1352   5
   2   1   0 30.0132  2.4808   4
  -2   1   0 26.1347  2.2290   1
  -2   1   0 25.0068  2.6293   2
   2   1   0 24.3827  2.3146   5
  -2  -1   0 28.4011  2.0757   5
  -2   1   0 24.5231  2.4708   5
  -2  -1   0 27.0614  2.1693   1
  -2  -1   0 31.2146  2.3195   4
  -2  -1   0 29.3172  2.3310   4
   2   1   0 28.5378  2.5589   4
   2  -1   0 24.5704  2.5250   4
  -2   1   0 28.3511  2.3689   3
   2  -1   0 28.5357  2.5885   4
  -2   1   0 32.2076  2.7030   5
  -2   1   0 25.0969  2.3460   4
  -3   1   0 78.5881  4.3309   3
  -3  -1   0 76.6657  4.3216   4
  -3   1   0 74.2686  4.5650   4
   3  -1   0 70.9505  4.6422   4
   3   1   0 70.6124  4.5482   4
   3   1   0 74.6055  4.5010   4
   3  -1   0 72.5252  4.2828   3
  -3   1   0 71.6536  4.7756   2
  -3   1   0 76.5511  4.7290   4
  -3  -1   0 80.0007  3.6117   5
   3  -1   0 74.4502  4.6579   4
  -3  -1   0 80.8718  4.3455   4
   3  -1   0 65.1425  4.5633   5
   3  -1   0 71.1287  4.6574   5
   3   1   0 72.5374  4.2804   3
  -3   1   0 78.0125  4.3506   5
  -3  -1   0 72.4297  4.0648   1
  -3  -1   0 75.5098  4.7258   2
  -3  -1   0 77.2658  3.9444   3
   3   1   0 63.4634  4.4044   5
   3   1   0 69.8091  4.2149   5
  -3   1   0 75.3909  4.1612   1
  -3  -1   0 73.6929  3.5513   5
  -3   1   0 74.9446  4.2552   5
  -4   1   0 50.3784  3.6679   5
  -4   1   0 45.2558  3.7242   1
  -4  -1   0 53.5237  3.8915   1
   4   1   0 47.7169  4.1877   4
  -4  -1   0 42.1493  4.2891   2
   4  -1   0 50.8267  3.8562   3
   4  -1   0 48.5230  4.2865   4
  -4  -1   0 49.1341  2.7146   5
   4   1   0 52.1760  4.2719   5
  -4   1   0 50.0554  4.4922   2
   4  -1   0 52.8357  4.4860   4
  -4   1   0 48.7938  4.0530   4
  -4  -1   0 45.6342  2.6099   5
   4   1   0 54.3435  3.9129   3
   4  -1   0 53.7223  4.3297   5
  -4  -1   0 54.1815  3.7259   3
  -4  -1   0 56.2150  4.1025   4
  -4   1   0 56.6225  3.7330   5
   4   1   0 49.0945  4.2848   5
  -4   1   0 51.5688  3.9367   3
   4  -1   0 44.9305  4.2291   4
   4  -1   0 48.7885  4.2588   5
   4   1   0 51.8879  4.1620   4
  -5   1   0 55.8184  3.9401   5
   5   1   0 60.3527  5.1331   5
   5   1   0 53.5656  4.8902   4
  -5  -1   0 57.9541  4.3332   3
  -5   1   0 60.5338  4.0566   5
   5   1   0 61.5348  4.7403   3
   5  -1   0 51.9247  5.0288   4
   5  -1   0 59.4294  5.0786   4
   5   1   0 55.9975  5.1797   4
  -5  -1   0 58.5419  4.5368   1
   5  -1   0 64.0413  5.5220   5
  -5   1   0 58.1051  4.4361   3
  -5   1   0 62.3284  5.1565   4
  -5   1   0 60.0222  4.6320   1
   5   1   0 59.8056  5.1235   5
  -5   1   0 57.6554  5.4759   2
  -5  -1   0 56.3989  5.3308   2
   5  -1   0 60.9587  5.0897   4
   5  -1   0 56.5692  4.5992   3
   5  -1   0 62.7595  5.4438   5
  -6  -1   0 210.621   9.610   1
   6  -1   0 223.152  11.575   5
   6   1   0 240.371  11.434   5
   6   1   0 189.245  10.881   4
   6   1   0 212.542  10.132   3
   6   1   0 204.811  10.905   4
   6  -1   0 186.709   9.810   3
   6  -1   0 203.146  11.122   4
   7   1   0 114.703   8.765   4
   7  -1   0 124.126   9.598   4
   7  -1   0 124.625   8.504   1
   7  -1   0 113.992   7.923   3
   7   1   0 121.807   8.143   3
   8  -1   0 13.8715  4.8646   3
   8   1   0 17.4788  4.7661   3
   9  -1   0 11.2105  5.1475   3
   9   1   0 10.9550  5.0655   3
   0  -2   0 2030.73   62.20   1
   0  -2   0 2067.38   70.53   5
   0   2   0 2001.97   71.15   2
   0   2   0 2076.90   61.47   3
   0   2   0 2076.26   62.10   1
   0  -2   0 2015.51   66.31   4
   0   2   0 2045.54   70.46   5
   0   2   0 2092.07   66.35   4
   0   2   0 2012.10   70.44   5
   0  -2   0 2053.89   66.36   4
   0  -2   0 2054.05   70.53   5
   0   2   0 1960.44   66.33   4
  -1  -2   0 246.539   9.011   5
   1  -2   0 250.635   8.578   1
  -1   2   0 266.008   9.667   5
   1   2   0 251.571   9.164   5
   1  -2   0 239.338   9.191   4
  -1  -2   0 248.552   8.269   1
   1   2   0 253.884   8.894   4
   1  -2   0 251.711   8.494   3
   1   2   0 242.654   8.893   4
   1  -2   0 256.165   9.634   5
  -1   2   0 249.339   8.483   3
  -1   2   0 205.269   8.925   4
   1  -2   0 241.372   9.155   4
   1   2   0 251.507   9.159   5
  -1   2   0 245.218   9.480   5
  -1  -2   0 246.355   8.991   5
  -1   2   0 258.654   8.642   1
  -1  -2   0 249.201   8.151   3
   1  -2   0 250.738   9.554   5
  -1   2   0 229.793   9.025   2
  -1   2   0 254.550   9.279   4
   1   2   0 251.853   8.228   3
  -1  -2   0 237.300   8.724   4
   1   2   0 255.518   8.200   3
  -1  -2   0 249.714   8.828   4
   1   2   0 258.438   8.327   1
  -1  -2   0 237.711   8.683   2
  -2   2   0 1314.76   43.44   4
  -2  -2   0 1308.23   42.92   4
  -2  -2   0 1348.98   42.98   4
   2  -2   0 1303.11   40.30   3
  -2  -2   0 1262.72   43.50   2
  -2  -2   0 1225.70   46.56   5
  -2   2   0 1277.61   43.89   2
  -2   2   0 1350.85   40.29   3
  -2   2   0 1280.41   45.82   5
   2   2   0 1315.92   45.53   5
   2  -2   0 1351.43   46.11   5
  -2  -2   0 1375.13   39.83   3
   2   2   0 1306.48   43.18   4
   2   2   0 1352.64   43.17   4
  -2  -2   0 1271.63   40.32   1
  -2   2   0 1309.70   45.90   5
   2  -2   0 1290.55   45.93   5
   2   2   0 1311.80   39.99   3
   2   2   0 1246.14   45.48   5
   2  -2   0 1332.93   40.80   1
   2  -2   0 1315.06   43.52   4
   2  -2   0 1262.58   43.47   4
  -2   2   0 1339.43   43.50   4
   3   2   0 34.2309  3.0284   5
   3  -2   0 38.3626  3.5124   4
   3  -2   0 38.7698  3.4762   5
   3   2   0 31.9841  2.9459   5
  -3  -2   0 37.3465  2.9363   4
  -3  -2   0 36.8325  2.5973   3
  -3   2   0 35.9053  3.0882   3
  -3   2   0 31.9464  3.1247   5
  -3   2   0 31.5632  2.9883   5
  -3  -2   0 30.2629  2.6869   1
   3   2   0 33.3345  2.8685   3
  -3   2   0 39.2090  3.4769   4
   3  -2   0 31.1636  3.0621   1
   3  -2   0 32.0902  2.9808   3
   3  -2   0 29.5609  3.2118   4
  -3  -2   0 33.4442  3.2696   2
  -3   2   0 40.3928  3.2932   4
   3   2   0 33.8193  3.0935   4
   3  -2   0 44.6375  3.6934   5
  -3  -2   0 35.8886  2.8065   4
   3   2   0 28.4948  3.0384   4
  -3   2   0 36.6988  3.4766   2
  -4  -2   0 0.18230 1.87981   1
   4  -2   0 1.52326 2.38514   5
   4  -2   0 2.07161 2.39555   5
   4   2   0 -0.9914  2.2204   4
  -4   2   0 1.51763 2.38229   2
   4   2   0 -0.0723  2.1085   4
  -4  -2   0 0.86454 2.03974   4
   4   2   0 -1.5555  1.8329   3
  -4  -2   0 -1.7360  1.6261   3
   4  -2   0 2.17329 2.16106   1
  -4   2   0 -0.8039  1.9154   5
   4   2   0 -0.9062  1.9730   5
  -4   2   0 2.01268 2.37429   4
   4   2   0 -0.2934  1.9161   5
  -4  -2   0 0.41911 2.12793   2
   4  -2   0 1.74278 2.24833   3
   4  -2   0 0.74369 2.49946   4
   4  -2   0 1.36138 2.15712   4
  -4   2   0 -0.6797  1.8265   3
  -4   2   0 -1.4013  1.9292   5
  -5   2   0 98.1155  7.1889   2
   5   2   0 106.914   6.404   3
   5   2   0 108.602   6.886   4
  -5   2   0 107.973   6.974   4
   5   2   0 101.440   6.874   4
  -5   2   0 106.713   5.949   5
   5  -2   0 115.381   6.706   1
   5  -2   0 108.267   7.262   4
   5   2   0 111.634   6.905   5
  -5  -2   0 106.148   7.094   2
   5  -2   0 107.252   6.708   3
   5  -2   0 117.200   7.295   5
   5  -2   0 100.745   7.146   5
   5  -2   0 112.428   7.194   4
  -5  -2   0 122.284   5.907   3
  -5   2   0 101.898   5.969   5
  -5  -2   0 108.186   6.057   1
   5   2   0 112.470   6.959   5
  -5   2   0 113.107   6.401   3
   6   2   0 779.012  29.281   5
   6  -2   0 728.291  26.461   1
   6   2   0 734.667  25.751   3
  -6  -2   0 694.322  25.249   1
   6  -2   0 715.014  25.980   3
   6   2   0 788.404  28.490   4
  -6  -2   0 746.282  28.949   2
   6   2   0 769.330  28.147   4
   6  -2   0 718.897  28.506   4
   7  -2   0 9.53742 4.10633   1
   7  -2   0 2.71228 3.83932   3
   7   2   0 6.51376 3.71203   3
   7   2   0 8.53357 4.56885   4
  -7  -2   0 7.98281 3.46377   1
   8  -2   0 5.45974 4.43106   3
   8   2   0 4.66382 4.21132   3
   9   2   0 -4.0459  4.3058   3
   9  -2   0 0.13422 4.68518   3
   0  -3   0 3.24571 1.53032   4
   0   3   0 0.74844 0.75245   2
   0  -3   0 0.90572 1.30744   1
   0   3   0 1.34190 1.53323   5
   0   3   0 0.84690 1.43271   5
   0  -3   0 -0.2431  1.5750   4
   0  -3   0 0.04989 1.46526   5
   0   3   0 -0.5553  1.2946   1
   0   3   0 0.82655 1.60570   4
   0   3   0 -0.4028  1.5633   4
   0   3   0 -1.6271  1.4026   3
   0  -3   0 0.55000 1.38326   5
   1  -3   0 846.000  28.035   4
  -1   3   0 911.077  29.716   5
  -1  -3   0 800.897  27.494   4
  -1  -3   0 888.419  27.699   4
   1  -3   0 805.660  29.500   5
  -1   3   0 773.060  29.462   5
  -1  -3   0 800.575  27.588   2
   1   3   0 801.639  27.622   4
   1   3   0 857.957  29.215   5
  -1  -3   0 829.252  29.006   5
  -1  -3   0 807.739  25.855   1
   1  -3   0 854.819  25.940   3
   1   3   0 846.521  27.774   4
   1   3   0 822.284  29.133   5
  -1  -3   0 840.220  25.511   3
  -1   3   0 808.097  27.863   2
  -1   3   0 822.704  28.012   4
   1  -3   0 809.294  27.957   4
   1  -3   0 832.741  29.535   5
   1  -3   0 837.131  26.234   1
  -1   3   0 853.459  28.032   4
   1   3   0 810.239  25.602   3
  -1  -3   0 814.628  29.001   5
  -2   3   0 71.2992  4.4782   5
  -2  -3   0 69.7083  3.7675   2
  -2   3   0 74.9426  4.3943   3
   2  -3   0 68.8497  4.1891   3
   2   3   0 70.2228  4.1535   4
  -2  -3   0 77.9082  3.8632   1
   2   3   0 67.3391  3.8422   5
  -2  -3   0 70.9442  3.8200   4
  -2  -3   0 68.2690  3.8629   4
   2  -3   0 73.1390  4.5172   4
   2  -3   0 73.3227  4.7404   4
  -2   3   0 73.9423  4.7460   4
   2  -3   0 78.5040  4.3370   1
  -2  -3   0 76.5591  3.6477   3
  -2   3   0 67.1977  4.3022   2
   2  -3   0 75.7675  4.5305   5
   2   3   0 76.0273  4.2684   4
   2   3   0 66.1857  3.7356   3
  -2   3   0 72.2373  4.5642   5
   2   3   0 67.4492  3.8832   5
  -3  -3   0 106.870   5.011   4
  -3  -3   0 98.0909  4.7343   1
  -3   3   0 102.603   5.710   5
   3   3   0 96.2403  5.3293   5
  -3   3   0 98.7998  5.7701   4
   3  -3   0 102.282   5.891   5
  -3   3   0 98.9858  5.5291   5
   3   3   0 104.856   5.445   4
  -3  -3   0 102.035   4.624   3
   3   3   0 105.515   4.983   3
   3  -3   0 93.7990  5.6888   5
   3  -3   0 99.2354  5.9590   4
   3  -3   0 91.2910  5.8406   4
  -3  -3   0 93.6932  5.1931   2
   3  -3   0 101.330   5.432   1
   3   3   0 102.445   5.274   5
  -3   3   0 102.410   5.286   3
   3   3   0 100.738   5.417   4
   3  -3   0 97.2260  5.5646   3
  -3   3   0 94.7256  5.7830   2
  -3   3   0 97.1359  5.6678   4
   4   3   0 771.371  29.378   5
  -4   3   0 782.892  29.225   5
   4  -3   0 765.145  29.914   5
  -4   3   0 778.282  29.046   2
   4   3   0 780.282  28.082   4
  -4  -3   0 810.752  25.241   3
   4  -3   0 745.812  28.522   4
   4   3   0 813.597  28.047   4
  -4   3   0 819.858  26.241   3
  -4   3   0 840.702  29.392   5
  -4   3   0 782.140  28.240   4
   4   3   0 795.834  29.216   5
  -4  -3   0 781.461  25.815   1
   4  -3   0 779.390  26.359   3
   4  -3   0 817.301  29.950   5
   4  -3   0 778.312  26.663   1
   4   3   0 772.611  25.880   3
  -4  -3   0 809.282  28.556   2
   4  -3   0 819.446  28.745   4
   5   3   0 517.103  20.560   5
   5   3   0 507.783  20.094   4
   5   3   0 526.303  20.031   4
  -5   3   0 502.917  20.120   5
   5  -3   0 567.225  21.022   4
   5   3   0 501.619  18.402   3
  -5   3   0 511.658  18.383   3
   5   3   0 526.513  21.020   5
   5  -3   0 525.830  20.895   4
   5  -3   0 517.587  19.126   1
  -5  -3   0 500.489  18.012   1
  -5   3   0 499.004  21.020   2
  -5   3   0 526.605  20.173   5
  -5   3   0 533.131  20.290   4
   5  -3   0 503.991  21.305   5
   5  -3   0 493.853  18.810   3
   5  -3   0 544.376  21.479   5
  -5  -3   0 516.142  20.494   2
  -6  -3   0 784.787  27.832   1
   6  -3   0 811.190  31.564   4
   6   3   0 882.991  31.064   4
   6   3   0 841.981  28.482   3
   6   3   0 865.414  32.264   5
   6  -3   0 815.965  28.893   3
   6   3   0 778.512  30.722   4
   6  -3   0 834.301  29.256   1
  -6  -3   0 836.299  31.707   2
  -6   3   0 831.149  30.572   5
  -7  -3   0 11.7362  3.6164   1
   7   3   0 16.2854  4.8285   4
   7  -3   0 16.1321  4.2161   1
   7   3   0 15.2393  4.1855   3
   7  -3   0 10.2736  4.3355   3
   8  -3   0 209.439  12.471   1
   8   3   0 221.860  11.931   3
   8  -3   0 207.553  12.190   3
   0   4   0 702.831  23.294   2
   0  -4   0 688.130  24.763   5
   0   4   0 694.637  21.957   3
   0  -4   0 685.585  24.793   5
   0   4   0 689.202  24.977   5
   0  -4   0 701.847  22.174   1
   0   4   0 713.463  24.965   5
   0   4   0 709.005  23.830   4
   0   4   0 663.740  23.631   4
   0  -4   0 688.425  23.674   4
   0  -4   0 692.366  23.616   4
   1  -4   0 1213.08   36.69   1
   1   4   0 1165.01   40.88   5
  -1  -4   0 1166.67   38.56   4
  -1   4   0 1145.06   39.08   4
  -1  -4   0 1152.84   36.27   1
   1   4   0 1181.25   35.93   3
   1  -4   0 1198.23   36.24   3
  -1  -4   0 1215.51   38.69   4
  -1   4   0 1173.13   41.30   5
   1   4   0 1136.60   40.88   5
  -1  -4   0 1201.47   35.79   3
  -1  -4   0 1166.02   40.58   5
  -1  -4   0 1122.26   40.51   5
   1  -4   0 1126.21   41.21   5
  -1   4   0 1167.45   36.18   3
  -1  -4   0 1149.81   39.62   2
   1  -4   0 1152.16   39.08   4
   1  -4   0 1138.68   41.20   5
   1   4   0 1189.17   38.78   4
   1   4   0 1194.29   38.90   4
  -1   4   0 1170.04   39.14   4
  -1   4   0 1141.03   38.84   2
   2   4   0 531.188  17.063   3
  -2   4   0 499.696  18.821   2
  -2   4   0 519.461  19.774   5
  -2  -4   0 518.959  17.109   1
  -2  -4   0 510.015  18.060   2
   2  -4   0 519.882  19.116   4
   2  -4   0 533.146  20.053   5
  -2   4   0 543.365  19.906   5
   2   4   0 525.316  19.260   5
   2  -4   0 528.688  19.119   4
   2   4   0 515.880  19.187   5
  -2   4   0 510.911  18.987   4
   2  -4   0 508.713  17.730   1
  -2   4   0 525.942  17.568   3
  -2  -4   0 521.396  16.765   3
   2  -4   0 545.613  19.957   5
  -2  -4   0 524.084  18.114   4
  -2   4   0 525.160  18.951   4
   2   4   0 515.763  18.555   4
   2  -4   0 528.153  17.623   3
   2   4   0 541.468  18.496   4
  -2  -4   0 528.368  18.175   4
  -3  -4   0 806.766  24.979   3
  -3  -4   0 784.072  25.508   1
   3  -4   0 801.010  26.067   3
   3   4   0 794.673  27.645   4
  -3   4   0 822.843  25.980   3
  -3   4   0 840.226  28.320   4
  -3   4   0 786.940  28.111   4
  -3   4   0 770.318  28.085   4
   3  -4   0 803.479  29.595   5
  -3   4   0 818.501  29.301   5
  -3  -4   0 761.223  27.494   2
  -3  -4   0 796.197  26.994   4
   3  -4   0 855.504  28.486   4
   3   4   0 778.229  28.736   5
  -3   4   0 749.324  28.273   2
   3   4   0 765.944  28.793   5
   3  -4   0 766.969  28.185   4
  -3   4   0 792.513  29.308   5
   3  -4   0 793.261  26.431   1
   3   4   0 789.836  27.507   4
   3   4   0 804.015  25.517   3
   4  -4   0 401.531  17.305   5
  -4   4   0 416.931  16.791   5
   4   4   0 399.799  15.984   4
  -4   4   0 405.955  15.128   3
  -4  -4   0 426.510  14.159   3
   4   4   0 441.686  16.754   5
   4  -4   0 398.130  16.767   4
  -4  -4   0 399.852  16.181   2
  -4   4   0 420.102  16.584   4
   4   4   0 411.789  14.846   3
   4  -4   0 432.751  15.774   1
   4  -4   0 417.229  15.504   3
  -4  -4   0 406.422  14.630   1
  -4   4   0 400.005  16.859   2
   4   4   0 423.651  16.295   4
   4  -4   0 429.860  17.485   5
  -4   4   0 444.558  16.864   4
   4   4   0 426.332  16.582   5
   4  -4   0 410.627  16.830   4
   4   4   0 419.528  16.584   5
  -5   4   0 319.451  13.078   3
   5  -4   0 306.778  13.257   3
  -5  -4   0 309.945  12.184   1
   5  -4   0 327.017  14.973   5
  -5   4   0 307.447  14.863   2
   5   4   0 320.973  12.793   3
  -5  -4   0 325.244  14.097   2
  -5   4   0 321.093  13.931   5
   5  -4   0 330.451  13.716   1
   5  -4   0 344.897  14.819   4
   5   4   0 330.034  13.934   4
   5  -4   0 331.835  14.910   4
   5   4   0 332.301  14.206   5
  -5   4   0 333.513  14.026   5
   5   4   0 311.113  13.911   4
   5  -4   0 316.848  14.847   5
   5   4   0 328.439  14.237   5
  -6   4   0 73.2619  5.8350   3
   6  -4   0 71.4702  6.2539   1
  -6  -4   0 71.7322  6.6523   2
   6   4   0 73.3274  6.4055   4
   6  -4   0 62.0073  6.1131   3
   6   4   0 71.1361  5.7001   3
   6  -4   0 65.0656  6.5842   4
   6   4   0 81.4482  6.4637   5
  -6  -4   0 62.3427  4.9570   1
  -6   4   0 64.6450  5.5586   5
   7  -4   0 40.3902  5.6056   1
   7   4   0 30.4891  5.6436   4
   7  -4   0 28.9487  5.1299   3
  -7  -4   0 34.9396  4.4064   1
   7   4   0 27.7271  4.8440   3
   8  -4   0 25.6126  5.5655   3
   8  -4   0 35.2393  6.0510   1
   8   4   0 20.8201  4.8872   3
   0  -5   0 -3.1565  1.7861   4
   0   5   0 -0.1675  1.9005   5
   0   5   0 -0.0908  0.8301   2
   0   5   0 1.42563 2.00298   4
   0   5   0 -1.6228  1.8570   4
   0   5   0 2.67762 1.91244   5
   0  -5   0 0.53664 1.86825   4
   0  -5   0 -3.8975  1.6489   5
   0  -5   0 1.05202 1.72726   5
   0   5   0 1.03209 1.74011   3
   0  -5   0 -2.6955  1.4372   1
   1   5   0 394.773  14.945   4
   1   5   0 402.064  13.643   3
   1   5   0 392.192  14.846   4
  -1   5   0 403.570  15.302   4
   1  -5   0 424.651  15.307   4
   1   5   0 406.072  15.459   5
  -1   5   0 428.768  15.960   5
   1  -5   0 410.697  13.989   3
  -1  -5   0 415.812  14.907   5
  -1  -5   0 423.443  14.835   4
  -1   5   0 412.758  15.257   4
  -1  -5   0 395.538  13.796   1
   1  -5   0 421.439  15.896   5
   1  -5   0 404.410  15.174   4
  -1   5   0 414.037  14.560   2
  -1   5   0 394.801  13.970   3
  -1  -5   0 406.566  14.855   5
   1  -5   0 399.275  14.156   1
  -1  -5   0 395.445  14.602   4
  -1  -5   0 422.909  13.585   3
   1   5   0 395.595  15.523   5
   1  -5   0 407.295  15.794   5
   2   5   0 849.531  30.075   4
  -2   5   0 930.146  30.786   4
   2   5   0 890.497  31.577   5
   2   5   0 866.700  31.505   5
  -2   5   0 865.357  32.058   5
   2  -5   0 879.567  28.358   3
   2   5   0 892.122  27.808   3
   2  -5   0 872.122  30.663   4
   2  -5   0 844.250  32.168   5
  -2  -5   0 923.122  29.747   4
  -2  -5   0 850.066  29.295   2
  -2  -5   0 897.051  27.434   3
  -2   5   0 887.447  32.128   5
  -2  -5   0 879.322  27.968   1
  -2  -5   0 895.021  29.639   4
  -2   5   0 840.380  30.540   4
  -2   5   0 869.780  30.388   2
   2  -5   0 859.347  32.095   5
   2  -5   0 869.109  28.618   1
  -2   5   0 862.452  28.220   3
   2  -5   0 900.833  30.726   4
   2   5   0 879.225  30.017   4
  -3   5   0 187.703   9.014   5
  -3  -5   0 192.778   7.243   3
  -3   5   0 184.799   8.797   2
   3  -5   0 189.660   9.201   5
  -3   5   0 190.916   8.238   3
   3   5   0 193.481   8.496   4
   3  -5   0 174.825   8.209   3
  -3  -5   0 186.114   7.756   4
   3   5   0 182.003   8.444   5
  -3   5   0 185.720   9.011   5
   3  -5   0 187.677   9.112   4
  -3  -5   0 187.109   7.468   1
   3   5   0 181.702   8.444   4
   3   5   0 187.868   7.694   3
   3   5   0 188.336   8.424   5
  -3  -5   0 172.815   7.774   2
   3  -5   0 178.061   8.341   1
  -3   5   0 186.316   9.167   4
   3  -5   0 191.417   9.137   4
  -4  -5   0 453.983  15.512   1
  -4  -5   0 447.624  16.921   2
   4   5   0 437.694  17.017   4
   4  -5   0 456.206  16.761   1
  -4   5   0 428.402  16.103   3
  -4   5   0 447.064  18.039   5
  -4  -5   0 451.196  14.872   3
  -4   5   0 448.885  18.037   2
   4   5   0 428.138  17.188   4
   4  -5   0 446.672  18.518   5
  -4   5   0 463.759  18.013   4
   4  -5   0 436.076  16.356   3
   4  -5   0 426.130  17.860   4
   4  -5   0 427.138  18.402   5
   4   5   0 425.893  17.467   5
   4  -5   0 462.654  18.087   4
  -4   5   0 415.645  17.961   5
  -4   5   0 463.829  17.924   4
   4   5   0 424.048  17.582   5
   4   5   0 430.392  15.654   3
  -5  -5   0 487.279  19.405   2
   5   5   0 492.398  19.267   4
   5  -5   0 509.965  18.725   3
  -5   5   0 469.504  19.867   5
   5   5   0 518.345  19.957   5
   5  -5   0 488.434  18.751   1
  -5   5   0 494.179  19.904   5
   5   5   0 490.643  19.474   4
  -5  -5   0 484.185  17.282   1
   5   5   0 466.684  19.978   5
  -5   5   0 482.303  20.411   2
   5   5   0 474.951  17.700   3
   5  -5   0 479.616  20.754   5
   5  -5   0 471.637  20.248   4
  -5   5   0 503.200  18.104   3
   6   5   0 14.9199  3.7567   3
  -6   5   0 18.3854  4.1401   3
  -6  -5   0 16.8105  3.1931   1
   6  -5   0 9.32601 4.04154   3
   6   5   0 17.1183  3.9568   5
   6   5   0 20.2824  4.4316   4
   6  -5   0 16.5575  4.2018   1
  -6   5   0 12.1002  3.8106   5
  -6  -5   0 10.1424  4.0557   2
   7  -5   0 9.38621 4.37213   1
  -7  -5   0 10.0726  3.6135   1
   7  -5   0 14.3517  4.7518   3
   7   5   0 16.6962  4.2531   3
   7   5   0 13.6439  4.8678   4
   8   5   0 102.479   8.316   3
   8  -5   0 130.428   9.508   3
   8  -5   0 125.168   9.637   1
   0  -6   0 928.772  30.637   1
   0   6   0 963.547  32.880   4
   0   6   0 913.271  32.875   4
   0   6   0 953.095  34.609   5
   0   6   0 1000.50   34.69   5
   0   6   0 965.268  31.792   2
   0  -6   0 948.808  34.220   5
   0  -6   0 1005.35   34.33   5
   0  -6   0 936.117  32.694   4
   0   6   0 928.391  30.321   3
   0  -6   0 983.189  32.859   4
  -1  -6   0 1297.82   40.82   1
   1   6   0 1280.31   46.05   5
  -1   6   0 1260.82   40.68   3
   1  -6   0 1284.90   43.96   4
  -1  -6   0 1288.18   45.26   5
  -1  -6   0 1307.99   43.38   4
  -1   6   0 1361.86   46.56   5
   1  -6   0 1297.35   46.27   5
  -1  -6   0 1314.31   45.33   5
  -1   6   0 1308.81   43.29   2
  -1   6   0 1237.29   46.32   5
   1  -6   0 1307.38   46.36   5
  -1  -6   0 1335.34   43.52   4
  -1   6   0 1331.42   44.10   4
   1   6   0 1283.61   43.65   4
   1   6   0 1311.32   43.81   4
   1   6   0 1311.34   46.03   5
   1  -6   0 1262.22   41.11   1
  -1   6   0 1274.15   44.06   4
   1   6   0 1289.02   40.39   3
  -1  -6   0 1312.53   40.16   3
  -2  -6   0 2028.59   67.75   2
  -2  -6   0 2072.01   67.91   4
  -2   6   0 2108.47   69.14   4
   2  -6   0 2087.68   64.72   1
  -2   6   0 2075.32   72.95   5
  -2   6   0 2048.20   72.91   5
   2  -6   0 2036.22   63.91   3
   2   6   0 2090.59   72.36   5
   2   6   0 2155.92   68.49   4
   2   6   0 2037.45   63.40   3
   2  -6   0 2140.07   73.12   5
   2  -6   0 2051.02   72.89   5
   2   6   0 1976.04   68.47   4
   2  -6   0 2067.03   69.09   4
  -2   6   0 2022.54   68.87   2
  -2  -6   0 2119.42   63.00   3
   2   6   0 2104.59   72.32   5
   2  -6   0 2078.76   69.06   4
  -2  -6   0 2008.21   63.86   1
   3   6   0 473.610  18.046   4
   3  -6   0 481.089  19.316   5
   3  -6   0 487.085  18.869   4
  -3   6   0 490.643  19.309   5
  -3   6   0 460.005  17.049   3
  -3   6   0 485.539  18.846   4
   3   6   0 482.208  16.548   3
   3   6   0 481.084  18.666   5
  -3  -6   0 462.014  17.027   2
   3  -6   0 490.732  18.829   4
  -3   6   0 493.764  18.622   2
   3  -6   0 476.609  17.443   1
  -3   6   0 453.508  19.128   5
  -3  -6   0 447.188  16.299   1
   3  -6   0 474.794  17.173   3
  -3  -6   0 500.843  15.941   3
   3   6   0 480.551  17.909   4
   3   6   0 485.412  18.566   5
   4   6   0 59.6519  5.0179   5
  -4   6   0 46.2374  5.2747   4
  -4  -6   0 53.8842  4.3862   2
  -4  -6   0 51.2715  3.8922   1
   4  -6   0 44.7746  4.7774   5
   4   6   0 56.6599  4.8584   4
  -4   6   0 45.8855  4.9667   4
   4   6   0 60.3080  4.7337   4
   4  -6   0 51.5698  4.9170   3
  -4   6   0 53.1250  5.2631   2
   4  -6   0 57.7189  5.4186   5
   4   6   0 39.3988  3.9005   3
  -4   6   0 53.8438  4.8690   3
   4  -6   0 54.6638  5.3798   4
   4  -6   0 53.3163  5.2780   4
   4   6   0 56.9286  4.7738   5
  -4   6   0 55.8240  5.0233   5
  -4   6   0 64.2038  5.4452   5
   4  -6   0 52.5067  4.7211   1
  -5  -6   0 504.099  18.075   1
   5   6   0 463.728  20.846   5
  -5   6   0 523.487  21.098   5
   5   6   0 540.352  21.038   5
   5   6   0 504.135  20.407   4
   5   6   0 550.388  20.435   4
   5  -6   0 507.796  19.689   1
  -5   6   0 529.921  19.233   3
  -5   6   0 493.604  21.081   5
   5   6   0 516.470  20.926   5
   5  -6   0 492.625  19.344   3
   5  -6   0 512.478  21.476   4
   5   6   0 511.843  18.635   3
  -5  -6   0 520.600  20.064   2
   6  -6   0 131.433   8.687   1
   6   6   0 141.952   9.526   4
  -6  -6   0 122.879   7.027   1
   6  -6   0 139.976   8.826   3
   6   6   0 144.459   8.930   5
  -6   6   0 123.592   8.406   5
   6   6   0 131.086   7.993   3
  -6   6   0 143.658   8.716   3
   7   6   0 0.64145 4.62440   4
   7  -6   0 2.16369 3.92717   1
  -7  -6   0 2.88498 3.07664   1
   7  -6   0 -1.0854  4.1138   3
   7   6   0 5.17679 3.84288   3
   8  -6   0 174.429  11.298   1
   8   6   0 165.672  10.373   3
   8  -6   0 161.607  11.400   3
   0   7   0 2.01079 2.07847   4
   0  -7   0 1.34958 2.17122   4
   0   7   0 1.28459 1.83336   3
   0   7   0 -1.3515  1.9929   5
   0  -7   0 -2.0539  1.6821   1
   0  -7   0 -1.0132  1.7140   5
   0   7   0 -0.4299  1.9739   5
   0  -7   0 -1.1124  2.0517   4
   0   7   0 -1.8208  1.9488   4
   0  -7   0 -0.7544  1.7178   5
  -1   7   0 201.063   9.477   4
   1  -7   0 205.022   9.415   4
   1   7   0 200.764   9.321   4
   1  -7   0 209.376   9.570   5
  -1  -7   0 200.890   8.462   1
   1   7   0 208.518   9.167   4
   1   7   0 195.691   9.222   5
  -1   7   0 203.585   9.613   5
  -1  -7   0 217.698   9.003   4
   1   7   0 214.516   9.462   5
   1  -7   0 229.562   9.890   4
   1  -7   0 205.450   8.856   1
  -1  -7   0 201.936   8.311   5
  -1   7   0 228.339   9.923   5
   1  -7   0 198.908   9.417   5
  -1  -7   0 195.743   8.109   3
   1   7   0 204.610   8.456   3
  -1   7   0 220.038   8.334   2
  -1   7   0 201.781   8.700   3
  -1  -7   0 202.684   8.385   5
  -1   7   0 218.970   9.600   4
   2   7   0 551.744  21.041   5
   2   7   0 541.384  20.147   4
  -2  -7   0 545.041  18.604   1
  -2   7   0 570.491  21.716   5
   2  -7   0 596.239  21.071   4
  -2   7   0 560.839  20.031   2
   2  -7   0 538.326  21.605   5
  -2   7   0 529.241  20.715   4
   2   7   0 527.097  20.986   5
  -2   7   0 575.445  21.021   4
   2  -7   0 519.885  18.988   3
  -2   7   0 542.198  21.719   5
  -2   7   0 532.387  19.050   3
   2   7   0 543.743  18.507   3
   2  -7   0 556.191  21.509   5
  -2  -7   0 540.627  19.584   4
  -2  -7   0 577.243  18.131   3
   2   7   0 517.416  20.153   4
   2  -7   0 538.398  19.301   1
   3   7   0 106.224   6.405   5
   3  -7   0 111.836   7.469   4
   3   7   0 106.209   6.324   4
  -3  -7   0 108.890   5.154   3
   3   7   0 100.065   6.504   4
  -3   7   0 111.703   6.485   3
   3   7   0 113.189   6.347   5
  -3  -7   0 100.039   4.946   2
   3  -7   0 114.207   7.059   5
  -3   7   0 101.726   6.770   5
  -3   7   0 104.080   6.393   2
   3  -7   0 107.422   7.061   4
   3  -7   0 95.8589  6.8328   5
   3   7   0 112.983   5.957   3
  -3   7   0 104.618   7.032   5
  -3   7   0 130.670   7.505   4
   3  -7   0 103.761   6.464   3
  -3  -7   0 103.720   5.515   1
   3  -7   0 98.2906  6.3796   1
   4   7   0 151.778   8.059   4
  -4  -7   0 147.670   7.076   2
  -4   7   0 145.347   7.907   3
  -4   7   0 157.670   8.859   5
  -4  -7   0 126.429   6.736   1
  -4   7   0 146.145   9.244   4
   4  -7   0 145.811   8.232   1
   4   7   0 147.401   8.102   5
   4  -7   0 150.326   8.193   3
  -4   7   0 149.991   8.763   2
   4   7   0 142.352   8.300   5
   4   7   0 142.542   8.093   4
   4  -7   0 145.907   9.041   4
   4  -7   0 152.146   8.755   5
  -4   7   0 127.765   8.298   5
   4  -7   0 133.692   8.718   5
   4   7   0 152.857   7.512   3
  -5   7   0 372.411  15.763   3
   5  -7   0 374.940  16.011   3
   5   7   0 381.633  15.160   3
   5   7   0 398.273  16.549   4
   5   7   0 410.908  17.110   5
   5   7   0 395.148  17.285   5
  -5   7   0 380.021  17.277   5
   5   7   0 376.606  16.682   4
  -5   7   0 397.801  17.398   5
  -5  -7   0 382.552  14.463   1
  -5  -7   0 383.674  15.885   2
   5  -7   0 407.447  16.508   1
   5   7   0 410.677  17.120   5
   6  -7   0 20.0851  4.5378   1
   6   7   0 30.5612  4.7525   3
   6   7   0 21.0533  4.7827   4
  -6  -7   0 29.5768  3.9068   1
   6  -7   0 21.3626  4.7607   3
  -6   7   0 27.2589  4.9371   3
   7   7   0 192.264  11.943   4
   7  -7   0 178.938  11.114   3
   7  -7   0 179.135  11.304   1
  -7  -7   0 187.392   9.188   1
   7   7   0 178.267  10.297   3
   8  -7   0 2.22312 5.11998   3
   8   7   0 0.82449 4.22768   3
   8  -7   0 2.09229 4.91385   1
   0   8   0 215.624   9.060   3
   0   8   0 206.244   9.925   4
   0  -8   0 205.766   9.512   5
   0  -8   0 217.911   9.736   4
   0  -8   0 209.287   9.005   1
   0   8   0 217.406   9.909   4
   0   8   0 223.639  10.283   5
   0  -8   0 222.576   9.601   5
   0   8   0 221.743  10.343   5
  -1  -8   0 11.8997  2.3671   3
   1  -8   0 6.47671 2.81129   4
  -1   8   0 8.29139 2.80604   4
  -1   8   0 8.65655 2.98522   5
  -1  -8   0 8.67625 2.36239   1
   1   8   0 6.90234 2.54763   5
   1  -8   0 6.07932 2.56250   1
  -1   8   0 11.6507  1.9103   2
   1  -8   0 6.85456 2.86753   4
   1   8   0 7.31521 2.62163   4
   1   8   0 0.75382 2.18686   3
  -1   8   0 10.5692  2.9393   4
  -1  -8   0 6.60225 2.73136   4
  -1  -8   0 7.99064 1.80699   5
   1   8   0 5.75188 2.79094   4
  -1  -8   0 10.2335  1.8686   5
  -1   8   0 6.39075 2.44888   3
   1  -8   0 5.85389 2.39794   5
  -1   8   0 4.01221 2.44633   5
   1   8   0 6.08097 2.55544   5
   1  -8   0 13.3222  2.9469   5
   2  -8   0 50.7980  4.5163   1
   2   8   0 53.8135  4.1454   3
  -2  -8   0 55.4139  4.1982   1
  -2  -8   0 49.9184  3.5525   3
   2   8   0 43.1267  4.1910   5
   2  -8   0 47.1749  4.6220   4
  -2   8   0 49.3786  3.9852   2
   2   8   0 51.6605  4.4083   4
   2   8   0 40.5446  4.2314   5
   2  -8   0 56.1040  4.8802   5
   2  -8   0 56.5309  5.0775   4
   2   8   0 43.6723  4.4106   4
   2  -8   0 49.6052  4.2368   3
  -2   8   0 49.2194  4.8049   4
  -2   8   0 39.9591  4.5330   5
  -2   8   0 44.5952  4.2232   3
  -2   8   0 49.2187  4.7464   5
   2  -8   0 51.9757  4.7031   5
  -2   8   0 43.6173  4.5554   4
   3   8   0 51.5525  4.6334   4
  -3   8   0 47.1016  4.9038   5
  -3   8   0 46.3720  4.5934   3
   3  -8   0 47.3160  5.0444   5
  -3  -8   0 53.4439  3.9996   1
  -3   8   0 65.0643  5.5038   5
   3   8   0 46.9407  4.7028   5
   3   8   0 51.0192  4.2786   3
   3   8   0 56.4950  4.9541   4
  -3   8   0 44.8811  4.4205   2
   3   8   0 49.9183  4.7950   5
   3  -8   0 48.2305  5.1634   4
  -3   8   0 63.7370  5.7716   4
   3  -8   0 50.7012  5.1707   5
   3  -8   0 60.6350  5.0172   3
  -3   8   0 55.1184  5.2325   4
   3  -8   0 49.0918  4.7412   1
  -3  -8   0 52.9949  2.9461   2
   3  -8   0 60.4379  5.5586   4
  -4  -8   0 77.9920  4.8306   2
   4   8   0 85.3417  6.4616   5
  -4   8   0 84.2679  6.9440   5
   4  -8   0 65.8654  5.8400   3
   4   8   0 86.6824  6.5908   4
   4   8   0 87.2946  6.3201   4
  -4   8   0 80.4467  6.1246   3
  -4   8   0 89.1306  7.1114   5
  -4   8   0 77.6924  6.5072   2
  -4  -8   0 74.2057  5.2181   1
   4   8   0 90.0393  5.9983   3
   4   8   0 97.4320  6.4692   5
   4  -8   0 76.4240  6.1393   1
   5   8   0 258.706  12.811   5
   5   8   0 238.339  12.408   4
   5   8   0 261.307  11.595   3
   5  -8   0 267.928  12.621   3
  -5  -8   0 244.638  10.485   1
   5  -8   0 256.833  12.356   1
  -5   8   0 245.118  11.906   3
   6  -8   0 18.9923  4.9465   3
   6  -8   0 22.2944  5.1502   1
  -6  -8   0 21.4304  3.7561   1
   6   8   0 21.0275  4.3540   3
   6   8   0 13.8072  5.0144   4
  -6   8   0 31.1643  5.3197   3
   7   8   0 100.246   8.946   4
  -7  -8   0 100.745   6.791   1
   7  -8   0 102.755   8.797   1
   7  -8   0 91.3756  8.3333   3
   7   8   0 81.7617  7.3359   3
   8  -8   0 69.8811  8.1040   3
   8  -8   0 52.2990  7.6207   1
   8   8   0 53.6951  6.9859   3
   0  -9   0 0.26958 2.18659   5
   0   9   0 0.78553 2.47293   5
   0   9   0 1.14509 2.39550   4
   0   9   0 -1.9771  2.3563   5
   0  -9   0 -1.9878  2.5681   4
   0   9   0 0.16629 2.42857   4
   0  -9   0 2.73602 2.38439   1
   0   9   0 1.55851 2.19766   3
   0  -9   0 0.58652 2.10756   5
  -1   9   0 8.37191 1.87147   2
  -1   9   0 4.42100 2.75262   5
   1   9   0 3.75728 2.34506   3
   1  -9   0 2.47669 2.92936   4
  -1  -9   0 0.17492 2.04348   3
   1  -9   0 5.29654 2.56743   1
   1   9   0 6.47082 2.67375   4
  -1   9   0 6.98151 3.08554   4
  -1  -9   0 8.69616 2.63505   1
  -1   9   0 5.07303 3.00918   5
   1  -9   0 2.98876 2.76613   5
  -1  -9   0 3.28225 1.73098   5
  -1   9   0 8.00658 3.01325   4
   1   9   0 8.68331 2.92511   5
  -1  -9   0 2.19500 2.84560   4
   1   9   0 1.92856 2.77015   5
   1  -9   0 6.94437 2.68372   5
   1   9   0 8.63720 3.09256   4
  -1   9   0 3.35029 2.53974   3
  -1  -9   0 8.05685 1.96090   5
  -2   9   0 60.3542  5.7194   5
  -2   9   0 63.4761  5.8044   4
  -2   9   0 60.9092  4.6095   2
  -2   9   0 55.2711  4.9476   3
   2  -9   0 63.6584  5.7507   4
   2   9   0 65.3532  5.3509   5
   2  -9   0 62.2428  5.4761   5
   2  -9   0 54.7862  5.0394   1
  -2   9   0 56.7967  5.3498   5
   2   9   0 51.9225  4.5083   3
   2  -9   0 70.4888  6.1170   4
   2   9   0 57.8112  5.2563   4
  -2   9   0 68.4849  5.8953   4
  -2  -9   0 65.9223  4.6731   3
   2   9   0 57.0170  5.0586   5
   2   9   0 61.3410  5.1569   4
  -2  -9   0 66.4197  5.0145   1
   2  -9   0 62.6748  5.3826   5
  -3   9   0 213.301  10.174   2
   3   9   0 207.648  10.440   5
   3  -9   0 199.192   9.810   3
   3  -9   0 204.187  10.056   1
   3  -9   0 198.145  10.801   5
  -3  -9   0 203.718   8.990   1
   3   9   0 194.187  10.214   4
  -3   9   0 204.873  11.052   5
  -3   9   0 194.909  10.731   4
   3   9   0 211.573  10.502   5
   3   9   0 186.302   9.180   3
   3  -9   0 200.826  10.925   5
  -3   9   0 211.442   9.990   3
  -3   9   0 204.009  10.921   5
   3   9   0 211.155  10.230   4
  -4   9   0 2.82682 3.50143   3
   4   9   0 4.38389 3.31944   4
   4   9   0 0.29256 2.68912   3
   4  -9   0 -0.9448  2.9836   1
   4  -9   0 -3.5675  3.1730   3
   4   9   0 2.26610 2.90363   5
   4   9   0 -0.0502  2.8131   4
  -4   9   0 3.19777 3.04276   2
   4   9   0 0.76093 3.31582   5
  -4  -9   0 -0.6835  2.4057   1
   5  -9   0 121.254   8.786   3
   5   9   0 122.404   7.819   3
   5   9   0 119.864   8.661   4
  -5   9   0 124.926   8.786   3
   5  -9   0 117.842   8.434   1
   5   9   0 128.352   8.873   5
  -5  -9   0 124.419   6.921   1
   6   9   0 191.349  10.686   3
   6  -9   0 216.821  12.113   1
   6  -9   0 208.729  12.197   3
  -6   9   0 227.763  12.185   3
   6   9   0 217.232  12.697   4
  -6  -9   0 221.238   9.978   1
   7  -9   0 115.905   9.594   1
   7   9   0 92.6549  9.4285   4
   7   9   0 107.287   8.173   3
   7  -9   0 115.583   9.380   3
   0  10   0 81.2413  5.8300   3
   0 -10   0 84.7584  5.6454   5
   0 -10   0 87.7632  5.5406   5
   0 -10   0 94.5743  6.1656   1
   0  10   0 99.6857  7.0262   4
   0  10   0 79.5740  6.4411   5
   0  10   0 81.9416  6.5105   5
   0  10   0 96.1136  6.6505   4
   0 -10   0 82.1506  6.5572   4
   1  10   0 1336.31   44.94   3
   1 -10   0 1366.11   50.74   5
   1  10   0 1442.66   48.94   4
  -1 -10   0 1398.53   49.07   5
   1  10   0 1438.59   51.44   5
  -1 -10   0 1425.98   44.49   3
   1 -10   0 1440.66   50.93   5
  -1  10   0 1450.44   46.87   2
  -1  10   0 1432.01   49.33   4
  -1  10   0 1435.91   49.42   4
   1 -10   0 1332.03   45.62   1
  -1  10   0 1372.15   45.37   3
  -1 -10   0 1324.96   45.20   1
   1  10   0 1438.93   51.58   5
  -1  10   0 1380.85   51.61   5
   1  10   0 1444.45   49.16   4
  -1 -10   0 1443.54   49.13   5
  -1  10   0 1371.83   51.62   5
   2  10   0 13.4928  3.5464   5
   2 -10   0 7.38549 3.46568   5
  -2 -10   0 11.4392  2.9062   1
  -2  10   0 16.8182  4.0236   5
   2 -10   0 11.7854  3.4732   5
   2  10   0 12.7816  3.5951   4
  -2  10   0 14.0049  3.8315   5
   2 -10   0 7.25608 3.13599   1
   2  10   0 16.7567  3.4925   4
  -2  10   0 13.3938  3.5286   3
   2  10   0 13.5413  3.2715   3
  -2  10   0 12.9509  2.7612   2
  -2  10   0 18.8176  4.0523   4
   2  10   0 5.81798 3.54306   5
   3 -10   0 359.097  14.962   3
   3  10   0 361.349  15.998   5
  -3  10   0 344.953  14.850   3
   3 -10   0 365.929  16.600   5
   3  10   0 339.101  14.084   3
   3  10   0 360.344  15.715   4
  -3  10   0 380.319  15.253   2
   3  10   0 357.364  16.082   5
  -3 -10   0 315.260  13.479   1
   3  10   0 382.958  15.725   4
   3 -10   0 350.786  14.981   1
  -4  10   0 9.78075 4.14171   3
   4  10   0 16.4752  4.0442   5
   4 -10   0 13.7985  4.3492   3
  -4 -10   0 15.1982  3.2055   1
  -4  10   0 9.70710 3.89594   2
   4 -10   0 14.2378  4.1025   1
   4  10   0 10.8722  3.9333   4
   4  10   0 9.81969 3.47330   3
  -5  10   0 166.952  10.007   3
   5 -10   0 154.202  10.042   3
   5  10   0 165.904   9.426   3
  -5 -10   0 185.924   8.685   1
   5  10   0 167.633  10.628   4
   5 -10   0 180.655  10.792   1
   6 -10   0 36.5295  6.3562   1
  -6 -10   0 32.8435  4.3581   1
   6  10   0 33.0017  6.1275   4
   6  10   0 34.3973  5.1799   3
  -6  10   0 40.5708  6.4108   3
   6 -10   0 33.8093  5.9364   3
   7 -10   0 5.88505 5.13845   3
   7 -10   0 0.10250 5.01914   1
   7  10   0 2.16026 4.16532   3
   0  11   0 -2.1224  2.6394   3
   0 -11   0 -1.2207  2.3310   5
   0 -11   0 0.51883 2.71883   1
   0  11   0 -2.1079  3.0527   5
   0 -11   0 3.14350 2.60563   5
   0  11   0 -0.0295  3.2343   4
  -1 -11   0 41.4152  4.4292   1
   1  11   0 41.8516  5.1583   4
  -1  11   0 46.7577  5.5912   5
   1 -11   0 34.0374  4.3888   1
   1 -11   0 40.9147  4.5938   5
   1  11   0 54.4632  5.4595   4
   1  11   0 46.7601  5.3257   5
   1 -11   0 51.2628  5.0086   5
   1  11   0 50.0666  4.7407   3
   1  11   0 49.5599  5.3600   5
  -1  11   0 42.8154  5.4551   4
  -1  11   0 38.8399  4.8743   3
   2 -11   0 83.4567  6.8968   5
   2  11   0 84.5943  7.0306   5
  -2 -11   0 71.3817  5.4097   1
   2 -11   0 71.6809  6.1655   1
   2  11   0 86.3055  6.9868   4
   2  11   0 74.6398  5.8163   3
   2 -11   0 82.2410  6.6252   5
  -2  11   0 86.5849  6.6324   3
  -2  11   0 78.5293  5.2733   2
  -3  11   0 84.6548  6.9496   3
  -3  11   0 104.619   7.103   2
   3  11   0 110.245   7.934   5
   3  11   0 94.0388  7.6623   4
  -3 -11   0 102.555   6.328   1
   3 -11   0 92.1012  7.2518   1
   3  11   0 105.787   7.125   3
  -4  11   0 5.16377 3.90584   2
   4 -11   0 -4.7915  3.3211   3
   4  11   0 7.97865 4.06441   4
   4 -11   0 13.4837  4.4184   1
   4  11   0 0.45475 3.30246   3
  -4  11   0 4.19086 3.95058   3
  -4 -11   0 3.69309 2.98010   1
   5  11   0 1.78656 4.19440   4
  -5  11   0 8.90080 4.78888   3
   5 -11   0 13.2692  4.9000   3
   5  11   0 1.86195 3.48465   3
  -5 -11   0 -0.5062  2.9434   1
   5 -11   0 4.69724 4.29309   1
   6 -11   0 7.72865 4.96959   3
  -6  11   0 10.7796  5.4339   3
   6 -11   0 9.94826 5.08576   1
   6  11   0 3.97360 5.30626   4
   6  11   0 5.55883 3.98783   3
   7 -11   0 36.8654  6.9038   1
   7 -11   0 30.0943  7.0116   3
   7  11   0 28.0522  5.5034   3
   0 -12   0 479.141  18.066   5
   0  12   0 484.473  19.882   4
   0 -12   0 424.982  17.436   1
   0  12   0 419.595  17.484   3
   1 -12   0 353.231  14.707   5
  -1  12   0 348.764  15.814   4
   1  12   0 316.401  15.305   4
   1 -12   0 322.498  14.565   5
  -1 -12   0 309.174  13.432   1
   1 -12   0 304.205  13.714   1
   1  12   0 300.773  13.584   3
  -1  12   0 329.678  14.209   3
   2 -12   0 7.34417 4.05010   5
   2  12   0 13.2492  4.2011   4
   2  12   0 10.8266  3.6919   3
  -2  12   0 7.09253 3.77556   3
  -2 -12   0 10.4794  3.2914   1
   2 -12   0 13.1769  4.0230   1
  -3  12   0 333.403  15.402   3
  -3 -12   0 350.820  14.050   1
   3  12   0 351.525  14.819   3
   3  12   0 362.779  16.576   4
   3 -12   0 333.038  15.495   1
   4 -12   0 20.4498  5.0319   1
  -4 -12   0 13.5479  3.7049   1
   4  12   0 19.5914  5.0416   4
   4  12   0 18.5532  4.2507   3
  -4  12   0 19.3507  5.0609   3
   5  12   0 142.846   9.218   3
   5 -12   0 143.755  10.462   3
   5  12   0 149.618  10.874   4
  -5  12   0 150.873  10.636   3
  -5 -12   0 150.002   8.258   1
   5 -12   0 170.754  10.714   1
   6 -12   0 15.0588  5.5097   1
   6  12   0 11.4020  4.5471   3
   6 -12   0 18.6665  6.1270   3
   0  13   0 0.26118 3.31195   3
   0 -13   0 0.37492 3.18826   1
   1  13   0 3.72798 3.94309   4
   1 -13   0 5.04775 3.61526   1
   1  13   0 2.32994 3.24327   3
  -1  13   0 6.38488 3.89896   3
  -1 -13   0 1.83669 3.18946   1
   2  13   0 -0.0439  3.3289   3
  -2  13   0 0.37625 3.60297   3
   2 -13   0 4.23851 3.70513   1
   2  13   0 4.95167 4.34724   4
  -2 -13   0 1.45085 3.09998   1
   3  13   0 187.636  10.184   3
  -3  13   0 175.278  10.655   3
  -3 -13   0 172.699   9.320   1
   3  13   0 184.087  11.546   4
   3 -13   0 174.185  10.480   1
   4  13   0 105.229   8.207   3
  -4 -13   0 130.070   7.937   1
  -4  13   0 117.708   9.233   3
   4 -13   0 128.658   9.575   1
   4  13   0 113.702   9.434   4
   5  13   0 57.5368  6.4510   3
   5  13   0 49.6871  7.4447   4
   5 -13   0 65.6258  7.7427   1
  -5 -13   0 65.7198  5.7758   1
  -5  13   0 76.9361  8.1182   3
   6  13   0 39.2545  6.1268   3
   6 -13   0 44.5305  7.1831   1
   6 -13   0 32.5642  7.2207   3
   0  14   0 34.0874  5.3423   3
   0 -14   0 28.3617  4.6031   1
  -1  14   0 22.1469  4.9040   3
   1  14   0 38.2812  5.4267   3
   1 -14   0 30.8145  5.0087   1
  -1 -14   0 41.7737  5.1397   1
  -2 -14   0 28.2994  4.5130   1
  -2  14   0 26.9183  5.5559   3
   2 -14   0 30.2053  5.2865   1
   2  14   0 26.8197  4.9182   3
  -3 -14   0 240.121  11.410   1
   3 -14   0 230.485  13.056   1
  -3  14   0 239.646  13.044   3
   3  14   0 252.325  12.466   3
   4 -14   0 196.688  12.406   1
   4  14   0 201.928  11.402   3
  -4 -14   0 197.839  10.405   1
  -4  14   0 208.087  12.335   3
   5 -14   0 33.8234  6.7416   1
  -5  14   0 26.5917  6.4096   3
   5  14   0 21.6455  5.3179   3
   0  15   0 -4.0719  3.8883   3
   0 -15   0 -3.1287  3.5734   1
   1  15   0 7.52930 4.21583   3
  -1 -15   0 8.17011 4.06743   1
  -1  15   0 1.73306 4.01724   3
   1 -15   0 8.49075 4.36165   1
   2 -15   0 -2.0619  3.6696   1
  -2  15   0 2.68892 4.71478   3
   2  15   0 0.69534 3.98853   3
  -2 -15   0 -3.0384  3.3496   1
  -3 -15   0 -1.6015  3.6911   1
  -3  15   0 1.52923 4.98035   3
   3 -15   0 -2.4828  4.0947   1
   3  15   0 0.07223 4.04115   3
  -4 -15   0 8.36467 4.31070   1
   4 -15   0 10.3614  5.1511   1
  -4  15   0 9.96532 5.86623   3
   4  15   0 4.19579 4.59773   3
   0  16   0 163.129  10.839   3
   0 -16   0 183.164  10.988   1
  -1  16   0 99.6279  8.8051   3
  -1 -16   0 82.6582  7.4847   1
   1  16   0 90.5303  8.2392   3
   1 -16   0 105.306   8.448   1
   2  16   0 105.141   8.829   3
   2 -16   0 109.835   8.859   1
  -2 -16   0 108.300   8.216   1
  -2  16   0 109.504   9.601   3
   3 -16   0 42.0519  7.0117   1
  -3 -16   0 54.9286  6.2795   1
   3  16   0 56.6597  6.7936   3
  -3  16   0 55.3953  7.8582   3
   0 -17   0 2.48440 4.46965   1
   0  17   0 8.80987 5.23112   3
  -1 -17   0 41.7072  6.2633   1
   1 -17   0 38.0106  6.5105   1
   1  17   0 35.0208  6.3845   3
  -1  17   0 28.6759  6.6653   3
  -2  17   0 7.02126 5.81987   3
   2  17   0 0.88009 4.46976   3
  -2 -17   0 1.94912 4.44808   1
   2 -17   0 5.19133 5.07391   1
   0   0  -1 0.01252 0.17003   3
   0   0   1 0.19247 0.16899   1
   0   0  -1 0.05641 0.10769   1
   0   0  -1 0.12167 0.22451   3
   0   0   1 0.15157 0.16706   4
   0   0   1 -0.2585  0.1435   3
   0   0   1 0.09468 0.24402   4
   0   0   1 0.02302 0.21031   3
   0   0  -1 -0.0746  0.2173   4
   1   0  -1 584.145  17.656   3
  -1   0   1 566.271  19.039   4
   1   0   1 563.315  18.841   4
  -1   0  -1 557.954  18.814   4
  -1   0   1 558.104  17.571   3
   1   0  -1 580.634  19.038   4
   1   0  -1 591.357  17.820   1
  -1   0   1 539.500  20.044   5
   1   0  -1 558.399  20.075   5
   1   0   1 572.828  19.228   2
  -1   0  -1 548.751  18.796   4
   1   0   1 574.925  17.615   1
   1   0   1 555.892  18.858   4
   1   0   1 546.838  20.277   5
   1   0   1 569.368  17.441   3
  -1   0  -1 549.415  19.199   2
  -1   0   1 562.938  17.788   1
   1   0   1 565.817  20.321   5
  -1   0  -1 598.553  17.418   3
  -1   0   1 588.303  20.160   5
   1   0   1 590.026  17.391   3
   1   0  -1 544.089  19.019   4
  -2   0  -1 531.593  19.892   2
  -2   0   1 534.752  19.523   4
  -2   0   1 552.270  20.472   5
  -2   0  -1 592.089  19.321   4
  -2   0  -1 555.848  20.074   5
  -2   0  -1 601.394  20.164   5
  -2   0   1 578.566  18.170   3
   2   0   1 543.201  19.402   4
  -2   0  -1 549.622  18.079   1
  -2   0   1 569.199  19.703   4
   2   0   1 588.760  20.347   5
   2   0  -1 561.275  19.752   4
   2   0  -1 585.427  19.737   4
  -2   0   1 592.196  20.639   5
  -2   0  -1 579.459  17.852   3
   2   0   1 586.370  19.463   4
   2   0  -1 585.840  18.345   3
   2   0   1 590.333  18.028   3
   2   0  -1 568.329  20.659   5
   2   0   1 561.464  20.295   5
  -2   0   1 546.860  18.321   1
  -2   0  -1 559.783  19.236   4
   2   0  -1 561.725  20.739   5
   3   0   1 -0.2920  1.6316   5
  -3   0  -1 2.86942 1.79597   4
  -3   0  -1 -0.9060  1.5150   4
   3   0  -1 0.64777 2.02134   4
   3   0  -1 0.46345 1.90930   5
   3   0   1 1.18385 1.89834   4
   3   0  -1 3.35079 2.03404   3
   3   0   1 0.63861 1.86487   4
  -3   0   1 1.66803 1.57422   3
  -3   0   1 0.61962 1.81660   4
  -3   0   1 0.44346 1.95737   4
  -3   0   1 -0.5908  1.7100   5
   3   0   1 0.91170 1.71641   5
  -3   0  -1 1.88697 1.95974   2
   3   0  -1 2.48506 1.94278   5
  -3   0  -1 -0.1976  1.0126   5
  -3   0  -1 -0.0976  1.5447   1
  -3   0   1 -0.6585  1.6163   5
  -3   0  -1 -0.3646  1.3949   3
  -3   0   1 0.21519 1.59729   1
  -3   0  -1 3.28965 1.11118   5
   3   0   1 0.90784 1.79686   3
   4   0  -1 4.57726 2.36590   5
   4   0  -1 7.75006 2.56395   5
   4   0   1 8.24585 2.58969   4
  -4   0  -1 6.29343 2.25556   4
  -4   0  -1 11.7888  2.2193   1
  -4   0   1 7.48363 2.22378   5
  -4   0  -1 8.78224 2.02010   3
  -4   0   1 7.65263 2.33844   1
  -4   0   1 7.64188 2.18093   5
   4   0   1 4.94567 2.33930   5
   4   0  -1 6.95062 2.44304   4
   4   0  -1 5.69717 2.62664   4
   4   0   1 8.43848 2.27130   5
   4   0   1 6.92735 2.48104   4
  -4   0  -1 12.5386  2.8031   2
   4   0   1 5.95899 2.28364   3
  -4   0   1 9.26775 2.58222   4
  -4   0   1 10.0058  2.7331   2
  -4   0   1 6.28029 2.06332   5
   4   0  -1 5.57015 2.42737   3
  -4   0   1 6.69534 1.95550   3
   5   0   1 147.899   7.636   3
   5   0   1 139.961   8.003   4
   5   0  -1 155.437   8.542   5
  -5   0   1 146.972   7.554   1
   5   0  -1 145.782   7.636   3
   5   0   1 161.563   8.329   5
   5   0   1 149.109   8.357   5
  -5   0   1 142.746   8.665   2
  -5   0   1 145.983   7.138   5
  -5   0   1 149.568   7.347   3
  -5   0   1 160.983   8.250   4
   5   0  -1 159.395   8.750   4
  -5   0  -1 161.241   8.913   2
   5   0  -1 166.405   8.834   4
   5   0  -1 148.233   8.528   5
   5   0   1 163.141   8.407   4
  -5   0   1 151.666   7.078   5
  -5   0  -1 148.651   7.007   3
  -6   0   1 285.735  12.492   1
   6   0   1 290.493  13.970   4
   6   0   1 281.349  13.860   4
   6   0   1 318.530  14.450   5
   6   0  -1 295.289  12.829   3
   6   0  -1 306.961  14.436   4
   6   0  -1 321.184  14.615   5
   6   0   1 292.870  12.769   3
   6   0   1 311.748  14.175   4
   7   0   1 77.3614  7.5075   4
   7   0  -1 86.3591  7.8985   4
   7   0   1 76.9446  6.4633   1
   7   0  -1 69.0192  6.5237   3
   7   0   1 60.5918  6.1713   3
   8   0  -1 9.18395 4.68902   3
   8   0   1 9.12534 4.42227   3
   9   0  -1 -1.1239  4.2223   3
   9   0   1 4.21511 4.67796   3
   0  -1   1 195.366   6.752   1
   0   1   1 213.961   6.589   3
   0   1   1 210.726   7.214   4
   0  -1  -1 209.421   7.208   4
   0  -1   1 206.947   7.647   5
   0   1   1 207.212   7.204   4
   0   1  -1 208.088   6.709   3
   0  -1  -1 205.245   7.195   4
   0   1  -1 204.202   7.613   5
   0   1  -1 208.150   6.802   1
   0   1   1 213.293   6.699   1
   0   1   1 209.965   6.669   1
   0  -1  -1 211.388   6.696   1
   0   1   1 213.356   6.599   3
   0  -1   1 202.240   7.273   4
  -1  -1  -1 2431.07   87.49   4
  -1  -1  -1 2413.52   81.91   2
   1  -1   1 2549.35   86.39   5
   1  -1   1 2556.55   75.37   3
   1   1  -1 2365.54   86.20   5
  -1   1   1 2606.92   75.40   3
  -1  -1  -1 2338.24   87.27   4
  -1  -1  -1 2486.60   76.99   1
  -1   1   1 2425.50   81.24   4
   1  -1   1 2468.85   81.93   2
  -1   1   1 2552.89   81.31   4
  -1   1   1 2574.42   76.26   1
   1   1  -1 2460.24   81.23   4
  -1   1   1 2428.83   86.24   5
   1  -1   1 2555.21   81.30   4
   1  -1   1 2465.22   81.28   4
  -1   1   1 2599.98   86.38   5
   1   1  -1 2528.31   81.33   4
  -1  -1  -1 2564.43   77.06   3
   1   1  -1 2515.59   75.38   3
   1   1  -1 2587.39   76.15   1
   1  -1   1 2469.00   86.30   5
   1   1  -1 2517.47   86.31   5
   1   1  -1 2551.54   86.36   5
   1  -1   1 2592.37   76.26   1
   1  -1  -1 2502.78   81.30   4
   1   1   1 2621.34   76.22   3
  -1  -1   1 2431.50   81.21   4
  -1  -1   1 2305.94   86.19   5
   1   1   1 2495.82   83.09   4
  -1   1  -1 2473.93   81.20   4
   1   1   1 2427.53   82.48   4
  -1   1  -1 2355.33   81.88   2
   1   1   1 2519.89   76.24   3
  -1   1  -1 2581.34   86.98   5
  -1   1  -1 2512.27   81.25   4
  -1  -1   1 2448.08   76.19   1
   1   1   1 2515.79   81.98   2
  -1  -1   1 2532.68   75.33   3
  -1  -1   1 2535.92   81.29   4
  -1  -1   1 2643.87   86.45   5
   1  -1  -1 2625.47   86.41   5
   1  -1  -1 2632.62   75.45   3
   1   1   1 2505.47   76.33   1
   1  -1  -1 2524.38   81.34   4
  -1   1  -1 2376.05   86.87   5
  -1   1  -1 2538.69   76.14   1
  -1   1  -1 2539.23   75.31   3
  -2  -1  -1 263.856   9.178   4
   2  -1   1 264.807   9.204   1
  -2   1   1 261.006  10.163   5
   2   1  -1 272.034   9.889   4
  -2   1   1 267.300  10.325   5
   2  -1   1 266.781   9.838   4
  -2  -1  -1 270.369   8.530   3
  -2  -1  -1 272.736   9.178   4
   2  -1   1 256.629   9.984   5
  -2   1   1 264.439   9.185   3
  -2   1   1 254.854   9.890   4
  -2  -1  -1 245.707   9.819   2
  -2   1   1 254.895   9.185   1
   2  -1   1 261.194   9.808   4
   2   1  -1 271.116   9.094   3
   2   1  -1 263.173   9.849   4
   2   1  -1 270.570  10.121   5
  -2   1   1 260.233   9.923   4
   2  -1   1 262.077   9.053   3
   2   1  -1 267.357  10.245   5
   2  -1   1 268.025   9.785   4
   2  -1   1 267.590  10.123   5
  -2  -1  -1 254.682   8.702   1
   2   1   1 249.066   9.531   5
   2   1   1 256.025   8.713   3
   2   1   1 236.906   9.382   4
  -2  -1   1 234.545   9.818   5
  -2   1  -1 237.921   9.996   2
   2   1   1 251.302   9.384   4
  -2  -1   1 251.015   9.094   1
  -2   1  -1 250.542   9.713   5
  -2  -1   1 261.690   9.783   4
   2  -1  -1 258.703   9.315   3
  -2   1  -1 261.097   9.656   4
   2  -1  -1 246.325  10.223   5
  -2  -1   1 261.348   8.974   3
   2  -1  -1 235.476   9.950   4
  -2   1  -1 252.011   9.572   4
  -2  -1   1 249.940   9.882   5
   2  -1  -1 258.084   9.905   4
   2   1   1 251.402   9.522   5
  -2   1  -1 246.241   9.712   5
  -2   1  -1 255.241   8.815   3
  -2  -1   1 253.811   9.688   4
   2  -1  -1 249.392  10.238   5
  -3   1   1 294.103  11.340   4
  -3  -1  -1 301.743  10.471   4
  -3   1   1 290.473  11.241   5
   3   1  -1 281.745  10.221   3
  -3  -1  -1 276.551  10.353   4
   3  -1   1 275.173  11.075   4
   3  -1   1 281.153  11.445   5
  -3  -1  -1 287.556   9.596   3
   3   1  -1 291.395  11.414   5
  -3   1   1 271.458  10.275   1
   3  -1   1 292.188  11.416   5
   3   1  -1 273.695  10.978   4
  -3  -1  -1 258.602  11.149   2
   3  -1   1 283.165  11.103   4
   3   1  -1 267.092  11.372   5
  -3  -1  -1 277.768   9.812   1
   3   1  -1 274.675  11.166   4
  -3   1   1 283.061  10.245   3
   3  -1   1 283.267  10.258   3
   3  -1   1 273.302  11.062   4
  -3   1   1 281.854  11.285   5
  -3   1   1 284.372  11.157   4
   3  -1  -1 275.004  11.272   4
  -3  -1   1 277.892  10.879   4
   3   1   1 276.147  10.765   4
  -3  -1   1 282.331  10.954   4
  -3  -1   1 285.857  10.275   1
  -3   1  -1 264.618  10.639   5
   3  -1  -1 261.400  11.568   5
  -3   1  -1 283.240  10.880   4
   3   1   1 288.463  10.771   4
  -3  -1   1 290.062  10.932   5
   3  -1  -1 266.209  11.230   4
   3  -1  -1 273.101  10.347   3
   3   1   1 262.097  10.871   5
  -3   1  -1 270.458  10.619   5
  -3  -1   1 264.758   9.840   3
   3   1   1 269.571   9.927   3
  -3   1  -1 281.350  10.766   4
  -3  -1   1 287.393  10.920   5
   3  -1  -1 298.626  11.623   5
  -3   1  -1 261.934  11.396   2
  -3   1  -1 281.238   9.975   3
   3   1   1 279.997  10.949   5
  -4   1   1 94.4439  5.2189   3
   4   1  -1 101.331   5.611   5
  -4   1   1 79.8085  5.7076   2
  -4  -1  -1 83.5698  4.2156   3
  -4   1   1 77.7967  4.8362   5
   4  -1   1 85.1225  5.5092   5
   4  -1   1 84.1427  5.4826   4
   4   1  -1 86.0807  5.5871   4
  -4   1   1 87.3303  5.1396   5
   4  -1   1 96.3428  5.4973   5
  -4   1   1 84.8442  4.9562   1
  -4  -1  -1 74.2876  4.4599   1
   4  -1   1 88.3186  5.2156   3
  -4  -1  -1 80.6890  5.5347   2
  -4   1   1 85.9770  5.6297   4
   4   1  -1 81.2903  5.6117   4
   4   1  -1 75.1758  5.3479   5
   4  -1   1 79.9363  5.5218   4
   4   1  -1 86.1488  5.3069   3
  -4  -1  -1 90.6448  5.0854   4
   4  -1   1 94.2901  5.6263   4
   4  -1  -1 77.8023  5.0267   3
   4  -1  -1 77.9547  5.4925   4
  -4   1  -1 75.1494  5.5638   2
   4  -1  -1 91.4540  5.7134   4
   4  -1  -1 82.6580  5.3698   5
   4   1   1 81.8848  4.9588   3
  -4  -1   1 80.0302  4.4501   5
  -4   1  -1 80.5377  5.1227   4
   4  -1  -1 81.8571  5.5240   5
   4   1   1 85.7951  5.3237   4
   4   1   1 82.5393  5.0740   5
   4   1   1 77.6922  5.1516   4
   4   1   1 75.3037  5.1256   5
  -4  -1   1 81.3264  5.3034   4
  -4   1  -1 72.9058  4.1671   5
  -4   1  -1 73.7045  4.1269   5
  -4   1  -1 76.9186  4.6290   3
  -4  -1   1 89.7235  5.9103   2
  -4  -1   1 78.6332  4.7280   3
  -4  -1   1 84.6660  4.5847   5
  -4  -1   1 81.6852  4.7367   1
  -4   1  -1 77.3358  4.1793   5
   5   1  -1 47.2844  4.7319   4
  -5  -1  -1 48.3126  3.8367   1
   5   1  -1 49.9715  4.7067   5
  -5   1   1 50.7091  4.2586   3
  -5   1   1 46.2108  3.9865   5
  -5   1   1 48.2482  4.0785   5
   5  -1   1 45.3315  4.6420   5
   5   1  -1 53.4546  4.5045   3
  -5   1   1 52.7804  4.8981   4
   5   1  -1 45.0387  4.7663   4
  -5   1   1 43.1030  4.9834   2
   5   1  -1 45.6960  4.7805   5
  -5   1   1 50.8049  4.1180   5
   5  -1   1 52.8828  4.4501   3
  -5  -1  -1 44.7898  5.0036   2
   5  -1   1 44.5019  4.6676   4
   5  -1   1 43.7778  4.7232   4
  -5  -1  -1 54.2541  4.0559   3
   5  -1   1 52.9237  4.7710   5
  -5   1   1 44.2542  4.2292   1
   5  -1   1 48.4520  4.5797   4
  -5  -1   1 48.7860  4.1108   1
   5  -1  -1 46.3093  4.5544   3
  -5  -1   1 40.0468  3.1917   5
  -5  -1   1 54.5601  4.6655   4
   5  -1  -1 45.9792  4.6040   5
   5   1   1 50.9989  4.5498   5
   5  -1  -1 44.4742  4.7048   5
   5  -1  -1 47.3382  4.7737   4
   5   1   1 42.0995  4.1620   3
   5   1   1 55.9144  4.7913   5
   5  -1  -1 37.7049  4.5330   4
  -5  -1   1 46.9788  3.9347   3
   5   1   1 42.6128  4.5005   4
  -5   1  -1 41.3933  5.0177   2
  -5   1  -1 54.4857  3.9723   3
   5   1   1 53.8178  4.7053   4
   5  -1  -1 43.1422  4.8941   4
  -5   1  -1 53.4255  2.7695   5
  -5  -1   1 45.2841  4.9203   2
  -5  -1   1 49.0071  3.4049   5
  -6   1   1 89.9366  5.3624   5
  -6   1   1 93.5708  6.5545   1
   6   1  -1 93.3693  7.2434   5
   6  -1   1 105.979   7.554   5
   6  -1   1 77.1744  6.1150   3
   6   1  -1 87.0292  6.6352   3
   6  -1   1 84.1045  6.8880   4
   6  -1   1 83.6687  6.2552   1
   6   1  -1 101.086   7.663   4
   6   1   1 90.2975  6.8956   5
   6  -1  -1 104.715   7.765   5
   6   1   1 87.7744  7.0272   4
   6  -1  -1 83.8061  6.4573   3
   6  -1  -1 99.7441  7.7002   4
   6   1   1 82.0180  6.3820   3
   6   1   1 94.8030  6.9745   5
   6   1   1 97.5245  6.9966   4
  -6  -1   1 85.7497  6.1344   1
   7   1  -1 187.910  10.304   3
   7  -1   1 174.984   9.990   3
   7  -1   1 173.990  10.045   1
   7  -1   1 187.065  11.227   4
   7   1  -1 171.224  11.333   4
   7  -1  -1 179.797  10.101   3
   7   1   1 203.019  11.496   4
  -7  -1   1 179.496   9.809   1
   7   1   1 186.608   9.883   3
   7  -1  -1 193.017  10.692   1
   8  -1   1 54.6997  6.4711   3
   8   1  -1 51.3683  6.3398   3
   8  -1  -1 56.3624  6.6053   3
   8   1   1 50.7879  6.0909   3
   8  -1  -1 59.0085  6.8351   1
   9   1  -1 41.7574  6.5431   3
   9  -1   1 41.3177  6.5287   3
   9   1   1 34.0432  6.0886   3
   9  -1  -1 44.8505  6.6834   3
   0  -2   1 452.571  14.356   1
   0  -2   1 463.950  16.145   5
   0   2   1 439.995  13.978   3
   0  -2   1 444.158  15.318   4
   0  -2  -1 434.741  15.058   4
   0   2   1 449.023  15.146   4
   0  -2  -1 440.906  15.952   5
   0   2   1 472.380  14.007   3
   0  -2  -1 463.104  15.968   5
   0  -2   1 424.271  16.085   5
   0   2   1 447.263  15.930   5
   0   2  -1 432.999  15.259   4
   0   2   1 433.119  15.097   4
   0  -2  -1 448.305  15.126   4
   0   2   1 452.266  15.951   5
   0   2  -1 448.051  16.126   5
   0   2   1 449.945  14.148   1
   0   2  -1 477.090  14.414   1
   0   2  -1 455.502  14.153   3
   0  -2  -1 449.312  14.166   1
   0  -2   1 442.055  15.176   2
  -1   2   1 2010.95   58.85   1
   1  -2   1 1916.27   62.71   4
   1  -2   1 1995.35   58.84   1
  -1   2   1 1886.21   58.76   1
   1   2  -1 1964.51   58.66   1
   1  -2   1 1912.59   62.68   4
   1   2  -1 1951.77   66.45   5
   1  -2   1 1944.78   58.13   3
   1  -2   1 1889.54   63.11   2
  -1  -2  -1 1901.56   58.63   1
   1  -2   1 2013.19   66.53   5
   1  -2   1 1902.00   66.45   5
  -1   2   1 1938.88   62.74   4
   1   2  -1 1907.35   62.67   4
   1   2  -1 1970.27   58.09   3
  -1   2   1 2014.44   66.60   5
  -1  -2  -1 1882.79   63.02   2
   1   2  -1 1909.64   66.37   5
   1   2  -1 1961.36   62.63   4
  -1  -2  -1 1910.55   63.32   4
  -1  -2  -1 1897.74   63.23   4
   1   2   1 1845.28   62.58   4
   1  -2  -1 1968.89   66.51   5
   1   2   1 1982.07   58.50   1
   1  -2  -1 1960.78   58.17   3
  -1   2  -1 1921.35   58.72   1
  -1   2  -1 1836.95   62.60   4
  -1  -2   1 1886.22   66.34   5
  -1   2  -1 1800.67   63.05   2
   1   2   1 1930.64   57.95   3
   1   2   1 1970.63   57.82   3
   1   2   1 1909.08   62.69   4
  -1  -2   1 1885.39   58.67   1
   1  -2  -1 1951.51   66.50   5
  -1  -2   1 1907.38   66.39   5
  -1   2  -1 1978.77   66.48   5
  -1  -2   1 1837.43   62.49   4
  -1  -2   1 1914.99   62.60   4
  -1   2  -1 1915.10   58.10   3
   1  -2  -1 1919.87   58.81   1
  -1   2  -1 1863.37   66.39   5
  -1   2  -1 1917.92   62.65   4
   1   2   1 1881.69   63.04   2
  -1  -2   1 1942.26   58.00   3
   1  -2  -1 1866.47   62.66   4
   2  -2   1 149.776   6.224   3
  -2  -2  -1 148.477   6.451   2
   2  -2   1 157.902   6.367   1
   2   2  -1 147.532   6.693   5
  -2   2   1 153.373   6.964   5
  -2   2   1 151.591   6.966   5
  -2   2   1 158.942   6.351   3
  -2  -2  -1 152.075   5.707   1
   2  -2   1 152.862   6.782   4
   2   2  -1 145.193   6.621   5
   2   2  -1 153.535   6.221   3
  -2   2   1 145.281   6.423   1
  -2  -2  -1 152.734   5.867   4
   2   2  -1 161.273   6.774   4
  -2   2   1 161.337   7.152   4
  -2  -2  -1 152.762   5.853   4
   2  -2   1 166.772   7.000   5
   2   2  -1 153.365   6.801   4
   2   2  -1 152.656   6.714   5
   2  -2   1 154.210   6.917   4
   2  -2  -1 155.061   7.076   5
  -2   2  -1 160.607   6.729   5
   2   2   1 175.242   6.307   4
   2   2   1 159.375   5.832   3
  -2  -2   1 152.875   6.432   5
   2   2   1 156.452   6.299   4
   2  -2  -1 160.515   6.570   3
  -2  -2   1 146.473   6.055   1
   2  -2  -1 147.962   6.834   4
  -2   2  -1 154.377   6.811   4
   2   2   1 155.818   5.733   3
  -2   2  -1 165.109   6.322   3
  -2   2  -1 160.037   6.854   4
   2   2   1 149.700   6.026   5
  -2  -2   1 152.485   6.623   4
  -2   2  -1 144.438   6.897   2
  -2   2  -1 166.660   6.795   5
  -2  -2   1 157.487   6.596   4
  -2   2  -1 161.336   6.734   4
   2   2   1 160.291   6.096   5
   2  -2  -1 162.977   6.928   4
  -2  -2   1 158.413   6.095   3
  -2  -2   1 150.903   6.441   5
  -3   2   1 126.364   6.521   5
   3  -2   1 127.087   6.164   1
   3  -2   1 126.516   6.060   3
   3   2  -1 130.190   6.521   4
   3  -2   1 140.343   6.638   5
  -3  -2  -1 129.931   5.048   3
   3   2  -1 149.124   6.478   5
  -3  -2  -1 134.613   5.514   4
   3   2  -1 126.389   5.790   3
  -3   2   1 132.672   6.126   3
  -3   2   1 132.294   6.603   4
   3  -2   1 125.848   6.577   5
  -3   2   1 130.564   6.609   4
   3   2  -1 126.510   6.361   4
   3   2  -1 122.848   6.487   5
  -3  -2  -1 127.470   5.295   1
   3  -2   1 124.256   6.388   4
  -3   2   1 130.850   6.418   5
  -3   2   1 123.271   6.067   1
   3  -2   1 127.746   6.467   4
  -3  -2  -1 120.838   6.236   2
  -3  -2   1 125.564   6.340   4
   3  -2  -1 132.595   6.726   5
   3  -2  -1 134.212   6.634   4
   3   2   1 121.744   5.985   4
  -3  -2   1 133.166   6.176   4
  -3   2  -1 124.653   6.089   5
   3   2   1 125.429   5.889   5
   3   2   1 121.032   5.954   4
  -3   2  -1 122.199   6.263   4
  -3   2  -1 133.449   6.479   4
   3  -2  -1 124.945   6.204   3
   3  -2  -1 126.201   6.701   5
   3   2   1 122.867   5.515   3
   3   2   1 125.568   5.741   5
  -3   2  -1 126.821   6.689   2
   3  -2  -1 125.389   6.623   4
  -3  -2   1 125.409   5.648   5
  -3   2  -1 125.928   5.774   3
   3   2   1 121.770   5.839   5
  -3  -2   1 130.193   5.652   3
  -3  -2   1 126.288   5.776   1
  -3   2  -1 132.401   6.052   5
  -3  -2   1 120.348   5.647   5
  -4   2   1 239.835  10.356   1
   4   2  -1 257.160  10.432   3
   4  -2   1 243.996  11.335   4
   4  -2   1 249.354  10.453   1
   4   2  -1 261.528  11.313   4
   4  -2   1 247.541  10.304   3
  -4   2   1 252.699  11.201   5
   4  -2   1 272.202  11.460   4
   4   2  -1 263.657  11.455   4
  -4   2   1 259.486  11.372   4
  -4  -2  -1 252.203   9.820   1
  -4   2   1 258.387  10.439   3
   4  -2   1 262.943  11.671   5
   4   2  -1 252.646  11.702   5
   4   2  -1 257.828  11.394   5
  -4  -2  -1 246.827  11.313   2
  -4   2   1 239.380  11.665   2
  -4   2   1 257.472  11.379   5
  -4  -2  -1 268.397   9.435   3
  -4   2   1 279.661  11.540   4
  -4  -2   1 265.222  10.269   1
  -4  -2   1 288.699  10.236   5
  -4   2  -1 253.298  11.759   2
  -4   2  -1 281.944  11.221   4
   4   2   1 282.957  11.045   4
  -4   2  -1 272.167  10.765   5
   4  -2  -1 257.644  11.979   5
   4  -2  -1 265.172  11.633   4
   4   2   1 264.025  11.235   5
   4  -2  -1 276.754  11.774   4
   4   2   1 273.598  11.131   5
  -4  -2   1 254.399  11.539   2
  -4  -2   1 277.652  10.006   3
  -4   2  -1 275.397  10.201   3
  -4   2  -1 272.274  10.805   5
  -4  -2   1 271.339  10.170   5
  -4  -2   1 274.540  11.000   4
   4   2   1 260.326  11.113   4
   4  -2  -1 283.346  10.873   3
   4   2   1 272.797  10.158   3
   4  -2  -1 277.781  11.893   5
  -5   2   1 357.445  14.830   4
  -5  -2  -1 347.977  12.952   1
  -5   2   1 321.681  13.632   1
   5  -2   1 363.710  13.989   1
   5   2  -1 361.891  14.927   4
   5  -2   1 316.820  13.501   3
   5   2  -1 341.959  13.657   3
   5   2  -1 348.269  15.390   5
   5  -2   1 379.782  15.557   5
   5   2  -1 338.573  14.807   4
   5   2  -1 364.072  15.231   5
   5  -2   1 376.731  15.248   4
  -5   2   1 328.421  14.316   5
  -5  -2  -1 340.798  15.058   2
  -5   2   1 346.539  13.511   3
   5  -2   1 356.533  15.460   5
  -5   2   1 351.999  14.427   5
   5  -2   1 353.860  15.158   4
  -5   2   1 358.015  15.651   2
   5  -2  -1 363.654  14.084   3
   5   2   1 334.943  14.863   5
   5  -2  -1 335.851  15.186   4
  -5   2  -1 324.043  15.282   2
  -5  -2   1 351.708  12.914   3
   5  -2  -1 363.913  15.605   5
  -5   2  -1 355.357  13.609   5
   5   2   1 345.538  13.412   3
   5   2   1 365.288  14.912   5
  -5   2  -1 359.106  13.571   5
  -5  -2   1 345.152  15.179   2
   5   2   1 348.107  14.438   4
   5   2   1 340.122  14.497   4
  -5   2  -1 364.031  14.484   4
  -5   2  -1 354.455  13.218   3
  -5   2  -1 359.259  13.583   5
   5  -2  -1 356.329  15.327   4
  -5  -2   1 338.786  13.269   1
  -6   2   1 138.997   7.616   5
  -6   2   1 140.152   7.956   3
   6  -2   1 133.303   8.237   1
  -6  -2  -1 150.238   7.546   1
   6   2  -1 143.039   8.181   3
  -6  -2  -1 139.886   9.233   2
   6   2  -1 145.750   8.952   5
   6   2  -1 154.326   9.402   4
   6  -2   1 129.929   7.942   3
   6  -2   1 141.071   8.985   4
   6  -2   1 165.356   9.234   5
   6  -2  -1 141.018   8.274   3
   6   2   1 142.215   8.797   4
   6   2   1 135.614   8.646   4
   6  -2  -1 159.796   9.753   4
   6   2   1 141.253   8.636   5
   6   2   1 130.738   7.841   3
  -6  -2   1 139.591   7.755   1
   6   2   1 135.819   8.702   5
   6  -2  -1 149.614   8.737   1
   7   2  -1 17.0339  4.3833   3
   7  -2   1 34.1549  5.1183   3
   7   2  -1 31.8069  5.6343   4
   7  -2   1 30.2344  4.8982   1
   7  -2   1 25.4805  5.5471   4
   7   2   1 28.4201  5.3151   4
   7  -2  -1 22.5121  4.7986   1
   7  -2  -1 25.3715  4.9441   3
  -7  -2   1 26.3787  4.1964   1
   7   2   1 25.2678  4.5861   3
   8  -2   1 8.57804 4.51506   3
   8   2  -1 13.1526  4.6617   3
   8   2   1 17.1077  4.6759   3
   8  -2  -1 17.2260  5.2692   1
   8  -2  -1 17.4123  4.9612   3
   9  -2   1 11.9688  5.2130   3
   9   2  -1 6.88059 4.56132   3
   9  -2  -1 1.39073 4.42187   3
   9   2   1 6.22157 4.80880   3
   0  -3  -1 8.75091 1.45363   5
   0   3   1 6.68162 1.71841   4
   0  -3   1 8.85923 1.13435   2
   0   3   1 9.01939 1.63832   1
   0   3  -1 7.05537 1.94652   4
   0   3  -1 8.55397 1.63033   1
   0  -3   1 8.45482 1.76936   1
   0  -3  -1 9.23840 1.41127   5
   0   3   1 8.25628 1.73310   4
   0  -3   1 5.48085 1.51272   4
   0   3  -1 8.55865 1.98654   5
   0  -3   1 12.8463  1.9286   4
   0   3  -1 7.26579 1.98289   4
   0  -3   1 9.20069 1.90224   5
   0  -3  -1 11.0894  1.7243   4
   0  -3   1 9.49474 2.02304   5
   0   3   1 10.3633  1.6319   3
   0  -3  -1 10.9263  1.5851   1
   0   3   1 7.98747 1.57702   5
   0   3   1 8.46119 1.56799   5
   0   3  -1 12.5247  1.8266   3
   0  -3  -1 8.38840 1.64695   4
  -1  -3  -1 1299.15   40.35   4
   1   3  -1 1273.99   40.76   4
   1  -3   1 1246.99   40.98   2
  -1   3   1 1197.44   40.87   4
   1  -3   1 1250.11   37.89   3
  -1   3   1 1271.66   37.90   3
   1  -3   1 1240.80   43.30   5
   1   3  -1 1230.36   40.82   4
  -1   3   1 1284.95   40.96   4
  -1  -3  -1 1214.92   40.67   2
  -1  -3  -1 1230.42   37.85   1
   1  -3   1 1231.45   40.94   4
   1   3  -1 1245.17   37.79   3
   1  -3   1 1233.11   38.33   1
  -1  -3  -1 1206.73   40.25   4
   1  -3   1 1268.74   40.96   4
   1   3  -1 1201.62   43.02   5
   1  -3   1 1372.30   43.40   5
  -1   3   1 1264.74   43.28   5
   1   3  -1 1224.27   43.12   5
  -1  -3   1 1243.95   40.75   4
   1  -3  -1 1180.19   43.12   5
   1  -3  -1 1232.37   38.31   1
  -1   3  -1 1269.02   37.92   3
   1   3   1 1202.23   40.67   2
   1   3   1 1208.20   42.82   5
  -1  -3   1 1198.20   40.63   4
   1  -3  -1 1228.95   40.86   4
  -1   3  -1 1242.35   40.89   4
  -1   3  -1 1021.44   40.64   4
   1   3   1 1288.73   37.43   3
  -1   3  -1 1228.70   43.23   5
   1  -3  -1 1243.89   37.89   3
   1  -3  -1 1157.99   40.79   4
  -1  -3   1 1228.38   37.67   3
  -1  -3   1 1193.01   38.10   1
   1   3   1 1240.76   42.85   5
   1   3   1 1222.15   37.43   3
  -1  -3   1 1219.77   42.90   5
   1   3   1 1243.15   40.42   4
   1   3   1 1255.29   37.87   1
  -1  -3   1 1210.66   42.92   5
  -1   3  -1 1201.11   40.92   2
   1   3   1 1192.75   40.42   4
   1  -3  -1 1294.95   43.25   5
  -2  -3  -1 882.080  27.257   1
   2  -3   1 893.067  28.045   1
  -2  -3  -1 822.092  29.408   2
   2   3  -1 875.216  31.213   5
  -2   3   1 873.801  31.467   5
  -2   3   1 915.859  30.085   4
  -2   3   1 887.054  29.926   4
  -2   3   1 831.640  31.359   5
  -2  -3  -1 847.693  28.766   4
  -2   3   1 896.721  30.042   4
   2  -3   1 880.300  27.643   3
  -2   3   1 820.111  27.515   3
   2   3  -1 885.858  27.459   3
   2  -3   1 930.702  30.076   4
   2   3  -1 808.415  29.573   4
  -2  -3  -1 902.708  28.855   4
   2   3  -1 815.002  31.063   5
   2  -3   1 890.231  31.508   5
   2   3  -1 897.613  29.672   4
   2  -3   1 825.521  29.830   4
   2   3   1 867.910  30.571   5
   2  -3  -1 879.621  30.004   4
   2  -3  -1 860.060  31.543   5
   2  -3  -1 862.678  31.482   5
  -2  -3   1 883.497  30.740   5
   2   3   1 889.090  30.603   5
  -2  -3   1 877.582  27.655   1
  -2  -3   1 899.865  30.788   5
   2   3   1 860.539  29.223   4
   2   3   1 894.942  27.072   3
   2  -3  -1 824.296  27.948   1
  -2   3  -1 893.262  31.374   5
  -2   3  -1 862.597  27.537   3
  -2   3  -1 851.909  30.041   2
  -2  -3   1 903.759  29.533   4
  -2  -3   1 897.259  27.239   3
  -2   3  -1 876.968  31.284   5
   2   3   1 861.600  29.177   4
  -2  -3   1 846.881  29.359   4
   2   3   1 908.647  27.041   3
   2  -3  -1 892.130  27.756   3
  -2   3  -1 884.573  29.859   4
  -2   3  -1 908.165  29.927   4
  -3   3   1 179.006   7.527   3
   3  -3   1 171.514   8.089   4
   3   3  -1 156.786   7.742   5
  -3  -3  -1 173.026   6.678   1
  -3   3   1 169.512   8.006   4
  -3   3   1 184.505   8.367   5
   3   3  -1 177.344   7.281   3
   3   3  -1 165.193   7.718   4
   3  -3   1 183.280   8.263   4
   3   3  -1 184.111   7.876   4
  -3   3   1 176.369   8.117   5
   3  -3   1 163.765   7.443   1
   3  -3   1 174.069   8.310   5
   3   3  -1 179.152   7.869   5
  -3  -3  -1 187.396   6.790   4
   3  -3   1 165.777   8.176   5
  -3   3   1 180.190   8.340   4
  -3  -3  -1 156.861   7.520   2
   3   3  -1 180.149   7.900   5
   3  -3   1 171.475   7.413   3
  -3  -3   1 163.176   7.023   1
   3   3   1 186.123   7.509   4
   3  -3  -1 169.123   7.740   1
  -3  -3   1 174.686   6.835   3
  -3   3  -1 167.017   7.943   4
  -3   3  -1 153.035   8.015   2
  -3  -3   1 165.809   6.842   5
   3   3   1 175.308   6.894   3
  -3  -3   1 165.910   7.513   4
   3   3   1 162.688   7.368   4
  -3   3  -1 186.873   8.162   4
   3   3   1 166.723   7.303   5
   3  -3  -1 177.029   8.334   4
  -3  -3   1 162.970   6.858   5
   3  -3  -1 172.879   8.316   4
  -3  -3   1 184.010   7.542   4
   3  -3  -1 168.249   8.250   5
   3   3   1 162.621   7.316   5
  -3   3  -1 167.021   7.752   5
  -3   3  -1 179.018   7.255   3
   3  -3  -1 168.581   7.499   3
  -3   3  -1 162.973   7.820   5
   4  -3   1 67.2620  5.2830   5
  -4   3   1 57.3826  4.2658   3
  -4   3   1 65.2355  4.8677   5
   4  -3   1 68.8720  5.1857   5
   4  -3   1 64.0951  4.7168   3
   4   3  -1 59.2356  4.9476   4
  -4   3   1 64.4072  4.8436   5
   4   3  -1 66.4027  4.8271   5
   4   3  -1 65.3799  4.6866   5
   4  -3   1 62.8568  4.6771   1
  -4   3   1 65.7238  5.2681   4
  -4   3   1 63.8811  5.0664   4
  -4  -3  -1 63.7272  4.0190   1
   4  -3   1 51.5429  4.6898   4
  -4  -3  -1 62.2732  4.8905   2
   4   3  -1 65.0517  4.7641   4
   4   3  -1 57.2269  4.3408   3
  -4   3   1 68.7337  5.3974   2
   4  -3   1 63.5365  5.0994   4
  -4  -3  -1 55.2631  3.3467   3
  -4   3  -1 62.2825  4.6483   3
  -4  -3   1 76.2320  4.2895   3
   4  -3  -1 68.4707  5.1420   4
   4  -3  -1 64.7998  5.2442   5
   4  -3  -1 58.5818  4.8395   5
   4  -3  -1 68.2917  5.3765   4
  -4  -3   1 57.8091  4.3089   1
  -4  -3   1 56.1074  4.7202   2
   4  -3  -1 57.1959  4.7050   3
   4  -3  -1 53.8704  4.4958   1
   4   3   1 62.3604  4.5522   4
   4   3   1 64.9715  4.5161   3
   4   3   1 64.3866  4.2976   5
  -4   3  -1 69.0378  5.1141   4
  -4  -3   1 61.2543  4.5447   4
  -4   3  -1 54.6511  4.8980   2
  -4   3  -1 67.9639  4.4179   5
   4   3   1 69.3835  4.9260   4
   4   3   1 60.0539  4.3838   5
  -4   3  -1 62.3364  4.4481   5
  -5  -3  -1 203.972   9.011   1
  -5  -3  -1 220.730  11.084   2
   5  -3   1 216.898  11.304   5
  -5   3   1 223.507  10.542   5
   5  -3   1 224.553  11.268   4
   5   3  -1 214.167  10.951   5
  -5   3   1 214.781  10.406   5
   5  -3   1 232.386  11.382   5
   5   3  -1 211.634  10.695   4
   5  -3   1 216.794  10.087   1
   5   3  -1 223.687  10.017   3
  -5   3   1 222.962  11.543   2
   5  -3   1 238.406  11.503   4
   5   3  -1 232.033  10.992   5
   5   3  -1 214.232  10.840   4
   5  -3   1 219.719  10.242   3
  -5   3   1 233.856  10.056   3
  -5   3  -1 254.689  10.077   5
   5  -3  -1 226.498  10.501   3
  -5  -3   1 226.195   9.616   1
   5  -3  -1 215.341  10.322   1
   5  -3  -1 225.056  11.214   4
  -5   3  -1 220.382   9.717   3
  -5   3  -1 222.555  10.694   4
  -5   3  -1 236.917   9.978   5
   5   3   1 234.510  10.628   5
   5   3   1 225.306  10.645   4
   5   3   1 226.240  10.454   4
  -5   3  -1 230.075  11.696   2
  -5  -3   1 245.771   9.326   3
   5  -3  -1 232.673  11.396   4
   5   3   1 229.834   9.720   3
  -5  -3   1 221.727  11.104   2
   5  -3  -1 230.682  11.358   5
   5   3   1 222.020  10.754   5
   5  -3  -1 231.770  11.686   5
   6  -3   1 19.8703  3.9121   1
  -6   3   1 25.7001  4.2056   3
   6   3  -1 17.8894  3.8945   3
  -6   3   1 20.7566  3.8555   5
   6  -3   1 17.8360  4.3519   4
   6   3  -1 22.8594  4.5245   4
   6   3  -1 22.0469  4.3307   5
  -6  -3  -1 20.6883  3.2536   1
  -6  -3  -1 15.8289  4.2152   2
   6  -3   1 18.9278  4.1645   3
   6   3   1 26.6638  4.6531   5
  -6  -3   1 18.8672  3.4503   1
   6  -3  -1 19.5231  4.6342   4
   6   3   1 27.2002  4.0117   3
   6  -3  -1 23.1967  4.3834   3
   6  -3  -1 23.7755  4.2397   1
   6   3   1 29.6867  4.3120   4
  -6  -3   1 17.5310  4.3769   2
   6   3   1 24.6340  4.1901   5
   6   3   1 23.1126  4.3530   4
   7   3  -1 252.427  12.497   3
   7   3  -1 252.568  13.929   4
   7  -3   1 251.031  12.510   3
   7  -3   1 268.728  13.022   1
   7  -3  -1 279.042  13.220   1
   7   3   1 264.419  12.290   3
   7  -3  -1 263.266  12.840   3
  -7  -3   1 261.292  11.785   1
   7   3   1 255.073  13.493   4
   8   3  -1 35.2453  5.7044   3
   8  -3   1 42.5324  5.9615   3
   8  -3  -1 26.2968  5.4654   3
  -8  -3   1 42.9919  5.5334   1
   8   3   1 41.7641  7.0767   4
   8  -3  -1 29.3778  5.8254   1
   8   3   1 37.9433  5.7087   3
   0   4   1 1159.07   36.21   3
   0   4   1 1212.62   41.40   5
   0   4   1 1146.44   39.14   4
   0  -4  -1 1217.23   36.69   1
   0  -4   1 1167.80   39.25   4
   0   4  -1 1201.07   39.34   4
   0  -4  -1 1228.34   39.13   4
   0  -4  -1 1165.81   41.08   5
   0  -4  -1 1222.93   41.17   5
   0   4   1 1224.97   41.46   5
   0   4   1 1198.84   39.16   4
   0  -4   1 1169.44   41.47   5
   0   4  -1 1140.10   41.48   5
   0   4  -1 1130.71   39.36   4
   0   4  -1 1157.17   41.57   5
   0  -4  -1 1159.05   39.01   4
   0  -4   1 1163.39   38.98   2
   0  -4   1 1176.17   39.37   4
   0  -4   1 1206.11   41.49   5
   0  -4   1 1141.72   36.80   1
   0   4  -1 1172.30   36.38   3
   1  -4   1 1011.09   36.15   5
   1   4  -1 1003.38   31.53   3
   1  -4   1 974.559  34.214   4
  -1  -4  -1 996.163  31.524   1
  -1  -4  -1 996.306  33.438   4
   1   4  -1 972.273  35.918   5
   1   4  -1 1023.78   34.20   4
  -1   4   1 965.814  35.995   5
  -1   4   1 957.575  34.165   4
  -1   4   1 1019.84   34.26   4
   1   4  -1 993.073  34.034   4
  -1   4   1 956.441  31.544   3
   1  -4   1 992.992  31.687   3
  -1  -4  -1 1018.97   33.51   4
   1  -4   1 998.508  36.160   5
  -1  -4  -1 1046.12   31.04   3
   1  -4   1 1017.15   34.33   4
   1   4  -1 1019.89   35.91   5
   1   4   1 1013.11   33.69   4
   1  -4  -1 1039.51   32.06   1
  -1   4  -1 1013.18   34.25   4
   1   4   1 1032.62   35.53   5
   1  -4  -1 1051.05   36.04   5
  -1  -4   1 985.163  33.859   4
  -1   4  -1 1045.07   31.72   3
  -1   4  -1 1019.61   33.99   2
  -1  -4   1 1061.68   35.74   5
   1   4   1 994.971  31.182   3
   1  -4  -1 989.960  35.929   5
  -1   4  -1 1010.22   34.28   4
   1  -4  -1 1011.49   34.16   4
   1  -4  -1 1032.84   31.63   3
   1  -4  -1 1040.16   34.26   4
   1   4   1 1001.41   33.79   4
  -1  -4   1 1031.25   31.41   3
  -1   4  -1 1035.06   36.17   5
  -1  -4   1 1008.52   31.84   1
  -1  -4   1 1066.59   35.76   5
  -1  -4   1 1059.36   34.06   4
   1   4   1 1041.62   35.51   5
   2   4  -1 555.416  19.110   4
  -2  -4  -1 546.728  17.314   1
   2   4  -1 530.159  19.174   4
   2  -4   1 552.574  17.958   3
   2   4  -1 514.309  17.581   3
  -2  -4  -1 542.178  18.150   4
   2   4  -1 543.362  19.912   5
  -2  -4  -1 498.715  18.407   2
   2  -4   1 530.224  18.132   1
  -2  -4  -1 543.828  18.183   4
  -2   4   1 526.888  17.972   3
   2  -4   1 522.381  20.259   5
   2   4  -1 504.190  19.873   5
  -2   4   1 518.675  20.393   5
   2  -4   1 538.592  19.480   4
   2  -4   1 530.271  19.444   4
  -2   4   1 582.402  19.711   4
  -2   4  -1 469.713  19.081   4
   2  -4  -1 506.739  20.241   5
   2   4   1 520.588  18.698   4
  -2   4  -1 566.583  19.496   4
  -2   4  -1 523.442  19.282   2
  -2  -4   1 548.004  18.877   4
   2  -4  -1 551.436  19.500   4
  -2   4  -1 552.032  20.229   5
  -2  -4   1 529.342  17.713   1
  -2  -4   1 554.149  19.327   5
  -2   4  -1 553.501  17.937   3
  -2  -4   1 539.637  17.384   3
  -2  -4   1 566.757  18.992   4
   2  -4  -1 554.903  17.990   3
   2  -4  -1 527.290  18.127   1
  -2   4  -1 557.276  20.298   5
  -2  -4   1 542.917  19.291   5
   2  -4  -1 540.719  19.521   4
   2   4   1 523.824  19.321   5
   2   4   1 544.743  17.275   3
   2   4   1 546.429  19.337   5
   2  -4  -1 542.892  20.318   5
   2   4   1 524.236  18.610   4
  -3   4   1 162.779   7.745   4
   3   4  -1 149.615   7.262   5
  -3   4   1 146.226   7.339   5
   3  -4   1 157.437   7.871   5
   3  -4   1 150.933   7.696   5
  -3   4   1 158.348   7.725   5
   3  -4   1 153.762   7.624   4
   3   4  -1 136.743   7.199   4
  -3   4   1 135.253   7.352   2
  -3  -4  -1 143.325   5.976   4
  -3  -4  -1 147.728   6.034   1
   3   4  -1 151.411   7.198   5
   3  -4   1 147.141   7.179   1
   3  -4   1 147.469   6.917   3
   3  -4   1 148.984   7.550   4
  -3  -4  -1 147.959   6.835   2
   3   4  -1 152.901   7.078   4
  -3   4   1 164.688   7.278   3
   3   4  -1 147.744   6.529   3
   3  -4  -1 147.755   7.221   3
   3  -4  -1 156.846   7.874   4
   3  -4  -1 143.896   7.664   5
  -3   4  -1 137.685   7.185   5
  -3   4  -1 141.795   7.395   4
  -3   4  -1 143.669   7.329   4
  -3   4  -1 146.799   6.737   3
   3  -4  -1 133.894   7.434   4
  -3  -4   1 149.328   6.536   1
  -3   4  -1 145.713   7.336   5
  -3  -4   1 153.182   6.943   4
   3  -4  -1 137.777   7.540   5
  -3  -4   1 140.681   6.800   2
  -3  -4   1 158.282   6.409   3
  -3   4  -1 154.731   7.740   2
  -3  -4   1 138.895   5.783   5
   3   4   1 139.257   6.269   3
  -3  -4   1 156.377   5.843   5
   3   4   1 149.594   6.818   4
   3   4   1 155.233   6.797   5
   3   4   1 141.635   6.707   4
  -3   4  -1 148.266   7.436   4
   3   4   1 154.362   6.627   5
   3  -4  -1 151.405   7.158   1
   4   4  -1 13.1944  2.7062   5
  -4   4   1 9.23778 2.95262   4
  -4   4   1 8.89324 3.10598   4
   4   4  -1 11.0401  2.8098   4
  -4   4   1 8.97290 3.10714   2
  -4  -4  -1 12.1450  2.1919   1
  -4   4   1 7.42547 2.81975   3
   4  -4   1 12.6740  3.0151   5
  -4   4   1 11.8025  3.0367   5
   4  -4   1 11.2629  2.7602   1
   4  -4   1 6.94209 2.71692   3
   4   4  -1 12.2576  2.5328   3
  -4  -4  -1 9.79732 1.61910   3
  -4  -4  -1 12.7204  2.8212   2
   4  -4   1 11.7851  3.1277   4
   4   4  -1 12.4642  2.8912   5
   4  -4   1 11.5092  3.1317   5
   4  -4   1 12.4105  3.1332   4
   4   4  -1 16.0774  3.0186   4
  -4   4   1 6.18455 2.64651   5
   4  -4  -1 9.34821 3.25445   4
  -4  -4   1 11.8615  2.3990   1
   4  -4  -1 8.64922 3.01037   5
   4   4   1 12.2626  2.6694   5
  -4   4  -1 8.61391 2.96811   4
   4   4   1 11.0388  2.6505   4
  -4  -4   1 8.30531 2.42779   4
   4   4   1 12.5183  2.4207   5
  -4  -4   1 8.85113 2.20910   3
  -4  -4   1 11.2875  2.6804   2
   4  -4  -1 9.27622 2.61379   5
  -4   4  -1 5.34548 2.67892   3
   4  -4  -1 9.35771 2.97710   3
   4   4   1 11.3859  2.4278   3
  -4   4  -1 7.48846 2.85689   2
   4  -4  -1 6.14367 2.84424   4
  -4   4  -1 11.4240  2.7359   5
  -4   4  -1 9.05260 2.70207   5
   4  -4  -1 8.47222 2.70010   1
   4   4   1 9.33080 2.45394   4
   5   4  -1 141.844   8.309   4
   5   4  -1 132.295   8.300   5
   5   4  -1 139.746   8.055   5
   5  -4   1 143.990   8.846   4
  -5   4   1 139.567   8.024   5
   5  -4   1 142.674   8.794   5
   5  -4   1 149.733   8.626   5
   5  -4   1 135.434   7.997   1
   5  -4   1 134.752   8.071   3
  -5   4   1 119.039   8.473   2
  -5  -4  -1 131.067   6.577   1
   5   4  -1 135.816   8.246   4
   5  -4   1 144.983   8.711   4
  -5  -4  -1 131.197   8.094   2
  -5   4   1 138.117   8.074   5
  -5   4   1 135.914   7.586   3
   5   4  -1 131.439   7.521   3
  -5   4  -1 144.781   7.683   3
  -5   4  -1 153.160   9.049   2
   5   4   1 136.650   7.901   4
  -5   4  -1 139.283   7.512   5
   5  -4  -1 161.802   9.300   4
   5  -4  -1 128.192   8.409   5
   5  -4  -1 157.090   8.446   1
   5   4   1 167.728   8.035   5
   5  -4  -1 153.421   8.351   3
  -5  -4   1 137.630   7.118   1
   5  -4  -1 154.197   9.113   4
   5   4   1 133.355   7.799   4
  -5   4  -1 150.229   7.622   5
   5  -4  -1 159.040   8.864   5
  -5  -4   1 141.742   8.380   2
   5   4   1 148.440   8.162   5
   5   4   1 155.107   7.444   3
   6  -4   1 21.6617  4.2435   1
  -6   4   1 23.7844  3.9909   3
   6   4  -1 20.4399  4.4926   4
   6  -4   1 17.1694  4.1131   3
  -6   4   1 21.2454  4.0339   5
   6   4  -1 19.4230  4.0026   3
  -6  -4  -1 21.5705  3.3650   1
   6  -4   1 20.2928  4.8311   4
  -6  -4  -1 19.1416  4.2748   2
  -6   4   1 20.0888  4.0201   5
   6   4  -1 26.7818  4.4823   5
  -6  -4   1 15.0251  3.4668   1
   6   4   1 19.1614  4.0128   4
   6  -4  -1 19.4748  4.1979   3
   6   4   1 23.5122  3.8936   3
   6   4   1 17.3128  3.7457   5
   6   4   1 16.2005  4.0807   4
   6   4   1 22.7467  4.4017   5
   6  -4  -1 11.2046  3.6842   1
  -6  -4   1 21.3639  4.6775   2
   7  -4   1 243.431  12.608   3
  -7  -4  -1 253.069  11.182   1
   7   4  -1 247.944  12.406   3
   7  -4   1 271.357  13.084   1
   7   4  -1 264.291  13.791   4
   7  -4  -1 250.882  12.856   3
   7   4   1 260.497  12.057   3
  -7  -4   1 244.079  11.512   1
   7   4   1 269.382  13.650   4
   7  -4  -1 252.918  13.124   1
   8  -4   1 8.11287 4.91255   1
   8   4  -1 15.6652  4.8778   3
   8  -4   1 18.2366  5.1060   3
   8   4   1 13.4652  5.7462   4
   8   4   1 13.9964  4.5210   3
  -8  -4   1 16.0724  4.3978   1
   8  -4  -1 19.5035  5.6572   1
   8  -4  -1 12.8740  4.9863   3
   0   5  -1 220.145   8.318   3
   0  -5  -1 206.572   8.124   1
   0  -5  -1 220.502   8.787   5
   0  -5  -1 228.399   8.916   4
   0  -5   1 215.008   9.109   4
   0   5  -1 217.017   9.383   5
   0  -5   1 207.535   8.334   1
   0   5  -1 209.191   9.075   4
   0  -5  -1 211.475   8.680   5
   0   5  -1 220.544   9.324   5
   0  -5   1 235.807   9.221   4
   0  -5   1 226.231   9.262   5
   0   5   1 226.124   8.989   4
   0  -5   1 228.724   9.310   5
   0   5   1 215.266   8.252   3
   0  -5  -1 212.417   8.764   4
   0   5   1 213.002   8.961   4
   0   5   1 213.347   9.160   5
   0   5  -1 227.134   9.113   4
   0   5   1 232.817   9.255   5
   1  -5   1 251.990   9.863   1
  -1  -5  -1 280.537   9.065   3
   1   5  -1 259.019   9.520   3
   1   5  -1 255.386  10.395   4
   1   5  -1 265.724  10.505   4
   1  -5   1 280.886  10.842   4
   1   5  -1 257.633  10.780   5
   1  -5   1 278.769  11.104   5
  -1   5   1 242.105  10.795   5
   1  -5   1 268.648  11.138   5
  -1  -5  -1 276.956   9.929   4
  -1   5   1 261.474  11.015   5
  -1  -5  -1 261.960   9.328   1
  -1   5   1 261.595  10.572   4
  -1  -5  -1 258.557   9.771   4
  -1   5   1 254.340   9.756   3
   1   5  -1 255.948  10.758   5
   1  -5   1 266.392   9.813   3
  -1   5   1 247.152  10.486   4
   1  -5  -1 258.068  10.471   4
  -1  -5   1 268.230   9.517   3
   1   5   1 250.977  10.146   4
   1  -5  -1 262.976  10.665   4
   1   5   1 258.341  10.313   5
  -1  -5   1 259.934   9.685   1
  -1   5  -1 257.339   9.773   3
  -1  -5   1 271.126  10.433   5
   1   5   1 272.343  10.144   4
   1  -5  -1 271.684  10.815   5
  -1   5  -1 242.139  10.822   5
   1   5   1 257.417  10.345   5
   1   5   1 257.300   9.321   3
   1  -5  -1 252.304  10.677   5
  -1  -5   1 280.642  10.511   4
  -1  -5   1 251.610  10.233   4
   1  -5  -1 257.385   9.770   1
  -1   5  -1 249.305   9.835   2
  -1   5  -1 269.928  11.120   5
   1  -5  -1 278.156   9.848   3
  -1   5  -1 261.113  10.582   4
  -1   5  -1 261.008  10.650   4
  -1  -5   1 268.821  10.427   5
   2   5  -1 489.338  17.918   4
   2   5  -1 498.397  16.459   3
   2  -5   1 493.792  18.880   5
   2  -5   1 482.701  16.977   1
  -2   5   1 480.031  18.142   4
  -2  -5  -1 464.513  15.475   3
  -2  -5  -1 479.788  16.718   2
   2   5  -1 497.063  18.595   5
  -2   5   1 483.126  18.983   5
  -2   5   1 498.628  18.253   4
   2  -5   1 487.423  16.741   3
  -2  -5  -1 495.871  16.797   4
  -2   5   1 481.513  17.821   2
  -2   5   1 490.887  18.904   5
   2   5  -1 509.871  17.794   4
  -2   5   1 488.448  16.695   3
   2  -5   1 480.800  18.171   4
  -2  -5  -1 485.754  15.994   1
   2   5  -1 495.299  18.523   5
   2  -5   1 494.222  18.228   4
   2  -5   1 502.415  18.986   5
  -2  -5   1 484.815  17.626   5
  -2  -5   1 480.348  17.458   4
  -2  -5   1 490.514  16.112   3
   2   5   1 477.583  17.418   4
   2   5   1 506.743  17.984   5
  -2   5  -1 482.303  18.107   4
  -2  -5   1 504.071  17.656   4
   2  -5  -1 513.112  18.335   4
   2  -5  -1 483.291  16.900   1
   2  -5  -1 483.929  18.864   5
   2  -5  -1 459.944  18.731   5
   2   5   1 491.095  17.373   4
  -2  -5   1 499.716  17.685   5
  -2   5  -1 482.430  18.880   5
  -2  -5   1 478.336  16.407   1
   2   5   1 480.215  17.958   5
  -2   5  -1 471.153  17.784   2
  -2   5  -1 473.095  18.771   5
  -2   5  -1 497.843  18.164   4
  -2  -5   1 469.730  16.774   2
   2   5   1 466.577  15.927   3
   2  -5  -1 478.456  16.661   3
  -2   5  -1 485.708  16.688   3
   3  -5   1 446.248  16.206   3
   3   5  -1 458.163  17.627   5
   3   5  -1 451.300  17.723   5
  -3   5   1 457.648  18.226   5
  -3   5   1 450.925  17.634   4
  -3  -5  -1 447.236  15.152   1
  -3   5   1 434.157  17.376   4
  -3   5   1 454.339  17.613   4
   3   5  -1 450.116  17.032   4
  -3   5   1 448.728  17.535   2
   3  -5   1 453.291  17.652   4
   3  -5   1 441.935  16.268   1
   3   5  -1 436.223  17.117   4
   3  -5   1 461.692  18.256   5
  -3   5   1 462.998  18.154   5
  -3  -5  -1 419.755  14.458   3
   3  -5   1 457.181  17.643   4
  -3   5   1 453.658  16.170   3
  -3  -5  -1 434.937  16.342   2
   3   5  -1 460.506  15.730   3
   3  -5  -1 452.566  16.168   3
  -3   5  -1 432.132  17.378   2
   3   5   1 449.813  17.175   5
   3  -5  -1 452.915  17.725   4
  -3   5  -1 442.718  17.853   5
   3  -5  -1 455.626  18.270   5
   3   5   1 462.990  16.679   4
   3  -5  -1 441.926  16.333   1
   3  -5  -1 452.348  18.216   5
  -3   5  -1 472.117  17.566   4
  -3   5  -1 469.928  17.582   4
  -3  -5   1 444.155  16.412   2
   3   5   1 448.312  16.675   4
   3  -5  -1 463.277  17.749   4
  -3  -5   1 465.678  16.631   4
  -3  -5   1 447.896  15.649   1
   3   5   1 443.645  15.288   3
  -3   5  -1 450.580  16.054   3
   3   5   1 461.839  17.158   5
  -3  -5   1 478.439  15.353   3
  -3   5  -1 445.995  17.933   5
   4   5  -1 42.4276  4.0597   4
  -4   5   1 37.0501  4.7092   4
   4   5  -1 31.0316  4.0055   4
   4  -5   1 35.6450  4.3901   4
   4  -5   1 31.4381  4.1507   5
  -4   5   1 34.1240  4.1127   5
   4   5  -1 31.3445  3.4511   3
   4  -5   1 34.6200  4.3084   5
   4  -5   1 33.1014  4.0190   1
   4   5  -1 30.1344  3.5608   5
   4  -5   1 34.6636  4.2276   4
  -4   5   1 33.8402  4.0731   5
  -4   5   1 33.1063  4.1750   2
  -4   5   1 29.5675  3.6278   3
   4   5  -1 24.2297  3.5774   5
  -4  -5  -1 27.6164  2.8095   1
  -4   5   1 34.9827  4.5041   4
   4   5  -1 26.6257  3.3995   5
   4  -5   1 40.2239  4.1937   3
  -4  -5  -1 35.3319  3.5512   2
  -4   5  -1 26.4946  3.7992   5
   4  -5  -1 35.9358  3.9764   1
   4  -5  -1 31.4727  4.3276   4
   4  -5  -1 23.0347  3.9695   5
  -4  -5   1 26.3092  2.8903   3
   4   5   1 27.4559  3.5237   4
   4   5   1 34.1517  3.4885   4
  -4   5  -1 27.5443  3.9102   2
   4  -5  -1 32.9994  4.0960   3
  -4   5  -1 33.0812  3.8513   3
  -4   5  -1 34.1293  3.7784   5
   4   5   1 23.2597  3.2363   5
   4  -5  -1 31.4457  4.1991   4
  -4  -5   1 25.9348  3.0520   1
   4   5   1 32.6996  3.4498   5
   4   5   1 29.1481  3.2363   3
  -4  -5   1 27.3326  3.4481   2
  -4   5  -1 29.5044  3.9273   4
   4  -5  -1 28.2809  3.8771   5
   5   5  -1 278.211  11.618   3
   5  -5   1 280.546  13.656   5
   5   5  -1 267.057  12.784   4
  -5  -5  -1 267.302  10.615   1
   5   5  -1 281.300  13.173   5
   5   5  -1 270.184  12.658   4
   5  -5   1 269.339  12.178   1
  -5  -5  -1 275.265  12.558   2
  -5   5   1 279.361  13.632   2
   5  -5   1 268.889  13.222   4
  -5   5   1 276.048  12.061   3
  -5   5   1 260.090  12.819   5
   5  -5   1 274.964  12.248   3
  -5   5   1 269.000  12.903   5
   5   5  -1 303.256  13.059   5
   5  -5  -1 295.785  13.839   5
   5  -5  -1 275.178  12.278   3
   5   5   1 261.035  12.520   5
  -5   5  -1 285.920  12.519   5
  -5  -5   1 295.442  12.843   2
  -5   5  -1 291.806  13.689   2
   5  -5  -1 278.480  13.496   4
   5   5   1 271.500  12.396   4
   5  -5  -1 270.244  12.477   1
  -5  -5   1 253.764  11.096   1
   5   5   1 280.371  11.375   3
   5   5   1 290.785  12.543   5
  -5   5  -1 269.201  11.768   3
   5   5   1 287.822  12.376   4
  -5   5  -1 290.219  12.604   5
   6   5  -1 34.0280  4.6116   3
   6   5  -1 28.8934  4.8864   5
   6  -5   1 33.2902  4.8861   3
   6  -5   1 42.7029  5.2824   1
  -6  -5  -1 38.6707  5.0887   2
  -6   5   1 37.0677  4.9853   5
  -6   5   1 35.3210  4.7094   5
  -6  -5  -1 34.4557  3.6908   1
   6   5  -1 44.1521  5.5911   4
  -6   5   1 45.0165  5.1958   3
   6   5   1 45.7521  5.1310   5
   6  -5  -1 27.8135  4.8126   3
   6   5   1 41.4979  4.5299   3
   6  -5  -1 39.0234  5.1206   1
   6   5   1 30.8888  4.7892   4
   6   5   1 34.0742  4.7187   4
  -6  -5   1 42.2545  5.3874   2
  -6  -5   1 29.7763  4.0661   1
   7  -5   1 11.8184  4.2679   1
   7   5  -1 13.5140  4.2498   3
  -7  -5  -1 12.1372  3.3498   1
   7   5  -1 6.20986 4.88120   4
   7  -5   1 7.65770 4.10184   3
   7  -5  -1 9.27513 4.61935   1
   7   5   1 4.62149 4.40485   4
  -7  -5   1 4.09834 3.30153   1
   7   5   1 13.6306  4.1529   3
   7  -5  -1 11.7753  4.5719   3
   8  -5   1 12.8646  5.1271   1
   8   5  -1 5.23251 4.48097   3
   8  -5   1 8.14492 4.71290   3
  -8  -5   1 13.1367  4.2474   1
   8   5   1 13.4452  4.6525   3
   8   5   1 8.86729 5.51613   4
   8  -5  -1 7.57862 4.83466   1
   8  -5  -1 10.3114  4.9865   3
   0  -6  -1 130.785   6.074   5
   0  -6  -1 137.874   6.492   4
   0  -6  -1 144.521   6.514   4
   0   6   1 129.164   6.633   5
   0  -6  -1 137.069   6.144   1
   0   6  -1 131.112   6.812   4
   0  -6   1 146.113   6.470   1
   0   6  -1 134.960   6.150   3
   0   6   1 128.871   6.671   4
   0   6  -1 134.942   6.745   4
   0  -6  -1 135.184   6.162   5
   0  -6   1 137.352   6.814   4
   0  -6   1 143.398   7.072   4
   0  -6   1 133.268   6.700   5
   0   6   1 138.909   6.582   4
   0   6  -1 123.862   6.686   5
   0   6   1 134.056   6.724   5
   0  -6   1 133.564   6.818   5
   0   6   1 142.766   5.100   2
   0   6   1 124.183   6.050   3
   0   6  -1 133.854   6.958   5
  -1   6   1 861.930  33.373   5
  -1  -6  -1 956.754  28.769   3
   1  -6   1 971.800  33.681   5
   1   6  -1 882.517  33.308   5
   1  -6   1 903.320  29.823   1
  -1   6   1 915.638  31.897   4
  -1   6   1 869.459  31.823   4
  -1  -6  -1 906.125  29.277   1
   1   6  -1 933.691  33.400   5
   1  -6   1 951.037  32.157   4
  -1  -6  -1 930.766  31.134   4
   1   6  -1 927.606  29.389   3
  -1   6   1 887.381  29.361   3
   1   6  -1 908.623  31.803   4
  -1   6   1 919.127  31.124   2
  -1   6   1 945.381  33.659   5
   1   6  -1 933.363  31.760   4
  -1  -6  -1 933.984  31.054   4
   1  -6  -1 879.093  29.678   1
   1  -6  -1 939.483  31.899   4
   1   6   1 977.618  33.151   5
   1   6   1 905.673  31.504   4
   1  -6  -1 930.802  31.855   4
   1   6   1 919.451  31.426   4
  -1   6  -1 894.104  31.980   4
  -1   6  -1 897.389  29.494   3
  -1   6  -1 892.080  33.545   5
   1  -6  -1 963.402  29.469   3
  -1  -6   1 886.630  29.518   1
  -1   6  -1 948.338  32.023   4
  -1   6  -1 964.381  33.726   5
   1  -6  -1 947.497  33.345   5
  -1  -6   1 920.484  29.118   3
  -1  -6   1 936.345  31.676   4
   1   6   1 877.588  28.961   3
   1  -6  -1 873.969  33.133   5
  -1  -6   1 929.812  32.856   5
  -1   6  -1 919.166  31.107   2
  -1  -6   1 929.099  31.534   4
   1   6   1 913.945  33.016   5
  -1  -6   1 925.729  32.858   5
   2   6  -1 233.507   9.589   4
   2  -6   1 221.094   9.330   3
   2  -6   1 207.845  10.093   5
   2   6  -1 234.259   9.816   5
   2   6  -1 226.681   9.776   4
  -2  -6  -1 225.744   8.591   4
  -2   6   1 228.679  10.048   4
   2   6  -1 225.525   9.850   5
   2  -6   1 217.286   9.352   1
  -2   6   1 221.654  10.063   4
   2   6  -1 221.443   8.842   3
  -2   6   1 195.620   9.219   2
  -2   6   1 199.635   9.942   5
   2  -6   1 226.141  10.079   4
  -2   6   1 219.363  10.157   5
  -2  -6  -1 228.799   7.920   3
  -2  -6  -1 229.314   8.335   1
  -2   6   1 234.392   9.161   3
   2  -6   1 207.211   9.955   5
   2  -6   1 217.902  10.063   4
   2  -6  -1 214.808   9.301   1
   2  -6  -1 204.111   9.946   5
   2   6   1 224.026   9.276   5
  -2  -6   1 202.553   8.596   5
   2  -6  -1 208.791   8.971   3
  -2  -6   1 220.590   9.215   4
  -2  -6   1 233.695   8.625   3
   2   6   1 220.378   9.160   4
   2   6   1 218.222   9.284   4
   2   6   1 214.165   9.309   5
  -2   6  -1 229.385  10.245   5
  -2   6  -1 222.344  10.151   5
  -2   6  -1 224.734   9.431   2
   2   6   1 220.948   8.445   3
   2  -6  -1 225.040  10.046   5
  -2  -6   1 216.576   8.730   1
  -2  -6   1 211.530   8.633   5
   2  -6  -1 216.935   9.994   4
  -2   6  -1 229.254   9.206   3
  -2   6  -1 225.581  10.008   4
  -2  -6   1 210.589   7.996   2
  -2   6  -1 229.588  10.106   4
   3  -6   1 510.538  20.415   4
  -3   6   1 532.546  20.229   2
   3  -6   1 537.903  21.258   5
  -3   6   1 540.886  20.456   4
   3   6  -1 549.689  19.920   4
  -3  -6  -1 549.758  17.031   3
   3  -6   1 518.551  18.952   1
   3   6  -1 519.956  18.266   3
  -3  -6  -1 521.584  17.696   1
   3  -6   1 509.393  18.789   3
   3  -6   1 523.915  21.326   5
  -3   6   1 537.041  21.085   5
   3   6  -1 515.845  20.668   5
  -3  -6  -1 512.398  18.732   2
  -3   6   1 520.501  18.689   3
  -3   6   1 530.214  21.153   5
   3   6  -1 539.330  20.592   5
   3   6  -1 509.485  19.886   4
  -3   6   1 530.922  20.500   4
   3  -6   1 508.061  20.448   4
  -3   6  -1 532.859  18.675   3
   3  -6  -1 506.278  21.022   5
  -3  -6   1 507.702  18.136   1
  -3  -6   1 522.449  18.849   2
   3   6   1 544.798  20.196   5
   3   6   1 508.106  19.476   4
   3   6   1 529.028  17.896   3
  -3   6  -1 528.711  20.282   4
  -3  -6   1 552.638  17.730   3
   3  -6  -1 569.458  20.697   4
  -3  -6   1 531.405  19.261   4
   3  -6  -1 523.751  20.428   4
  -3   6  -1 544.713  21.093   5
   3  -6  -1 518.745  18.694   3
  -3   6  -1 513.079  20.061   2
  -3   6  -1 524.628  20.918   5
   3  -6  -1 524.595  21.089   5
   3  -6  -1 524.385  19.000   1
  -3   6  -1 567.852  20.626   4
   3   6   1 616.157  20.375   5
   3   6   1 546.367  19.489   4
   4  -6   1 100.094   6.799   1
  -4   6   1 96.2043  6.8547   5
  -4  -6  -1 113.343   6.075   2
   4  -6   1 103.115   7.360   4
   4   6  -1 106.249   6.684   4
   4   6  -1 108.070   6.853   4
   4   6  -1 103.205   7.016   5
  -4   6   1 126.872   7.408   5
  -4   6   1 104.408   6.981   2
   4  -6   1 103.904   7.348   5
   4  -6   1 123.775   7.611   4
  -4   6   1 111.937   6.975   4
   4   6  -1 105.425   6.594   5
  -4   6   1 116.354   7.884   4
   4  -6   1 118.080   7.521   5
   4   6  -1 109.636   6.346   3
  -4  -6  -1 103.647   5.322   1
   4  -6   1 99.7839  6.5249   3
  -4   6   1 94.4230  6.6155   3
   4  -6  -1 94.9300  6.7951   5
   4  -6  -1 95.8749  6.8029   1
   4  -6  -1 105.641   7.214   4
   4  -6  -1 103.267   7.239   5
   4   6   1 95.2944  5.7034   3
  -4  -6   1 97.1436  5.8283   1
   4   6   1 101.442   6.352   4
   4   6   1 100.702   6.158   5
   4   6   1 105.344   6.396   5
  -4  -6   1 109.426   5.497   3
  -4   6  -1 106.312   7.431   4
  -4   6  -1 97.5583  6.6686   5
   4   6   1 107.007   6.302   4
  -4   6  -1 104.940   7.294   4
  -4   6  -1 95.5885  6.9451   2
  -4  -6   1 102.620   6.063   2
  -4   6  -1 104.671   6.331   3
  -4   6  -1 103.255   6.787   5
   4  -6  -1 93.3581  7.3619   4
   4  -6  -1 98.5205  6.8640   3
   5  -6   1 106.216   7.100   1
   5  -6   1 103.485   7.780   4
   5   6  -1 93.9835  6.5867   3
   5  -6   1 105.037   7.177   3
  -5   6   1 98.7991  7.3580   5
  -5  -6  -1 100.548   6.807   2
   5   6  -1 99.1652  7.3229   4
   5   6  -1 114.020   7.401   4
   5   6  -1 106.034   7.097   5
  -5   6   1 102.826   7.640   5
   5   6  -1 105.770   7.385   5
  -5  -6  -1 98.4226  5.7137   1
  -5   6   1 112.478   7.095   3
   5   6   1 111.758   7.056   5
  -5   6  -1 98.4225  7.0039   5
   5  -6  -1 100.982   7.480   3
   5   6   1 105.541   6.383   3
   5   6   1 104.735   6.907   5
   5   6   1 108.770   6.881   5
  -5  -6   1 98.0005  6.2011   1
  -5   6  -1 102.223   6.980   3
   5  -6  -1 87.1646  6.9412   1
  -5   6  -1 97.9377  7.0334   5
   5   6   1 99.2907  7.2012   4
  -5  -6   1 94.9791  6.8393   2
   5   6   1 105.819   6.998   4
   6  -6   1 108.386   8.270   1
  -6  -6  -1 134.722   6.808   1
  -6   6   1 133.607   8.575   5
  -6   6   1 130.265   8.547   3
   6   6  -1 134.965   8.245   3
   6  -6   1 131.688   8.852   3
   6   6  -1 116.876   8.795   4
  -6  -6   1 118.747   7.202   1
   6   6   1 134.855   8.494   5
  -6  -6   1 130.816   8.816   2
   6  -6  -1 118.608   8.386   3
   6  -6  -1 111.876   8.473   1
   6   6   1 121.705   7.581   3
   6   6   1 129.583   8.875   4
   7   6  -1 21.2424  4.6707   3
   7  -6   1 25.6238  5.4003   3
   7  -6   1 19.8645  5.0067   1
   7   6  -1 21.4309  5.5846   4
  -7  -6  -1 23.4141  3.8371   1
   7   6   1 21.1762  4.5154   3
   7  -6  -1 18.8033  5.1806   3
   7  -6  -1 25.6113  5.1566   1
   7   6   1 26.3174  5.7255   4
  -7  -6   1 20.1990  4.0648   1
   8  -6   1 20.4888  5.8483   3
   8   6  -1 13.7687  5.0751   3
   8  -6   1 18.4389  5.3506   1
   8   6   1 25.1933  6.5931   4
   8  -6  -1 19.5596  5.7136   3
  -8  -6   1 19.7118  4.6854   1
   8   6   1 19.7622  4.9565   3
   8  -6  -1 34.1484  6.3635   1
   0   7   1 111.454   5.705   3
   0   7  -1 125.226   5.991   3
   0   7   1 115.761   6.362   4
   0  -7  -1 116.628   5.685   5
   0   7  -1 121.290   6.707   5
   0   7  -1 104.739   6.576   4
   0  -7   1 117.671   6.225   5
   0  -7  -1 113.844   5.706   1
   0  -7  -1 110.946   5.663   5
   0   7  -1 120.808   6.532   4
   0   7  -1 123.380   6.484   5
   0  -7  -1 125.422   6.454   4
   0  -7   1 125.774   6.324   5
   0   7   1 117.349   6.346   5
   0   7   1 115.807   4.439   2
   0   7   1 118.972   6.482   5
   0  -7  -1 118.457   6.209   4
   0   7   1 107.685   6.277   4
   0  -7   1 121.719   6.846   4
   0  -7   1 113.788   6.323   4
   0  -7   1 111.293   6.063   1
   1   7  -1 39.7534  3.6556   4
  -1   7   1 44.1080  3.0846   2
   1   7  -1 40.6972  3.8018   5
   1  -7   1 41.6269  3.7969   1
   1  -7   1 45.6041  3.9363   5
   1   7  -1 39.8391  3.7811   5
  -1  -7  -1 44.6366  3.3404   1
  -1   7   1 46.1845  4.1003   5
  -1  -7  -1 44.9696  3.5313   4
   1  -7   1 38.8683  3.8958   4
   1  -7   1 39.0118  3.8097   5
   1  -7   1 54.7455  4.3501   4
   1   7  -1 47.1286  4.0664   4
  -1  -7  -1 43.4704  3.0822   3
  -1   7   1 43.7672  3.6514   3
  -1   7   1 44.0415  3.9820   4
  -1   7   1 35.8959  3.6219   5
   1   7  -1 46.2361  3.5457   3
  -1   7   1 45.8464  4.0569   4
   1  -7  -1 42.8551  3.6579   5
  -1   7  -1 41.7430  3.1795   2
   1   7   1 37.3313  3.1968   3
   1   7   1 38.2319  3.5377   5
  -1  -7   1 37.5870  3.2536   5
  -1  -7   1 43.2366  3.4247   1
  -1  -7   1 39.0809  3.4259   5
   1  -7  -1 47.7288  4.0549   5
  -1  -7   1 43.7803  3.2548   3
  -1   7  -1 46.6682  4.1939   5
   1  -7  -1 40.6547  3.8632   4
  -1   7  -1 42.7334  3.9443   5
  -1   7  -1 43.2789  4.2343   4
   1   7   1 41.8857  3.7108   5
  -1   7  -1 46.9017  4.2266   4
  -1  -7   1 47.3406  3.9367   4
   1  -7  -1 41.5405  3.8249   4
   1   7   1 37.4707  3.6969   4
   1  -7  -1 42.2652  3.5235   1
  -1  -7   1 35.4654  3.5680   4
  -1   7  -1 47.1234  3.7130   3
   1   7   1 44.1311  3.7783   4
   2  -7   1 74.1045  5.7521   5
  -2   7   1 78.0000  4.9036   2
   2  -7   1 85.6604  5.4442   1
  -2   7   1 84.6020  5.8206   4
   2   7  -1 75.7751  5.4584   5
   2   7  -1 81.3293  5.4148   5
  -2   7   1 85.6521  5.7949   5
  -2   7   1 71.5459  5.7433   4
  -2  -7  -1 77.5864  4.3952   1
   2  -7   1 70.5107  5.4401   4
   2  -7   1 77.0294  5.3864   5
  -2   7   1 72.2086  5.6345   5
  -2  -7  -1 76.7854  4.2225   3
   2   7  -1 83.9160  5.2715   4
   2   7  -1 68.6308  4.9465   3
   2  -7   1 72.6015  6.0467   4
   2  -7   1 74.9188  5.4252   3
  -2   7   1 73.7386  5.4215   3
   2   7  -1 74.0837  5.4925   4
   2   7   1 74.8848  4.9659   5
   2  -7  -1 67.8715  5.7036   4
  -2  -7   1 73.4923  4.8316   1
  -2   7  -1 79.7398  4.9163   2
   2  -7  -1 80.2565  6.0657   4
   2  -7  -1 80.0438  5.6624   5
   2  -7  -1 77.9928  5.2452   1
  -2   7  -1 71.7976  5.0875   3
  -2  -7   1 79.4982  5.2233   4
   2   7   1 72.2899  5.0568   4
   2   7   1 80.1016  5.0226   5
  -2   7  -1 73.7716  5.5834   4
  -2  -7   1 79.0869  4.0445   5
  -2   7  -1 73.6443  5.7083   5
  -2  -7   1 79.6320  3.9788   5
   2  -7  -1 73.0058  5.0629   3
  -2  -7   1 82.2841  4.8570   3
  -2   7  -1 77.2757  5.6914   5
   2   7   1 76.0688  4.6399   3
   2  -7  -1 73.1380  5.3597   5
   2   7   1 79.0200  5.0010   4
  -2   7  -1 68.6210  5.6647   4
   3  -7   1 105.033   6.664   3
  -3  -7  -1 103.861   5.346   1
  -3   7   1 100.038   6.633   3
   3   7  -1 112.130   6.154   3
  -3   7   1 107.049   6.896   5
   3  -7   1 99.9275  7.2796   4
   3   7  -1 106.665   6.804   4
   3  -7   1 98.5304  6.6871   1
  -3   7   1 127.022   7.759   4
  -3  -7  -1 116.468   5.101   2
   3   7  -1 109.642   6.604   4
   3   7  -1 110.447   6.727   5
   3  -7   1 101.452   6.751   5
  -3   7   1 101.092   6.713   5
   3  -7   1 105.730   7.285   4
   3  -7   1 90.3314  6.7223   5
  -3   7   1 123.770   6.844   2
  -3  -7  -1 105.753   4.770   3
   3   7  -1 109.719   6.512   5
   3  -7  -1 113.269   7.204   4
  -3  -7   1 101.781   5.070   2
  -3  -7   1 104.119   5.799   1
   3  -7  -1 109.852   6.528   1
   3  -7  -1 105.726   6.464   3
   3   7   1 105.520   6.225   5
  -3   7  -1 103.287   6.903   5
   3  -7  -1 110.085   7.139   5
  -3   7  -1 108.290   7.160   4
   3   7   1 115.303   6.666   4
   3  -7  -1 101.593   6.833   4
  -3  -7   1 103.494   5.564   3
  -3   7  -1 107.202   6.692   3
  -3   7  -1 120.924   6.659   2
  -3   7  -1 110.991   7.115   5
   3   7   1 108.486   6.216   5
   3  -7  -1 102.063   6.862   5
   3   7   1 109.679   5.725   3
   3   7   1 103.192   6.090   4
   4  -7   1 109.901   7.321   1
   4  -7   1 106.862   7.416   5
   4  -7   1 110.469   7.866   5
   4  -7   1 124.597   8.206   4
  -4  -7  -1 115.461   6.119   2
  -4   7   1 119.928   8.112   4
   4   7  -1 116.171   7.393   5
   4   7  -1 116.516   7.210   5
   4  -7   1 101.972   6.974   3
   4   7  -1 103.742   6.936   4
  -4   7   1 117.449   7.584   5
  -4   7   1 121.566   7.396   3
  -4  -7  -1 116.842   5.811   1
  -4   7   1 112.660   7.530   2
   4   7  -1 115.413   6.641   3
   4   7  -1 103.020   7.111   4
  -4   7   1 124.997   7.745   5
  -4  -7   1 107.758   6.130   1
   4   7   1 101.506   6.137   3
   4   7   1 108.639   6.833   4
  -4   7  -1 121.856   7.345   3
   4   7   1 113.395   6.727   5
  -4   7  -1 103.636   7.391   5
  -4   7  -1 113.815   7.595   2
   4   7   1 111.671   6.837   4
   4  -7  -1 113.147   7.644   5
   4   7   1 107.504   6.935   5
  -4   7  -1 101.685   7.116   5
   4  -7  -1 114.676   7.143   1
   4  -7  -1 106.131   7.253   3
  -4  -7   1 110.026   6.076   2
   4  -7  -1 107.277   7.617   4
   4  -7  -1 120.088   7.714   5
   5  -7   1 19.1229  4.0658   1
   5   7  -1 16.9557  3.8144   4
  -5  -7  -1 13.8479  2.9203   1
  -5  -7  -1 15.9680  3.5948   2
   5   7  -1 21.8353  3.9986   5
  -5   7   1 18.6396  4.0224   3
   5   7  -1 20.6042  4.2988   4
   5   7  -1 21.9363  3.9308   3
   5  -7   1 13.8813  4.0781   3
   5   7  -1 23.3695  4.1513   5
  -5   7   1 21.3689  4.5801   5
   5  -7  -1 16.8714  4.0328   3
  -5   7  -1 25.7119  4.2855   5
   5   7   1 18.8310  4.1266   5
  -5   7  -1 19.6419  4.1216   5
   5   7   1 14.5001  3.8789   4
  -5   7  -1 12.6680  3.9948   3
  -5  -7   1 12.8093  3.1640   1
   5   7   1 14.4508  3.3296   3
   5   7   1 14.8863  3.6382   5
   5  -7  -1 17.5053  4.0989   1
  -5  -7   1 13.2321  3.6047   2
   5   7   1 16.9174  3.7799   4
  -6   7   1 83.1423  7.1728   3
   6  -7   1 76.0889  7.1544   3
   6   7  -1 92.1645  7.0141   3
   6   7  -1 83.4354  7.6870   4
  -6  -7  -1 78.7204  5.5506   1
   6  -7   1 85.4783  7.0767   1
   6   7   1 86.2337  6.5827   3
  -6  -7   1 77.4208  6.0796   1
   6  -7  -1 75.9916  6.9915   3
   6   7   1 88.7270  7.2251   4
   6  -7  -1 84.4008  7.1068   1
   7  -7   1 36.6846  6.0852   1
   7  -7   1 48.0463  6.2942   3
   7   7  -1 34.4748  5.3680   3
   7   7  -1 32.9426  6.3554   4
  -7  -7  -1 40.9757  4.4090   1
   7   7   1 41.2218  5.2784   3
   7   7   1 37.9578  6.1504   4
   7  -7  -1 34.2039  5.9664   3
  -7  -7   1 35.9483  4.6249   1
   7  -7  -1 40.6882  6.2154   1
   8  -7   1 44.0416  7.1798   3
   8   7  -1 50.8024  6.5983   3
   8  -7   1 59.6674  7.8319   1
   8   7   1 43.0763  6.0575   3
   8  -7  -1 65.9474  7.6914   3
   8  -7  -1 54.0722  7.1603   1
   0  -8   1 38.6120  3.6425   5
   0   8   1 26.9282  3.5976   5
   0  -8  -1 38.6615  3.7245   4
   0   8   1 29.9237  3.2949   3
   0   8  -1 23.5391  3.0685   3
   0   8  -1 31.4754  3.7789   5
   0   8   1 31.4774  3.7627   4
   0  -8   1 22.6520  3.1691   5
   0  -8  -1 29.0836  3.2086   1
   0  -8  -1 29.6958  2.9368   5
   0  -8  -1 34.7850  3.0025   5
   0  -8   1 29.4554  3.3883   1
   0   8  -1 32.4748  3.9333   4
   0   8  -1 26.6904  3.7317   5
   0  -8   1 30.0233  3.8869   4
   0  -8   1 30.0286  3.5725   4
   0   8   1 29.1603  3.6866   4
   0   8  -1 33.1247  3.8081   4
   0   8   1 31.7851  3.7537   5
   1  -8   1 142.137   7.771   4
  -1  -8  -1 151.369   6.603   3
   1   8  -1 139.136   7.645   4
   1  -8   1 151.862   8.250   4
   1  -8   1 139.014   7.624   5
   1   8  -1 147.471   7.904   5
  -1   8   1 144.776   6.315   2
  -1   8   1 146.713   7.932   5
  -1  -8  -1 157.002   7.238   4
   1  -8   1 153.194   7.889   5
   1   8  -1 140.004   7.545   4
  -1   8   1 142.272   7.855   5
   1  -8   1 140.667   7.192   1
  -1   8   1 142.899   7.786   4
  -1   8   1 140.685   7.875   4
  -1   8   1 135.709   7.008   3
   1   8  -1 147.232   7.818   5
   1   8  -1 126.337   7.009   3
  -1  -8  -1 138.937   6.699   1
  -1  -8   1 144.619   6.918   5
   1   8   1 139.767   7.586   4
  -1  -8   1 139.328   7.080   1
   1  -8  -1 149.361   7.375   5
   1   8   1 145.297   7.605   5
  -1   8  -1 147.934   7.474   3
  -1   8  -1 152.990   6.345   2
   1  -8  -1 155.378   7.373   1
   1  -8  -1 140.391   7.615   4
  -1  -8   1 144.767   7.527   4
  -1   8  -1 141.359   7.835   5
  -1  -8   1 147.911   6.893   3
   1  -8  -1 144.302   7.363   5
  -1   8  -1 109.092   7.158   5
  -1   8  -1 140.641   7.824   4
  -1  -8   1 150.091   6.969   5
   1   8   1 145.570   6.868   3
  -1   8  -1 143.730   7.925   4
   1   8   1 134.234   7.385   4
   1   8   1 152.532   7.611   5
  -2   8   1 82.9003  6.1322   4
   2   8  -1 84.0311  5.8553   5
   2  -8   1 73.4997  5.9890   5
   2  -8   1 78.5584  5.5670   3
  -2   8   1 73.5903  5.4851   3
   2  -8   1 87.5935  6.1646   5
  -2  -8  -1 81.1429  4.7592   1
   2  -8   1 70.4994  5.5038   1
  -2   8   1 86.9576  6.1988   5
   2   8  -1 77.9654  5.9644   4
   2  -8   1 85.7736  6.4468   4
  -2   8   1 79.9125  6.0996   5
  -2   8   1 83.7028  5.2670   2
  -2  -8  -1 83.8022  4.6337   3
  -2   8   1 79.8016  6.2308   4
   2   8  -1 76.1983  5.1280   3
   2   8  -1 81.5341  5.7613   5
   2   8  -1 79.5143  5.7610   4
   2   8   1 74.9896  5.3179   4
   2  -8  -1 87.0073  6.3915   4
   2   8   1 77.3615  5.0627   3
   2  -8  -1 85.7284  5.9136   1
  -2  -8   1 84.1032  5.5490   4
   2   8   1 82.2870  5.5692   5
  -2   8  -1 79.9810  6.0076   4
  -2  -8   1 89.7050  5.3695   1
   2   8   1 89.1303  5.7686   4
   2  -8  -1 80.6853  5.4278   3
  -2   8  -1 85.2062  6.4543   4
   2  -8  -1 84.1741  5.8983   5
   2  -8  -1 85.4537  6.3231   4
  -2   8  -1 79.5790  6.0857   5
   2   8   1 93.1000  5.6162   5
  -2   8  -1 88.2661  5.1966   2
  -2   8  -1 82.8661  5.9504   3
  -2  -8   1 81.9360  4.1307   5
  -2  -8   1 81.6989  4.9738   3
   2  -8  -1 79.5057  5.8377   5
  -2  -8   1 79.9146  4.0744   5
  -2   8  -1 78.2268  6.1268   5
  -3   8   1 146.681   8.773   4
   3  -8   1 157.275   9.399   4
  -3   8   1 164.897   8.212   3
   3  -8   1 142.392   8.911   5
  -3   8   1 167.720   9.402   4
   3  -8   1 147.405   7.998   3
  -3   8   1 153.892   8.702   5
   3   8  -1 147.439   8.385   5
  -3   8   1 159.109   8.933   5
   3   8  -1 141.383   7.525   3
  -3  -8  -1 152.037   6.903   1
   3   8  -1 136.176   8.107   4
   3   8  -1 152.526   8.349   5
  -3   8   1 154.003   8.214   2
   3  -8   1 133.549   7.914   1
   3  -8   1 150.196   8.792   4
   3  -8   1 156.843   8.922   5
   3   8  -1 158.089   8.366   4
  -3  -8   1 152.669   7.058   3
  -3   8  -1 145.468   9.066   4
   3   8   1 137.568   7.918   4
   3   8   1 152.520   7.279   3
  -3  -8   1 149.181   7.274   1
   3  -8  -1 142.216   7.879   3
  -3   8  -1 144.040   8.695   5
  -3   8  -1 151.892   8.613   5
   3  -8  -1 136.790   8.629   5
   3   8   1 157.049   8.170   5
   3  -8  -1 154.854   8.959   4
   3   8   1 154.355   8.041   4
   3   8   1 144.288   7.992   5
  -3   8  -1 153.402   8.909   4
  -3   8  -1 156.463   8.218   2
  -3   8  -1 134.944   7.730   3
   3  -8  -1 142.439   8.448   5
  -3  -8   1 152.680   6.075   2
  -4   8   1 410.433  17.070   2
   4   8  -1 395.682  17.086   5
  -4  -8  -1 398.121  14.714   2
  -4   8   1 403.135  17.577   5
   4  -8   1 386.048  15.968   1
  -4   8   1 385.732  17.574   5
   4   8  -1 393.570  16.780   4
  -4   8   1 375.264  15.526   3
  -4  -8  -1 383.549  14.091   1
   4   8  -1 406.552  16.565   4
   4  -8   1 380.758  15.670   3
   4   8  -1 377.758  15.059   3
  -4  -8   1 367.593  14.584   1
   4  -8  -1 365.545  17.518   5
  -4   8  -1 394.859  16.817   2
  -4  -8   1 405.124  14.826   2
   4  -8  -1 386.516  16.068   1
   4   8   1 382.072  14.665   3
   4   8   1 392.646  16.675   5
   4  -8  -1 405.158  15.888   3
   4   8   1 379.028  16.193   4
   4   8   1 393.233  16.491   5
   4   8   1 416.326  16.250   4
  -4   8  -1 387.650  15.576   3
  -4   8  -1 395.008  17.264   5
  -4   8  -1 381.250  17.206   5
   5   8  -1 26.8457  4.7494   4
  -5   8   1 19.2456  4.3063   3
  -5  -8  -1 20.3789  2.9995   1
   5   8  -1 21.6675  4.3168   5
   5  -8   1 14.7772  4.1927   3
   5   8  -1 27.7866  4.5567   5
   5   8  -1 17.6822  3.8708   3
   5  -8   1 24.6851  4.6909   1
   5   8   1 17.5960  4.4826   5
  -5   8  -1 16.5065  4.5802   5
   5   8   1 13.5498  3.7051   4
   5   8   1 21.3440  3.6721   3
  -5  -8   1 21.9544  3.5978   1
   5   8   1 21.7232  4.2019   4
   5  -8  -1 24.6843  4.8038   3
   5   8   1 22.3682  4.2838   5
   5  -8  -1 15.8205  4.3660   1
  -5   8  -1 22.4280  4.5064   3
   6   8  -1 97.0210  8.1890   4
   6  -8   1 101.722   8.024   1
  -6  -8  -1 92.6632  5.9153   1
  -6   8   1 76.1486  6.9757   3
   6  -8   1 95.1020  7.6983   3
   6   8  -1 85.1057  6.8028   3
   6   8   1 77.6144  6.4208   3
   6  -8  -1 84.9144  7.4286   3
   6   8   1 87.7709  7.4385   4
   6  -8  -1 87.4921  7.5045   1
  -6  -8   1 85.9022  6.4045   1
   7  -8   1 51.0293  6.8860   1
   7   8  -1 55.7997  6.2804   3
   7   8  -1 51.0111  7.4447   4
   7  -8   1 47.1741  6.6408   3
   7   8   1 59.4251  6.1879   3
   7  -8  -1 59.9231  7.0170   1
   7   8   1 48.3695  6.7799   4
  -7  -8   1 53.3132  5.4347   1
   7  -8  -1 47.9772  6.9454   3
   8  -8   1 11.5074  5.3492   1
   8   8  -1 13.2518  5.0579   3
   8  -8   1 12.7812  5.9590   3
   8  -8  -1 23.5996  6.5980   3
   8  -8  -1 11.8079  5.4603   1
   8   8   1 12.5933  4.7273   3
   0  -9  -1 708.227  24.382   1
   0   9   1 677.341  24.131   3
   0   9  -1 683.517  26.611   4
   0   9  -1 736.806  27.904   5
   0  -9  -1 731.760  26.015   4
   0  -9   1 730.321  27.090   5
   0   9   1 696.692  26.363   4
   0  -9  -1 727.611  26.288   5
   0  -9   1 684.250  24.472   1
   0   9  -1 733.517  27.813   5
   0  -9   1 728.938  27.027   5
   0   9   1 724.773  26.396   4
   0   9  -1 692.613  24.355   3
   0   9   1 727.620  27.678   5
   0   9   1 733.138  27.646   5
   0   9  -1 743.403  26.699   4
   0  -9  -1 705.319  26.182   5
   0  -9   1 739.113  26.345   4
  -1   9   1 22.3487  4.0002   4
  -1  -9  -1 26.8292  2.9992   3
   1   9  -1 26.7648  3.8646   5
   1   9  -1 21.9561  3.6483   4
  -1  -9  -1 20.2961  3.0292   1
   1  -9   1 22.4789  3.6850   4
   1  -9   1 25.8616  3.6148   1
  -1   9   1 19.3458  3.5208   4
   1   9  -1 23.3902  3.7033   5
  -1   9   1 29.3345  3.7421   5
   1   9  -1 22.6089  3.4970   3
   1  -9   1 20.5214  3.5337   5
  -1   9   1 26.4750  2.5555   2
  -1   9   1 31.0305  3.8525   3
   1   9  -1 19.1899  3.8252   4
  -1   9   1 22.3990  3.8958   5
   1  -9   1 18.7258  3.6898   5
  -1  -9   1 23.5112  2.9827   5
  -1  -9   1 25.9120  2.9567   5
  -1   9  -1 28.5904  3.8748   5
  -1  -9   1 22.8014  3.1900   3
   1  -9  -1 23.2975  3.4671   1
   1  -9  -1 19.9387  3.0202   5
  -1   9  -1 29.1290  4.1834   4
   1   9   1 21.9078  3.5292   5
  -1  -9   1 22.3279  3.6512   4
  -1   9  -1 33.5507  4.2992   4
   1  -9  -1 25.7581  3.5283   5
   1  -9  -1 24.6926  3.7692   4
   1   9   1 23.2161  3.6471   4
  -1   9  -1 25.7483  2.4067   2
   1   9   1 30.4452  3.7707   4
  -1   9  -1 25.3768  3.4930   3
   1   9   1 24.9314  3.7823   5
   1   9   1 26.3709  3.4130   3
  -1  -9   1 20.3063  3.0729   1
  -2   9   1 180.735   8.426   2
   2  -9   1 183.437   9.781   5
   2  -9   1 173.662   9.774   5
   2  -9   1 194.225   9.798   4
   2   9  -1 174.747   9.276   4
  -2   9   1 185.378   9.839   4
   2   9  -1 174.190   9.376   5
  -2   9   1 172.790   9.748   4
   2  -9   1 183.696  10.268   4
   2  -9   1 192.606   9.228   1
   2   9  -1 188.830   9.443   4
  -2  -9  -1 174.855   7.944   1
   2   9  -1 175.907   9.501   5
  -2   9   1 180.673  10.048   5
   2   9  -1 175.605   8.602   3
  -2   9   1 178.939   9.881   5
  -2   9   1 161.278   8.706   3
   2   9   1 168.808   9.041   4
  -2   9  -1 176.244   9.944   5
   2   9   1 172.251   8.244   3
  -2  -9   1 180.154   7.082   5
  -2   9  -1 178.075   8.840   3
   2   9   1 178.014   9.216   5
   2  -9  -1 171.291   8.754   1
   2   9   1 175.106   9.036   5
  -2   9  -1 181.884   9.771   4
   2  -9  -1 183.430   9.893   4
  -2   9  -1 203.745   8.597   2
  -2  -9   1 198.431   8.281   3
  -2   9  -1 186.266  10.135   4
   2  -9  -1 170.090   9.360   5
  -2  -9   1 169.245   8.315   1
   2   9   1 191.588   9.176   4
   2  -9  -1 189.867   9.693   5
  -2   9  -1 173.942   9.828   5
   3   9  -1 92.6963  6.8250   4
  -3   9   1 93.4237  6.9970   4
  -3   9   1 86.1523  6.7581   5
  -3   9   1 87.9632  6.5223   3
  -3   9   1 73.6061  6.0297   2
   3  -9   1 82.9024  7.0857   5
   3  -9   1 73.7785  5.9480   3
  -3   9   1 89.5044  7.2388   5
   3   9  -1 95.8382  6.8600   5
   3   9  -1 91.4079  5.9830   3
  -3  -9  -1 91.0454  5.4318   1
   3  -9   1 94.0958  7.1077   5
   3   9  -1 95.5910  6.7908   5
   3   9  -1 98.8413  6.8217   4
   3  -9   1 84.9619  6.5199   1
   3  -9  -1 82.0961  6.9327   5
  -3  -9   1 82.7905  5.7031   1
   3  -9  -1 99.5134  6.6877   1
  -3   9  -1 96.4195  7.2398   5
   3   9   1 98.8526  6.6368   5
   3  -9  -1 88.9238  6.7186   3
  -3   9  -1 86.9973  6.4609   3
   3   9   1 98.1961  6.7337   4
  -3   9  -1 100.519   6.506   2
   3   9   1 98.5260  6.6594   5
   3   9   1 94.3201  5.9583   3
  -3   9  -1 95.6261  7.1432   5
   3   9   1 99.9323  6.6046   4
   3  -9  -1 94.9660  6.9673   5
  -4   9   1 36.9268  4.9103   2
  -4   9   1 32.7041  4.8950   3
   4   9  -1 29.6280  4.1806   3
   4   9  -1 30.9286  4.6587   4
   4   9  -1 28.1493  4.6200   5
   4  -9   1 28.0263  4.4382   1
   4   9  -1 26.4250  4.6078   4
   4  -9   1 34.0533  4.8193   3
  -4  -9  -1 28.2554  3.3956   1
   4   9   1 21.6337  4.2750   4
   4   9   1 37.5694  4.6478   4
  -4  -9   1 32.5494  3.9425   1
   4  -9  -1 26.4129  4.4892   1
   4  -9  -1 27.3431  4.6982   3
   4   9   1 34.3605  4.0177   3
  -4   9  -1 35.3662  4.7614   3
   4   9   1 30.6886  4.5150   5
   4   9   1 40.3669  4.6590   5
  -4   9  -1 30.0816  4.4945   2
   5   9  -1 98.5270  7.2409   3
  -5  -9  -1 99.7689  5.9880   1
  -5   9   1 91.6847  7.4019   3
   5  -9   1 106.935   8.020   1
   5  -9   1 108.245   8.307   3
   5   9  -1 103.415   8.341   4
   5  -9  -1 112.201   8.076   1
  -5  -9   1 104.148   6.622   1
   5  -9  -1 103.577   7.880   3
   5   9   1 121.825   7.253   3
   5   9   1 105.245   7.887   4
  -5   9  -1 101.968   7.733   3
   6  -9   1 101.294   8.431   3
   6   9  -1 94.6962  7.3302   3
   6   9  -1 89.0188  8.3529   4
  -6   9   1 85.8024  7.9812   3
  -6  -9  -1 91.2804  5.9843   1
   6  -9   1 94.2471  8.0297   1
  -6  -9   1 107.630   7.155   1
   6  -9  -1 112.374   8.673   1
   6   9   1 92.1905  8.0303   4
   6   9   1 96.6180  7.4435   3
   6  -9  -1 91.2576  7.9405   3
   7  -9   1 56.3026  7.2367   1
   7  -9   1 65.1776  7.8007   3
   7   9  -1 52.4862  6.6689   3
   7   9   1 59.5773  7.7733   4
   7  -9  -1 56.7255  7.3393   1
  -7  -9   1 66.0059  5.8535   1
   7   9   1 60.6533  6.5034   3
   7  -9  -1 57.5515  7.6680   3
   0  10   1 -1.8287  2.2619   3
   0  10   1 -1.4085  2.7027   5
   0  10   1 0.81319 2.60175   4
   0 -10  -1 0.77859 2.00018   5
   0  10  -1 1.03652 2.73777   5
   0  10  -1 -0.5301  2.8564   4
   0  10  -1 5.94603 3.08861   4
   0  10   1 -2.1449  2.8210   5
   0  10  -1 1.59288 3.02545   5
   0  10   1 2.45951 2.85455   4
   0 -10   1 -3.4451  2.4087   1
   0 -10  -1 0.47840 2.11671   5
   0 -10   1 -0.2448  2.6075   5
   0 -10  -1 -3.3005  2.2968   1
   0 -10   1 -0.8148  2.2809   5
   0 -10  -1 0.95249 3.01444   4
   0 -10   1 0.12131 3.14608   4
   0  10  -1 -0.9172  2.6001   3
   1  10  -1 199.968  10.394   5
   1  10  -1 193.549  10.341   4
  -1  10   1 197.090  10.451   5
  -1  10   1 185.931   9.478   3
  -1  10   1 207.346   8.097   2
  -1  10   1 195.086  10.509   4
  -1 -10  -1 195.755   8.452   3
   1 -10   1 186.581  10.134   5
  -1 -10  -1 187.699   8.864   1
   1  10  -1 197.795   9.491   3
   1 -10   1 180.414   9.262   1
  -1  10   1 180.602  10.213   5
   1  10  -1 203.344  10.530   5
   1  10  -1 201.225  10.094   4
  -1  10   1 204.633  10.405   4
   1 -10   1 189.849   9.835   5
  -1  10  -1 188.976  10.281   4
   1  10   1 182.393   8.822   3
   1  10   1 196.041  10.030   4
   1 -10  -1 181.796   9.313   1
  -1 -10   1 214.776  10.185   4
  -1  10  -1 188.519   9.547   3
  -1  10  -1 196.151  10.425   5
   1  10   1 182.643  10.001   5
  -1 -10   1 188.877   8.868   5
   1  10   1 195.629  10.137   5
  -1 -10   1 193.639   9.210   1
  -1  10  -1 206.716  10.759   4
   1 -10  -1 201.626   9.602   5
  -1 -10   1 197.508   8.844   5
   1  10   1 202.290  10.076   4
  -1 -10   1 204.613   9.036   3
   1 -10  -1 205.369   9.717   5
   2  10  -1 88.2508  6.9735   4
   2  10  -1 95.8456  7.0565   5
  -2  10   1 98.4965  5.8059   2
  -2 -10  -1 97.3499  5.8235   1
   2  10  -1 98.7709  7.1649   5
   2 -10   1 88.6593  6.9948   5
  -2  10   1 102.757   7.535   4
  -2  10   1 91.3888  7.0279   5
   2  10  -1 104.742   7.209   4
  -2  10   1 102.094   7.108   3
   2 -10   1 92.7676  7.3797   5
  -2  10   1 84.2364  7.1586   5
   2  10  -1 95.8361  6.5131   3
   2 -10   1 86.7196  6.4606   1
   2 -10  -1 96.0457  6.9361   5
   2  10   1 91.8614  6.1642   3
   2  10   1 94.4024  6.5948   4
  -2  10  -1 92.9196  6.9350   3
  -2 -10   1 96.0479  6.1672   1
  -2  10  -1 93.5133  7.2289   5
  -2  10  -1 89.2977  7.3848   4
   2  10   1 98.5475  6.7309   5
  -2  10  -1 92.6911  7.4704   5
   2  10   1 96.7031  6.8023   5
   2  10   1 100.805   6.871   4
   2 -10  -1 91.9864  7.0364   5
   2 -10  -1 97.4485  6.5361   1
  -2  10  -1 104.400   5.961   2
  -3  10   1 28.8959  4.0475   2
   3  10  -1 25.7626  4.3556   4
  -3 -10  -1 28.1067  3.4436   1
   3  10  -1 32.1970  4.6119   4
   3 -10   1 22.4084  4.0591   1
   3  10  -1 27.4723  4.0519   3
   3 -10   1 24.6862  4.6712   5
  -3  10   1 28.3768  4.4129   3
   3  10  -1 21.1001  4.2621   5
   3 -10  -1 25.9151  4.7819   5
  -3  10  -1 22.5145  4.4015   3
   3  10   1 29.2667  4.3572   4
   3 -10  -1 23.6506  4.6646   5
   3  10   1 25.2887  4.1406   4
   3  10   1 19.6605  3.5858   3
   3  10   1 20.2144  4.2726   5
   3 -10  -1 24.0076  4.0101   3
  -3  10  -1 28.7916  4.0330   2
  -3 -10   1 25.9991  3.6464   1
   3  10   1 21.6607  4.1328   5
   3 -10  -1 24.5204  4.1667   1
  -4  10   1 77.5046  6.6034   2
  -4 -10  -1 71.6973  5.0680   1
   4 -10   1 57.1878  6.1476   3
   4 -10   1 76.3183  6.5651   1
   4  10  -1 65.6240  6.3564   5
   4  10  -1 68.3818  6.6141   4
   4  10  -1 70.6653  5.6762   3
  -4  10   1 66.2282  6.5044   3
  -4  10  -1 74.9039  6.4996   2
  -4  10  -1 61.8828  6.0655   3
   4 -10  -1 67.3065  6.1437   3
   4  10   1 65.8722  6.1450   4
  -4 -10   1 59.4711  5.1161   1
   4  10   1 61.1151  6.0255   5
   4  10   1 62.9705  5.3540   3
   4 -10  -1 66.8042  6.2275   1
   5 -10   1 81.0038  7.3103   3
  -5 -10  -1 76.9528  5.5999   1
   5  10  -1 77.8790  6.5619   3
  -5  10   1 96.3536  7.7861   3
   5  10  -1 84.1072  7.6903   4
   5 -10   1 74.4422  7.1372   1
  -5 -10   1 77.5638  6.0942   1
   5  10   1 80.3187  6.2986   3
   5 -10  -1 75.7523  7.1032   1
   5  10   1 88.6596  7.5177   4
  -5  10  -1 92.2173  7.6979   3
   5 -10  -1 105.586   8.144   3
   6 -10   1 45.6554  6.6517   3
   6  10  -1 41.6901  5.5196   3
   6 -10   1 29.6646  5.6351   1
  -6  10   1 37.5007  6.0149   3
   6  10  -1 38.9229  6.4597   4
   6 -10  -1 40.4155  6.1891   1
   6 -10  -1 32.1468  6.0318   3
   6  10   1 36.0990  5.9945   4
   6  10   1 38.1020  5.3506   3
  -6 -10   1 30.6022  4.5199   1
   7 -10   1 67.0064  7.7071   1
   7 -10   1 35.5934  7.0335   3
   7  10  -1 39.7724  6.1296   3
   7 -10  -1 47.4001  7.0542   1
   7  10   1 47.3302  6.2395   3
   7 -10  -1 53.6249  7.7249   3
   0  11  -1 74.1402  5.6876   3
   0  11   1 51.5233  4.9742   3
   0 -11   1 70.1934  5.4855   5
   0 -11  -1 66.5632  4.6134   5
   0 -11   1 65.3831  5.5071   5
   0 -11  -1 64.8039  4.5137   5
   0  11  -1 75.1029  6.4378   5
   0  11   1 64.8402  5.8695   4
   0  11   1 68.5441  6.0130   4
   0  11  -1 67.6890  6.0715   4
   0  11   1 64.8220  5.9953   5
   0  11   1 65.7550  6.1989   5
   0 -11   1 70.4185  5.6395   1
   0 -11  -1 60.3100  5.0308   1
  -1  11   1 16.1023  3.7281   3
   1  11  -1 7.36849 3.79041   4
   1 -11   1 7.80807 3.61655   5
  -1  11   1 13.5420  4.1221   5
  -1  11   1 10.1115  1.9117   2
  -1 -11  -1 6.43896 2.91107   1
   1  11  -1 9.83497 3.46279   3
   1 -11   1 11.2129  3.4821   5
  -1  11   1 8.08182 3.72699   4
   1 -11   1 9.32301 3.43048   1
   1  11  -1 12.5189  3.9609   5
   1  11   1 7.49139 3.64358   5
   1  11   1 9.69617 3.64625   4
   1  11   1 8.49563 3.19256   3
   1 -11  -1 7.84438 3.32305   1
   1 -11  -1 13.9257  3.3217   5
   1 -11  -1 10.3453  3.3932   5
  -1 -11   1 10.7225  2.6569   5
  -1 -11   1 20.9975  3.5286   3
  -1 -11   1 9.95574 3.06293   1
   1  11   1 13.7902  3.9035   4
   1  11   1 9.50743 3.65077   5
  -1 -11   1 10.8630  2.4885   5
  -1  11  -1 13.8933  4.0669   4
  -1  11  -1 14.3894  3.7469   3
  -2  11   1 34.5537  5.2637   4
   2  11  -1 30.0267  4.1287   3
  -2 -11  -1 28.8167  3.7944   1
   2 -11   1 31.4780  4.8485   5
  -2  11   1 35.5589  4.6281   3
  -2  11   1 32.7078  3.6958   2
   2  11  -1 25.5822  4.7644   5
   2 -11   1 33.8794  4.7720   1
   2  11  -1 36.7950  4.9174   4
   2 -11   1 26.1462  4.7948   5
  -2  11  -1 35.3524  4.8971   3
   2  11   1 38.2222  4.4054   3
  -2  11  -1 32.7746  3.4768   2
  -2 -11   1 28.0356  3.9422   1
   2 -11  -1 28.2569  4.3688   5
   2  11   1 33.3334  4.5366   5
   2 -11  -1 25.7678  4.6315   5
   2  11   1 31.3970  4.7195   4
   2  11   1 32.3823  4.7319   5
   2  11   1 28.2097  4.4048   4
   2 -11  -1 31.7735  4.3705   1
   3  11  -1 55.8090  5.3879   3
  -3  11   1 58.3490  5.2798   2
   3  11  -1 62.8342  6.1023   4
  -3  11   1 51.5334  5.6626   3
  -3 -11  -1 55.5147  4.6793   1
   3 -11   1 47.5494  5.4461   1
   3 -11  -1 58.0666  5.7664   1
   3  11   1 43.6439  5.4750   4
   3  11   1 59.6083  5.3286   3
  -3  11  -1 45.6272  5.6735   3
  -3  11  -1 58.3378  5.3971   2
   3 -11  -1 51.1693  6.3667   5
  -3 -11   1 54.9933  4.8902   1
   3  11   1 53.0705  5.7796   5
   4  11  -1 25.4323  5.1976   4
  -4  11   1 18.4857  4.7900   3
   4 -11   1 28.2704  5.1413   3
   4 -11   1 23.4561  4.9676   1
   4  11  -1 19.1378  4.2491   3
  -4 -11  -1 20.4678  3.5149   1
   4 -11  -1 15.2103  4.4648   1
   4 -11  -1 13.6546  4.5620   3
   4  11   1 21.4788  4.5965   4
   4  11   1 24.0333  4.8564   5
  -4 -11   1 18.9422  3.6781   1
  -4  11  -1 26.2002  5.1150   3
   4  11   1 28.1354  4.2367   3
   5  11  -1 59.1290  5.9989   3
   5 -11   1 53.2134  6.6696   1
   5 -11   1 48.0913  6.3770   3
  -5 -11  -1 47.2290  4.4803   1
   5  11  -1 53.2982  7.0307   4
  -5  11   1 54.9604  6.6924   3
   5 -11  -1 48.4797  6.3190   3
   5 -11  -1 54.5754  6.4218   1
  -5  11  -1 47.3973  6.5716   3
  -5 -11   1 51.7485  5.1057   1
   5  11   1 60.4843  5.7043   3
   5  11   1 56.3922  6.7089   4
   6 -11   1 33.7583  6.1298   1
   6  11  -1 32.8559  5.4431   3
   6 -11   1 20.9003  5.9896   3
  -6  11   1 23.6492  5.7875   3
   6  11   1 28.5758  5.0719   3
   6  11   1 36.6359  6.3125   4
   6 -11  -1 31.3317  6.5632   3
  -6 -11   1 20.9795  4.4001   1
   6 -11  -1 32.7178  6.0650   1
   7 -11   1 5.97211 5.55116   1
   7 -11   1 6.41596 5.47726   3
   7  11  -1 -0.7797  4.1860   3
   7 -11  -1 -1.3342  5.5468   3
   7  11   1 3.76982 4.28055   3
   7 -11  -1 4.27214 5.12018   1
   0 -12   1 147.527   8.558   1
   0  12   1 147.697   9.320   4
   0  12   1 132.359   8.437   3
   0  12  -1 148.000   8.865   3
   0  12  -1 160.471   9.970   4
   0 -12  -1 140.200   8.237   1
   0 -12   1 159.789   8.348   3
  -1  12   1 118.227   8.762   4
   1 -12   1 109.639   7.495   1
   1  12  -1 107.260   7.406   3
   1 -12   1 125.229   8.129   5
   1 -12   1 121.550   7.969   5
  -1  12   1 125.763   7.904   3
   1  12  -1 125.474   8.998   4
  -1 -12  -1 107.107   7.043   1
  -1  12  -1 126.640   7.945   3
   1  12   1 119.170   7.359   3
   1  12   1 108.205   8.425   4
  -1 -12   1 105.514   7.303   1
   1 -12  -1 129.188   7.385   5
   1 -12  -1 114.872   7.399   1
  -2  12   1 263.093  12.355   3
  -2 -12  -1 243.182  10.963   1
   2 -12   1 250.030  12.199   1
   2  12  -1 240.365  12.859   4
   2  12  -1 234.033  11.406   3
   2 -12   1 250.819  12.967   5
   2  12   1 240.190  11.359   3
   2 -12  -1 261.294  12.359   5
   2  12   1 225.471  12.591   5
   2  12   1 244.061  12.542   4
  -2  12  -1 248.838  12.204   3
   2 -12  -1 247.076  11.841   1
   2 -12  -1 242.711  12.538   5
  -2 -12   1 238.314  11.246   1
  -3  12   1 22.9363  4.9021   3
   3 -12   1 44.5196  5.5169   1
  -3 -12  -1 30.0266  4.0603   1
   3  12  -1 47.4889  6.0688   4
   3  12  -1 25.6482  4.5683   3
   3  12   1 31.5473  4.5239   3
  -3  12  -1 37.0646  5.5686   3
   3 -12  -1 34.6964  5.0224   1
  -3 -12   1 35.5039  4.6172   1
   3  12   1 32.7721  5.1748   4
   4  12  -1 100.543   8.470   4
   4 -12   1 89.4429  7.6502   1
   4  12  -1 74.1641  6.7836   3
  -4  12   1 102.305   8.379   3
  -4 -12  -1 96.6897  6.4232   1
   4  12   1 85.3330  7.6961   4
  -4 -12   1 92.8375  6.8296   1
   4 -12  -1 84.0307  7.7563   1
  -4  12  -1 97.0565  8.0970   3
   4  12   1 105.555   7.348   3
   5 -12   1 -0.4589  4.3211   3
  -5 -12  -1 -0.9607  2.8158   1
  -5  12   1 3.49730 4.59628   3
   5  12  -1 -3.2299  4.5241   4
   5 -12   1 5.99316 4.43596   1
   5  12  -1 1.68268 3.77619   3
   5  12   1 -3.6560  3.2884   3
  -5 -12   1 0.59200 3.52934   1
  -5  12  -1 -0.7184  4.4315   3
   5  12   1 1.48229 4.35299   4
   5 -12  -1 0.77198 4.52871   3
   5 -12  -1 -3.1652  4.1276   1
   6 -12   1 17.7731  5.8767   1
   6  12  -1 17.5345  5.0911   3
   6 -12   1 25.8032  6.1835   3
  -6  12   1 22.2035  6.3063   3
   6  12   1 18.7782  4.6773   3
   6 -12  -1 30.3560  6.6721   3
   6  12   1 21.1813  6.1274   4
   6 -12  -1 21.4996  5.9253   1
   0 -13   1 14.3802  4.0096   1
   0  13   1 10.6113  4.2409   4
   0  13  -1 20.2947  4.3351   3
   0  13   1 10.4050  4.0461   3
   0 -13  -1 19.7235  4.1000   1
   1 -13   1 7.96643 3.58684   1
  -1 -13  -1 13.7458  3.5890   1
  -1  13   1 9.30732 4.10010   3
   1  13  -1 13.6349  4.2114   3
   1 -13   1 10.0030  3.7998   5
   1  13  -1 7.51267 4.42434   4
   1  13   1 20.3899  4.8581   4
   1  13   1 9.08736 3.91941   3
   1 -13  -1 12.8128  3.9935   1
  -1 -13   1 6.93869 3.52723   1
  -1  13  -1 11.0450  4.2501   3
   2 -13   1 36.2172  5.3200   1
  -2  13   1 35.8482  5.6782   3
   2  13  -1 40.0538  5.3591   3
  -2 -13  -1 39.3371  4.7233   1
   2  13  -1 39.2784  6.1637   4
   2  13   1 39.2647  5.9702   4
  -2  13  -1 34.1588  5.1846   3
   2  13   1 36.4178  4.9702   3
  -2 -13   1 35.6223  4.7960   1
   2 -13  -1 37.8934  5.2603   1
  -3 -13  -1 85.4983  6.3307   1
   3  13  -1 79.5111  6.9170   3
  -3  13   1 73.5652  7.2083   3
   3 -13   1 86.4711  7.7192   1
   3  13  -1 87.8086  7.9551   4
  -3 -13   1 89.7685  6.9557   1
   3  13   1 100.418   7.306   3
  -3  13  -1 82.2196  7.6745   3
   3 -13  -1 81.1499  7.2483   1
   3  13   1 81.8939  7.7041   4
   4  13  -1 26.0366  5.0173   3
   4 -13   1 23.0509  5.2891   1
  -4  13   1 30.4324  5.7737   3
  -4 -13  -1 25.9429  4.0245   1
   4  13  -1 26.7430  6.2130   4
   4 -13  -1 26.8412  5.5658   1
  -4  13  -1 31.5203  6.0226   3
  -4 -13   1 22.2408  4.4666   1
   4  13   1 30.7463  4.9711   3
   4  13   1 30.3797  5.7356   4
  -5  13   1 39.0942  6.8780   3
   5 -13   1 40.6947  6.5057   1
   5  13  -1 41.2481  5.9128   3
  -5 -13   1 40.5960  5.3773   1
   5 -13  -1 36.3661  6.4346   1
  -5  13  -1 37.9410  6.8424   3
   5  13   1 44.6442  7.1018   4
   5  13   1 38.2472  5.4857   3
   6  13  -1 31.5310  5.8425   3
  -6  13   1 42.2455  7.5710   3
   6 -13   1 34.1838  6.7741   1
   6 -13  -1 57.7843  7.6305   1
   6 -13  -1 43.4903  7.5754   3
   6  13   1 43.9014  5.9990   3
   0  14   1 -4.2376  3.4404   3
   0  14  -1 -0.5965  3.6164   3
   0 -14  -1 2.01075 3.48915   1
   0 -14   1 -1.5540  3.4734   1
   1 -14   1 9.13895 4.24002   1
  -1  14   1 19.1964  4.5981   3
   1  14  -1 22.0317  4.8979   3
  -1 -14  -1 20.0496  4.1623   1
  -1 -14   1 15.3136  4.1675   1
  -1  14  -1 19.7349  5.0458   3
   1 -14  -1 19.1390  4.5742   1
   1  14   1 16.9588  4.5673   3
   2  14  -1 90.8827  7.7172   3
   2 -14   1 97.3492  7.9643   1
  -2  14   1 90.8521  7.8409   3
  -2 -14  -1 102.808   7.088   1
   2 -14  -1 97.6998  7.9235   1
  -2  14  -1 95.7974  7.9954   3
  -2 -14   1 103.009   7.531   1
   2  14   1 104.737   7.888   3
   2  14   1 99.8445  8.6964   4
  -3 -14  -1 0.27608 3.33677   1
   3  14  -1 -0.8670  3.4265   3
  -3  14   1 3.65740 4.51738   3
   3 -14   1 -9.1589  3.6941   1
  -3  14  -1 -2.2027  4.5445   3
   3 -14  -1 6.71842 4.29299   1
  -3 -14   1 2.09076 3.71614   1
   3  14   1 5.41643 3.92578   3
   3  14   1 4.09939 4.68129   4
  -4 -14  -1 159.598   8.754   1
  -4  14   1 150.639  10.725   3
   4  14  -1 166.269  10.348   3
   4 -14   1 158.981  11.100   1
   4  14   1 154.267  11.427   4
  -4  14  -1 168.949  11.460   3
   4 -14  -1 148.361  10.850   1
  -4 -14   1 151.590   9.253   1
   4  14   1 158.574  10.088   3
   5  14  -1 28.9734  5.7549   3
  -5  14   1 30.0415  6.6223   3
   5 -14   1 21.5362  6.1830   1
  -5 -14   1 38.9938  5.3889   1
  -5  14  -1 32.9913  6.9369   3
   5 -14  -1 32.8977  6.6246   1
   5  14   1 27.5243  5.4984   3
   0  15  -1 3.30818 4.30942   3
   0  15   1 7.59282 4.18101   3
   0 -15  -1 4.85668 4.01084   1
   0 -15   1 14.0142  4.5520   1
   1  15  -1 78.3678  7.4515   3
  -1  15   1 79.3704  7.5097   3
  -1 -15  -1 87.5647  6.9647   1
   1 -15   1 88.0826  7.7796   1
  -1 -15   1 71.8662  6.9221   1
   1  15   1 87.6351  7.5300   3
  -1  15  -1 80.0010  7.5729   3
   1 -15  -1 71.0896  7.0388   1
  -2  15   1 12.4051  5.0701   3
  -2 -15  -1 15.3523  4.2978   1
   2 -15   1 21.9619  5.3743   1
   2  15  -1 25.6679  5.3440   3
  -2  15  -1 14.3221  5.2777   3
   2 -15  -1 16.9585  5.0728   1
  -2 -15   1 20.3985  4.6976   1
   2  15   1 18.5359  4.7795   3
  -3  15   1 63.0768  7.8533   3
  -3 -15  -1 63.9156  5.9592   1
   3 -15   1 60.3951  7.4074   1
   3  15  -1 63.8696  7.0207   3
   3 -15  -1 65.6265  7.5110   1
  -3 -15   1 67.9232  6.5031   1
  -3  15  -1 59.8180  7.7437   3
   3  15   1 56.7112  6.5085   3
  -4  15   1 64.3442  8.3346   3
   4  15  -1 69.3330  7.4400   3
   4 -15   1 80.6313  8.4937   1
   4 -15  -1 72.4050  8.1693   1
   4  15   1 65.6604  6.9736   3
  -4  15  -1 76.6691  8.5911   3
  -4 -15   1 74.7037  6.8345   1
   0 -16  -1 7.58264 4.48475   1
   0  16  -1 8.93753 5.11862   3
   0  16   1 11.1278  5.0856   3
   0 -16   1 10.4751  4.7331   1
   1 -16   1 22.6978  5.4833   1
   1  16  -1 29.4502  5.6137   3
  -1  16   1 24.0159  5.5441   3
  -1 -16  -1 17.0866  4.6869   1
  -1 -16   1 12.9511  4.8347   1
  -1  16  -1 13.5742  5.6557   3
   1 -16  -1 16.4060  5.1836   1
   1  16   1 26.6202  5.6527   3
  -2 -16  -1 126.560   8.831   1
   2  16  -1 129.941   9.802   3
  -2  16   1 130.983  10.077   3
   2 -16   1 132.396   9.839   1
   2  16   1 125.192   9.509   3
  -2 -16   1 128.010   9.378   1
   2 -16  -1 129.907   9.804   1
  -2  16  -1 127.707  10.173   3
   3  16  -1 30.2050  5.8489   3
  -3  16   1 17.7804  6.0862   3
  -3 -16  -1 23.1204  4.9673   1
   3 -16   1 20.1465  5.7526   1
  -3 -16   1 14.5595  4.8216   1
   3  16   1 20.6532  5.3128   3
  -3  16  -1 10.5714  6.0800   3
   3 -16  -1 26.4414  6.2257   1
   0  17  -1 3.56912 5.15527   3
   0 -17  -1 0.49836 4.46461   1
   0  17   1 8.38129 5.37745   3
   0 -17   1 12.9733  5.1955   1
   1  17  -1 16.9197  5.6568   3
   1 -17   1 10.3884  5.2990   1
  -1 -17  -1 13.9345  5.0310   1
  -1  17   1 18.5114  5.9969   3
   1 -17  -1 15.7634  5.2859   1
   1  17   1 5.92407 4.89983   3
  -1  17  -1 12.6400  5.5426   3
  -1 -17   1 7.08237 4.79799   1
  -2 -17  -1 45.9080  6.2412   1
   2 -17   1 55.1408  7.3854   1
   2  17  -1 29.3304  6.3039   3
   2 -17  -1 48.9460  7.2104   1
  -2 -17   1 52.4842  6.7942   1
   2  17   1 41.8104  6.3059   3
   0   0  -2 7200.18  218.47   1
   0   0  -2 7146.52  267.53   5
   0   0  -2 7018.89  234.47   4
   0   0   2 7334.25  234.91   4
   0   0   2 7706.15  215.91   3
   0   0  -2 6970.64  264.88   5
   0   0  -2 7028.19  234.18   4
   0   0   2 6946.65  252.82   5
   0   0   2 7393.23  219.24   1
   0   0   2 7065.42  234.41   4
   0   0   2 7077.46  216.03   3
   0   0   2 6022.99  250.50   5
   0   0  -2 7748.42  216.53   3
  -1   0  -2 187.397   7.595   2
  -1   0  -2 200.208   7.095   4
   1   0   2 208.894   6.675   1
   1   0   2 201.958   6.564   3
  -1   0   2 197.140   7.874   5
   1   0  -2 202.742   7.598   4
   1   0   2 203.964   7.063   4
  -1   0  -2 201.245   7.088   4
  -1   0   2 190.948   7.498   4
   1   0  -2 208.192   7.140   1
   1   0   2 195.273   7.643   2
   1   0  -2 208.295   7.192   3
   1   0   2 213.632   6.531   3
   1   0  -2 181.694   7.774   5
   1   0   2 200.634   7.048   4
   1   0  -2 207.179   7.921   5
  -1   0  -2 208.188   6.427   3
  -1   0   2 197.182   7.026   3
  -1   0   2 209.897   7.944   5
   1   0  -2 200.552   7.578   4
  -1   0   2 210.898   7.696   4
  -2   0  -2 1690.44   58.29   2
   2   0   2 1757.63   57.33   4
   2   0  -2 1726.06   57.85   4
   2   0   2 1749.68   60.72   5
  -2   0   2 1719.61   61.10   5
  -2   0  -2 1789.42   57.16   4
  -2   0   2 1744.08   57.80   4
   2   0  -2 1738.81   61.16   5
   2   0  -2 1711.89   61.28   5
  -2   0   2 1695.24   54.13   1
   2   0   2 1840.58   53.16   3
   2   0   2 1897.57   60.79   5
   2   0   2 1711.01   58.30   2
  -2   0  -2 1785.19   53.00   3
   2   0   2 1769.62   53.19   3
   2   0  -2 1748.18   57.84   4
   2   0  -2 1768.22   53.67   3
  -2   0  -2 1779.17   57.17   4
  -2   0   2 1784.89   61.22   5
  -2   0   2 1783.00   53.56   3
   2   0   2 1693.94   57.33   4
  -3   0   2 688.737  22.901   1
   3   0  -2 678.031  24.665   4
   3   0   2 682.683  24.050   4
   3   0  -2 671.430  22.740   3
  -3   0   2 702.104  22.558   3
  -3   0   2 700.285  25.580   5
  -3   0  -2 717.195  23.636   4
   3   0  -2 699.960  24.627   4
  -3   0   2 686.612  25.451   5
  -3   0  -2 702.151  21.905   3
  -3   0   2 723.750  24.608   4
   3   0   2 767.954  25.252   5
   3   0   2 699.122  22.270   3
  -3   0  -2 647.610  24.814   2
   3   0  -2 693.770  25.903   5
   3   0   2 694.000  24.108   4
   3   0  -2 712.163  25.754   5
   3   0   2 677.725  25.061   5
  -3   0   2 691.415  24.520   4
  -3   0  -2 704.992  23.666   4
   4   0   2 277.274  10.681   3
   4   0   2 267.414  11.492   4
  -4   0   2 299.762  11.965   5
  -4   0   2 277.020  11.056   1
  -4   0  -2 295.621  10.181   3
   4   0  -2 279.416  12.250   4
  -4   0   2 285.702  10.909   3
   4   0  -2 285.358  12.077   4
   4   0  -2 296.307  12.683   5
   4   0   2 277.167  11.875   5
  -4   0   2 286.969  11.958   4
  -4   0   2 284.078  11.800   5
   4   0   2 297.490  11.856   5
  -4   0   2 289.042  11.837   4
  -4   0   2 272.282  11.718   5
  -4   0  -2 275.535  12.277   2
   4   0  -2 286.261  12.397   5
   4   0  -2 269.283  11.033   3
  -4   0  -2 296.238  11.010   4
   4   0   2 276.195  11.632   4
  -5   0   2 359.438  15.863   2
   5   0  -2 366.316  15.642   4
   5   0  -2 345.519  15.930   5
   5   0  -2 360.311  14.124   3
  -5   0   2 371.814  14.795   5
  -5   0  -2 347.128  15.679   2
   5   0   2 362.920  15.400   5
   5   0   2 339.089  14.808   4
   5   0  -2 371.856  15.630   4
   5   0   2 353.672  13.691   3
  -5   0   2 374.004  13.835   3
  -5   0   2 363.972  14.067   1
   5   0   2 380.213  15.430   5
  -5   0   2 370.661  15.100   4
   5   0   2 372.398  15.069   4
  -5   0   2 353.213  14.664   5
   5   0  -2 380.516  15.996   5
   5   0   2 364.939  14.942   4
  -6   0   2 6.95489 2.54060   5
   6   0   2 11.5272  3.6344   4
   6   0   2 9.64514 3.16686   1
  -6   0   2 4.46891 3.15367   1
   6   0   2 11.2861  3.8562   5
   6   0   2 1.67591 3.29295   4
   6   0   2 9.82049 3.51594   4
   6   0   2 12.2441  3.6110   5
   6   0  -2 4.97068 3.53112   4
   6   0  -2 8.59745 3.56984   3
   6   0   2 7.30174 3.27180   3
  -7   0   2 94.9980  7.2030   1
   7   0   2 106.185   8.282   4
   7   0   2 82.6160  6.7165   3
   7   0  -2 81.3406  7.2350   3
   8   0   2 7.97149 4.09281   3
   8   0  -2 11.9218  4.8130   3
   9   0   2 29.3909  5.8583   3
   9   0  -2 25.2876  6.0302   3
   0  -1   2 2460.46   81.00   4
   0  -1  -2 2463.76   77.00   1
   0  -1   2 2594.82   86.73   5
   0   1   2 2551.35   82.79   4
   0   1   2 2439.85   82.70   4
   0  -1   2 2434.29   86.93   5
   0  -1  -2 2408.60   76.17   1
   0  -1  -2 2490.53   83.31   4
   0   1  -2 2573.91   76.47   1
   0   1  -2 2527.24   80.97   4
   0   1  -2 2592.75   86.16   5
   0   1   2 2523.51   76.84   1
   0   1  -2 2446.73   81.77   4
   0  -1  -2 2499.48   83.27   4
   0   1   2 2595.69   75.79   3
   0   1  -2 2565.30   75.06   3
   0  -1   2 2537.84   76.60   1
   0  -1   2 2421.52   80.94   4
   0   1  -2 2485.66   87.02   5
   0   1   2 2525.23   76.21   3
   0   1  -2 2292.46   86.51   5
   1  -1   2 6031.80  208.97   5
   1  -1   2 5981.56  185.13   1
   1  -1   2 6211.15  209.65   5
   1  -1   2 5999.72  196.27   4
  -1   1   2 6339.19  210.51   5
   1  -1   2 5857.40  198.91   2
  -1   1   2 6099.14  196.85   4
   1   1  -2 5860.59  194.92   4
   1   1  -2 6019.50  182.66   3
  -1  -1  -2 5707.07  197.72   2
   1   1  -2 5836.02  195.86   4
   1   1  -2 6549.79  208.89   5
   1  -1   2 5846.30  197.56   4
   1  -1   2 6095.25  181.98   3
  -1   1   2 6135.96  182.28   3
  -1   1   2 6137.45  198.50   4
  -1   1   2 6040.92  185.19   1
  -1  -1   2 6020.04  209.08   5
   1   1   2 6200.05  189.37   1
  -1   1  -2 6242.35  182.97   3
  -1  -1   2 6077.61  195.88   4
  -1  -1   2 6126.62  183.69   3
  -1  -1   2 6023.68  210.12   5
   1  -1  -2 6128.66  181.74   3
   1  -1  -2 6104.61  196.91   4
  -1   1  -2 6240.47  197.66   4
  -1   1  -2 5852.70  210.23   5
   1  -1  -2 6330.49  184.35   1
   1   1   2 5946.01  198.06   2
   1  -1  -2 5642.54  208.71   5
  -1   1  -2 5877.99  184.77   1
   1  -1  -2 5836.83  196.58   4
  -1   1  -2 5874.11  196.08   4
  -1   1  -2 6071.69  199.37   2
   1  -1  -2 6301.43  210.48   5
  -1   1  -2 6368.43  211.16   5
  -1  -1   2 6017.93  185.07   1
  -2  -1  -2 563.418  19.855   2
  -2  -1  -2 561.559  17.722   1
  -2   1   2 585.237  18.280   3
   2  -1   2 566.334  20.305   5
   2  -1   2 553.256  19.444   4
  -2  -1  -2 583.040  18.844   4
   2  -1   2 562.028  17.969   3
   2   1  -2 556.252  20.662   5
   2   1  -2 572.491  18.366   3
   2  -1   2 570.881  20.343   5
  -2   1   2 567.790  19.858   4
   2   1  -2 568.122  20.773   5
  -2   1   2 551.480  20.659   5
  -2   1   2 573.240  20.766   5
   2  -1   2 556.120  19.440   4
  -2   1   2 552.636  18.460   1
   2   1  -2 529.054  19.703   4
   2  -1   2 589.015  18.245   1
  -2  -1  -2 565.167  18.790   4
  -2  -1  -2 600.134  17.359   3
  -2  -1   2 557.808  18.185   3
  -2  -1   2 572.110  19.768   4
   2  -1  -2 579.767  19.909   4
   2   1   2 575.693  19.026   4
   2  -1  -2 558.892  19.841   4
  -2   1  -2 558.655  19.229   4
  -2  -1   2 554.138  20.555   5
   2   1   2 554.098  19.030   4
  -2   1  -2 583.387  19.945   5
  -2   1  -2 565.675  20.079   2
   2   1   2 598.919  17.602   3
   2   1   2 595.303  17.674   3
  -2   1  -2 472.144  19.788   5
  -2  -1   2 558.178  20.537   5
   2  -1  -2 564.554  20.730   5
  -2   1  -2 552.755  19.233   4
  -2   1  -2 582.729  17.848   3
  -2  -1   2 568.325  19.679   4
  -2  -1   2 554.812  18.426   1
  -2  -1   2 561.609  20.618   5
   2   1   2 564.607  19.824   2
   3  -1   2 258.337   9.917   4
   3   1  -2 261.086  10.457   4
  -3  -1  -2 238.145  10.251   2
  -3   1   2 269.004  10.461   4
   3   1  -2 252.605  10.203   4
  -3  -1  -2 247.127   8.711   1
   3  -1   2 243.942   9.163   3
  -3   1   2 238.675   9.416   3
  -3   1   2 247.400  10.291   4
  -3   1   2 262.002  10.623   5
   3  -1   2 264.531   9.414   1
   3   1  -2 252.140  10.506   5
   3  -1   2 254.337  10.018   4
   3   1  -2 249.223   9.473   3
  -3   1   2 242.699  10.361   5
  -3  -1  -2 265.805   9.043   4
  -3   1   2 245.939   9.479   1
   3  -1   2 249.027  10.145   5
   3  -1   2 247.116  10.009   4
   3   1  -2 245.188  10.614   5
  -3  -1   2 258.635   9.371   3
  -3   1  -2 237.827  10.460   2
  -3   1  -2 244.252   9.588   4
  -3   1  -2 254.325   8.854   3
  -3  -1   2 251.921  10.143   4
   3  -1  -2 232.783  10.559   5
   3   1   2 235.479   9.605   4
   3   1   2 251.252   9.565   4
   3  -1  -2 239.079  10.379   4
  -3  -1   2 241.565   9.473   1
  -3  -1   2 239.731  10.213   4
  -3  -1   2 232.490  10.028   5
   3   1   2 244.420   9.570   5
   3   1   2 254.344   8.888   3
  -3   1  -2 252.004   9.092   5
  -3   1  -2 235.209   9.014   5
  -3   1  -2 244.255   9.544   4
   3  -1  -2 240.364   9.505   3
   3  -1  -2 242.176  10.330   4
   3  -1  -2 242.732  10.516   5
   3   1   2 230.746   9.556   5
  -3   1  -2 246.971   9.065   5
  -3  -1   2 235.800  10.065   5
   4  -1   2 33.3577  3.2755   1
   4   1  -2 33.7653  3.8535   4
   4  -1   2 25.8524  3.1180   3
  -4   1   2 31.6554  3.5049   5
  -4  -1  -2 31.3948  3.7721   2
   4  -1   2 33.1729  3.5915   4
   4  -1   2 31.3241  3.4576   5
   4  -1   2 32.0745  3.5196   4
   4  -1   2 34.4095  3.5648   4
   4   1  -2 38.5090  3.7026   5
  -4   1   2 36.7432  4.0819   4
  -4   1   2 34.8634  3.4982   5
  -4   1   2 30.4657  3.0971   3
  -4   1   2 26.1828  3.1206   1
  -4  -1  -2 29.4610  2.7712   1
   4   1  -2 30.3359  3.7514   5
   4  -1   2 32.5039  3.3379   5
   4   1  -2 30.6553  3.6488   4
  -4  -1  -2 33.2444  2.4701   3
  -4   1   2 31.1909  3.6281   4
   4   1  -2 30.3742  3.3312   3
  -4  -1   2 33.2727  3.2106   5
  -4   1  -2 28.3610  3.8328   2
  -4   1  -2 31.5747  3.2801   4
   4  -1  -2 31.5517  3.8311   4
   4  -1  -2 36.5614  3.5612   3
   4   1   2 27.1632  3.0340   5
  -4  -1   2 30.0451  3.2932   1
   4  -1  -2 28.6910  3.7093   5
   4  -1  -2 31.7444  3.9444   4
  -4  -1   2 32.8793  3.4503   4
  -4   1  -2 34.0197  2.8739   3
   4  -1  -2 34.1057  3.8357   5
  -4  -1   2 29.1772  3.1532   5
   4   1   2 32.6756  3.2772   4
   4   1   2 30.2107  2.9472   3
  -4  -1   2 33.3031  3.1879   3
   4   1   2 34.1891  3.4232   4
   4   1   2 34.1972  3.1123   5
   5  -1   2 355.725  14.689   4
   5   1  -2 342.757  13.529   3
   5  -1   2 329.339  14.785   5
   5  -1   2 313.856  13.121   3
  -5   1   2 353.023  15.431   2
  -5   1   2 334.024  14.321   5
  -5   1   2 347.168  14.651   4
   5   1  -2 343.819  14.914   4
   5   1  -2 327.199  15.197   5
  -5  -1  -2 354.431  15.253   2
   5  -1   2 347.868  14.822   5
  -5   1   2 344.621  13.253   3
   5   1  -2 340.325  14.793   4
  -5   1   2 347.367  13.522   1
   5   1  -2 352.648  15.127   5
   5  -1   2 386.649  14.845   4
  -5   1   2 360.670  14.352   5
   5  -1   2 351.041  13.473   1
  -5   1   2 344.323  14.293   5
  -5  -1   2 342.765  13.712   5
   5   1   2 323.777  14.157   4
  -5  -1   2 325.359  13.630   5
   5   1   2 352.259  14.695   5
  -5  -1   2 348.654  13.114   3
  -5  -1   2 357.787  14.430   4
  -5  -1   2 336.965  15.125   2
   5  -1  -2 348.851  14.944   4
   5  -1  -2 334.671  13.578   3
   5   1   2 354.918  14.260   4
   5   1   2 332.887  13.070   3
   5  -1  -2 353.667  15.341   5
  -5  -1   2 312.512  13.185   1
   5  -1  -2 342.162  15.071   4
  -5   1  -2 362.622  12.618   3
   5   1   2 353.232  14.540   5
   5  -1  -2 346.164  15.437   5
  -5   1  -2 318.689  15.070   2
  -6   1   2 -5.0117  2.6387   3
  -6   1   2 1.30340 2.98171   1
   6   1  -2 2.08082 3.03792   3
   6  -1   2 3.54780 2.97871   1
   6   1  -2 -3.0291  3.0439   5
   6   1  -2 3.99706 3.47851   4
  -6   1   2 -0.1909  2.5355   5
   6  -1   2 2.06743 3.35371   4
   6  -1   2 -0.2006  2.8763   3
   6  -1   2 -0.1769  3.2247   5
   6   1   2 0.14677 2.87205   3
   6   1   2 -2.9833  2.9159   4
   6   1   2 -0.8397  2.8861   4
   6  -1  -2 -2.1013  3.5079   4
   6  -1  -2 -1.0842  3.2515   3
  -6  -1   2 -3.0549  2.6392   1
   6   1   2 1.53065 3.36232   5
   6   1   2 2.49922 3.24806   5
   7  -1   2 118.134   8.936   4
   7  -1   2 87.6268  7.0064   3
   7  -1   2 117.443   7.428   1
   7   1  -2 94.9249  7.4456   3
   7   1  -2 92.9688  8.3982   4
   7   1   2 97.6454  7.9767   4
  -7  -1   2 85.5784  6.7541   1
   7  -1  -2 81.7311  7.2108   3
   7   1   2 102.411   7.313   3
   8  -1   2 2.18070 4.02151   3
   8   1  -2 -5.2491  3.7788   3
   8   1   2 5.01424 4.06572   3
   8  -1  -2 0.60853 4.38873   1
   8  -1  -2 -4.7541  4.0075   3
   8   1   2 1.22121 4.65955   4
   9  -1   2 67.4503  7.4874   3
   9   1  -2 77.0540  8.0408   3
   9   1   2 68.5582  7.4021   3
   9  -1  -2 65.2961  7.8603   3
   0  -2  -2 1197.11   35.82   1
   0  -2   2 1166.63   38.55   4
   0   2   2 1183.98   41.12   5
   0   2  -2 1193.68   40.77   5
   0   2   2 1212.86   35.41   3
   0  -2  -2 1181.15   35.40   3
   0   2  -2 1105.39   40.73   5
   0   2   2 1157.34   38.29   4
   0   2  -2 1169.47   35.66   3
   0   2   2 1202.83   35.83   1
   0  -2  -2 1133.02   38.27   4
   0   2   2 1098.08   38.25   4
   0  -2   2 1193.11   36.12   1
   0   2   2 1185.13   35.88   1
   0  -2  -2 1166.33   35.88   1
   0   2  -2 1146.46   38.46   4
   0   2   2 1164.77   35.42   3
   0  -2   2 1191.68   40.84   5
   0  -2  -2 1149.19   38.27   4
   0  -2   2 1160.25   38.48   4
   0   2   2 1193.63   41.11   5
   1  -2   2 1501.11   49.82   2
  -1  -2  -2 1500.04   47.36   1
   1   2  -2 1475.68   49.42   4
  -1   2   2 1491.28   52.35   5
  -1   2   2 1541.44   52.45   5
   1  -2   2 1512.39   52.33   5
   1   2  -2 1511.92   45.86   3
   1   2  -2 1457.51   52.40   5
   1  -2   2 1489.51   46.31   1
  -1   2   2 1438.34   49.40   4
   1  -2   2 1450.80   49.36   4
   1   2  -2 1464.33   49.48   4
   1  -2   2 1499.50   52.31   5
  -1   2   2 1527.10   46.36   1
   1  -2   2 1532.36   45.83   3
   1  -2   2 1500.26   49.41   4
  -1   2   2 1522.95   45.81   3
   1  -2  -2 1474.81   46.37   1
  -1  -2   2 1530.42   45.82   3
   1  -2  -2 1560.72   49.49   4
  -1   2  -2 1518.64   45.78   3
  -1   2  -2 1546.15   49.38   4
  -1   2  -2 1466.49   52.21   5
   1   2   2 1519.90   49.61   2
  -1   2  -2 1514.48   52.27   5
   1  -2  -2 1575.24   46.34   1
   1   2   2 1570.86   46.13   1
   1  -2  -2 1574.86   45.89   3
   1   2   2 1453.90   46.25   3
   1  -2  -2 1515.99   52.34   5
  -1   2  -2 1505.14   46.27   1
  -1  -2   2 1469.75   52.30   5
  -1   2  -2 1494.69   49.80   2
  -1  -2   2 1554.03   52.43   5
   1  -2  -2 1470.23   49.41   4
  -1   2  -2 1493.33   49.37   4
  -1  -2   2 1582.69   49.59   4
  -1  -2   2 1459.35   49.39   4
   1  -2  -2 1498.53   52.35   5
   1   2   2 1551.08   46.14   3
  -1  -2   2 1426.43   46.29   1
   2  -2   2 212.060   8.849   5
   2   2  -2 205.160   8.819   4
   2   2  -2 211.752   8.925   5
  -2   2   2 213.600   8.841   4
   2  -2   2 208.882   7.936   3
  -2  -2  -2 214.404   7.208   1
  -2  -2  -2 204.242   8.489   2
  -2   2   2 236.137   9.294   5
   2  -2   2 232.367   8.830   4
  -2   2   2 217.650   8.157   3
   2   2  -2 220.525   8.706   4
   2   2  -2 216.668   8.059   3
   2   2  -2 204.391   9.038   5
  -2   2   2 216.173   8.941   4
   2  -2   2 204.870   8.891   2
   2  -2   2 208.034   8.840   5
   2  -2   2 224.517   8.166   1
  -2   2   2 206.946   8.182   1
   2  -2   2 205.211   8.688   4
   2  -2  -2 215.144   8.967   4
   2  -2  -2 224.518   8.919   4
  -2   2  -2 223.618   8.114   1
  -2  -2   2 216.171   8.788   4
   2  -2  -2 212.476   9.223   5
   2   2   2 226.286   7.867   4
  -2  -2   2 206.811   8.012   1
  -2   2  -2 216.404   8.620   4
   2   2   2 221.500   7.315   3
  -2  -2   2 225.662   8.908   4
  -2  -2   2 212.993   8.872   5
   2   2   2 213.067   8.531   2
   2  -2  -2 229.244   9.146   5
  -2   2  -2 217.049   8.623   4
  -2   2  -2 216.807   8.581   5
   2  -2  -2 219.268   8.236   3
   2   2   2 229.507   7.292   3
  -2  -2   2 223.977   8.040   3
  -2   2  -2 200.626   8.847   2
  -2   2  -2 205.064   8.522   4
  -2   2  -2 226.174   7.958   3
  -2  -2   2 216.016   8.824   5
  -2   2  -2 205.025   8.542   5
   2   2   2 206.031   7.829   4
  -3   2   2 109.897   5.752   3
   3  -2   2 110.706   5.431   1
   3  -2   2 106.793   5.996   4
   3  -2   2 120.713   5.959   4
  -3   2   2 110.522   6.021   5
   3   2  -2 113.005   5.978   4
   3  -2   2 114.029   5.573   3
  -3  -2  -2 103.673   4.666   1
  -3   2   2 108.820   6.149   5
  -3   2   2 113.364   5.654   1
   3   2  -2 114.070   5.872   5
   3   2  -2 101.557   5.883   4
  -3   2   2 118.315   6.483   4
  -3  -2  -2 107.551   5.824   2
   3   2  -2 98.6876  5.9490   5
   3   2  -2 108.582   5.509   3
   3  -2   2 109.420   5.893   5
  -3   2   2 106.763   6.008   4
  -3  -2  -2 116.267   4.475   4
   3  -2  -2 116.596   6.220   4
  -3   2  -2 116.035   5.338   5
  -3  -2   2 118.506   5.654   5
  -3  -2   2 115.297   5.957   4
   3   2   2 104.173   5.039   5
  -3  -2   2 117.436   6.117   4
   3  -2  -2 108.097   6.155   4
  -3  -2   2 117.732   5.476   1
  -3   2  -2 115.839   5.253   5
   3   2   2 114.546   5.409   4
   3   2   2 110.505   5.096   5
   3  -2  -2 105.039   6.034   5
  -3   2  -2 109.502   6.214   2
  -3   2  -2 118.009   5.711   4
   3   2   2 118.019   5.374   4
  -3   2  -2 118.576   5.175   3
  -3   2  -2 124.737   5.889   4
   3  -2  -2 114.128   5.745   3
  -3  -2   2 120.196   5.692   5
   3   2   2 123.003   5.063   3
  -3  -2   2 118.691   5.446   3
   3  -2  -2 108.178   6.282   4
   4   2  -2 17.7910  2.7935   3
  -4  -2  -2 18.1782  3.1931   2
   4   2  -2 18.9920  3.0566   4
  -4   2   2 11.0491  2.7516   3
   4  -2   2 15.5898  2.6432   3
  -4   2   2 13.9334  2.8848   1
   4  -2   2 18.8586  3.0927   4
  -4  -2  -2 20.6281  2.2496   1
   4  -2   2 14.8463  3.0746   4
   4   2  -2 13.6346  2.9546   5
   4   2  -2 22.3634  3.4159   4
  -4   2   2 21.0650  3.0677   5
  -4   2   2 11.2568  2.8641   4
   4  -2   2 17.1434  2.9836   5
   4  -2   2 15.4594  3.0166   5
   4   2  -2 13.4996  2.9526   5
  -4   2   2 18.3963  2.9566   5
   4  -2   2 17.0643  2.7990   1
  -4   2   2 16.6228  3.5071   4
  -4  -2  -2 20.7126  1.9400   3
  -4  -2   2 16.9280  2.5132   5
  -4  -2   2 22.0780  2.9906   1
  -4   2  -2 20.4409  2.9552   4
  -4   2  -2 19.2989  3.2695   2
   4  -2  -2 14.7965  3.2831   4
  -4  -2   2 18.7294  3.0639   4
   4   2   2 16.2819  2.7172   4
  -4   2  -2 13.9759  2.4596   3
  -4  -2   2 19.6622  2.5722   5
   4   2   2 17.1074  2.7596   4
   4   2   2 17.3131  2.4761   3
   4  -2  -2 11.6905  3.0419   5
   4  -2  -2 18.3210  3.3647   4
  -4   2  -2 19.5381  2.2440   5
   4  -2  -2 18.8921  2.9891   3
  -4   2  -2 16.7396  2.0271   5
   4  -2  -2 19.3086  3.2882   4
   4   2   2 18.1715  2.5757   5
   4   2   2 18.9927  2.5286   5
   4  -2  -2 25.2002  3.4727   5
  -4  -2   2 18.5138  2.6528   3
   5   2  -2 412.931  18.552   5
   5  -2   2 450.528  18.051   4
   5   2  -2 453.042  16.742   3
   5  -2   2 433.512  16.510   3
  -5   2   2 459.022  18.132   5
  -5  -2  -2 436.429  18.335   2
  -5   2   2 426.974  16.656   1
   5  -2   2 468.995  16.804   1
  -5   2   2 465.658  18.295   5
   5   2  -2 430.056  18.070   4
   5   2  -2 450.022  18.645   5
   5  -2   2 454.879  18.619   5
  -5   2   2 463.720  18.166   4
  -5   2   2 462.720  16.689   3
  -5  -2  -2 432.149  15.590   1
  -5   2   2 449.175  18.890   2
   5  -2   2 440.868  18.104   4
   5   2  -2 475.731  18.405   4
   5  -2   2 503.341  18.876   5
  -5  -2   2 438.767  16.015   3
   5  -2  -2 457.248  18.448   4
   5   2   2 428.716  17.436   4
  -5  -2   2 450.433  16.935   5
  -5   2  -2 458.238  15.943   3
  -5   2  -2 487.798  16.024   5
  -5   2  -2 425.282  18.659   2
   5   2   2 462.094  18.010   5
  -5  -2   2 418.314  18.274   2
   5   2   2 416.531  17.900   5
  -5  -2   2 439.702  16.457   1
  -5  -2   2 437.855  16.843   5
  -5  -2   2 461.192  17.714   4
   5  -2  -2 433.327  16.793   3
   5   2   2 485.938  17.596   4
   5  -2  -2 426.504  18.901   5
   5  -2  -2 449.239  18.449   4
   5   2   2 444.972  16.105   3
   5  -2  -2 424.281  18.429   4
   5  -2  -2 445.828  18.850   5
  -6   2   2 91.4690  6.7316   3
  -6   2   2 84.6479  6.0247   5
   6  -2   2 94.4975  7.1963   5
  -6   2   2 86.5208  6.1922   5
   6   2  -2 91.1035  7.4961   4
   6  -2   2 104.749   6.926   1
   6  -2   2 86.4810  6.4068   3
   6   2  -2 87.8982  6.7702   3
   6   2  -2 89.3958  7.0924   5
   6  -2   2 82.4600  6.9777   4
  -6   2   2 89.7144  6.7567   1
  -6   2   2 86.6341  6.1412   5
   6   2   2 86.5609  6.5732   4
   6  -2  -2 94.9972  7.0548   1
   6   2   2 81.5860  6.6052   4
   6  -2  -2 91.1769  7.6395   4
  -6  -2   2 83.4980  6.1493   1
   6   2   2 92.5682  6.3220   3
   6   2   2 83.7232  6.5625   5
   6   2   2 77.3975  6.7491   5
   6  -2  -2 80.0068  6.5769   3
   7  -2   2 43.2719  6.0926   4
   7   2  -2 52.4118  6.7587   4
   7   2  -2 58.8942  6.0801   3
   7  -2   2 62.7707  5.7685   1
   7  -2   2 43.5735  5.5211   3
   7  -2  -2 50.5704  5.9827   1
   7  -2  -2 39.8413  5.4961   3
   7   2   2 45.0606  5.1571   3
  -7  -2   2 50.2907  5.2485   1
   7   2   2 47.3436  6.0112   4
   8  -2   2 11.1498  4.6708   3
   8   2  -2 14.6851  4.8416   3
   8   2   2 20.8263  5.7473   4
   8  -2  -2 13.7143  5.0776   3
   8  -2  -2 12.2706  4.8811   1
  -8  -2   2 11.1319  4.2577   1
   8   2   2 12.4303  4.4332   3
   0   3   2 39.1060  2.6783   5
   0   3   2 42.0786  2.7790   1
   0   3  -2 46.6415  3.2636   4
   0  -3   2 38.2788  3.0012   1
   0   3   2 35.4101  2.7239   4
   0   3  -2 40.2225  3.2541   5
   0   3   2 39.5589  2.6223   3
   0  -3  -2 41.9264  2.6553   4
   0   3   2 38.8553  2.8012   4
   0  -3   2 43.8633  3.0657   4
   0  -3   2 40.5578  3.0946   4
   0  -3   2 41.9589  3.3418   5
   0  -3  -2 37.0550  2.7036   4
   0   3  -2 41.0091  3.0529   3
   0  -3   2 42.7291  3.1601   5
   0  -3   2 40.6053  2.4327   2
   0   3  -2 40.6718  3.0748   5
   0   3   2 42.3336  2.6209   5
   0  -3  -2 38.2728  2.7206   1
   0  -3  -2 43.1309  2.5917   1
   0   3  -2 45.3300  3.4387   4
   0  -3  -2 34.8811  1.7691   5
   1  -3   2 4080.54  148.87   5
   1   3  -2 4196.48  148.85   5
   1  -3   2 4250.97  141.23   2
   1   3  -2 4283.75  148.95   5
   1   3  -2 4222.29  140.22   4
   1  -3   2 4308.56  140.32   4
  -1   3   2 4341.95  148.90   5
  -1   3   2 4140.96  140.22   4
   1   3  -2 4297.78  140.39   4
   1   3  -2 4308.57  130.20   3
  -1   3   2 4426.73  130.21   3
   1  -3   2 4399.22  131.72   1
  -1   3   2 4417.20  140.34   4
  -1  -3  -2 4272.71  132.45   1
   1  -3   2 4277.75  140.32   4
   1  -3   2 4375.28  130.25   3
   1  -3  -2 4466.08  130.19   3
  -1  -3   2 4453.54  131.68   1
  -1   3  -2 4338.07  141.26   2
  -1   3  -2 4322.35  140.31   4
   1  -3  -2 4424.50  140.27   4
  -1   3  -2 4417.72  148.93   5
   1  -3  -2 4647.30  131.59   1
  -1  -3   2 4189.15  140.19   4
   1   3   2 4474.22  130.55   3
   1   3   2 4305.02  130.45   3
   1   3   2 4511.73  132.65   1
  -1   3  -2 4412.93  140.29   4
   1   3   2 4349.16  143.19   2
   1   3   2 4284.76  140.76   4
  -1  -3   2 4344.83  148.91   5
   1  -3  -2 4321.29  131.64   1
   1  -3  -2 4270.19  148.85   5
   1  -3  -2 4241.90  140.21   4
  -1  -3   2 4438.43  140.36   4
   1  -3  -2 4312.15  148.83   5
  -1  -3   2 4338.60  148.87   5
   1   3   2 4280.28  141.34   4
  -1   3  -2 4457.19  130.22   3
  -1  -3   2 4428.44  130.16   3
  -1   3  -2 4223.55  148.86   5
   2  -3   2 377.093  14.302   5
   2   3  -2 348.028  12.603   3
  -2   3   2 364.383  13.848   4
  -2   3   2 352.442  14.244   5
   2  -3   2 359.355  12.585   3
   2  -3   2 377.421  13.841   4
  -2   3   2 368.674  13.955   4
  -2   3   2 366.502  14.461   5
   2   3  -2 346.132  14.116   5
   2  -3   2 382.246  14.397   5
   2   3  -2 355.443  14.136   5
  -2   3   2 357.094  12.789   1
   2   3  -2 349.293  13.583   4
  -2   3   2 365.798  13.888   4
  -2   3   2 364.695  12.708   3
  -2  -3  -2 357.961  13.193   2
  -2  -3  -2 361.231  11.740   1
   2  -3   2 357.968  13.710   4
   2  -3   2 374.174  12.845   1
   2   3  -2 345.059  13.606   4
   2  -3  -2 376.965  12.760   3
   2   3   2 371.161  12.731   4
   2   3   2 356.081  12.751   4
  -2   3  -2 362.168  13.996   5
  -2  -3   2 360.206  13.920   5
   2  -3  -2 358.653  14.433   5
  -2  -3   2 381.908  13.588   4
   2   3   2 359.478  13.202   2
   2  -3  -2 370.485  13.854   4
  -2   3  -2 358.539  13.999   5
   2  -3  -2 371.938  14.300   5
  -2  -3   2 391.688  13.766   4
  -2  -3   2 356.327  12.587   1
  -2  -3   2 373.504  13.918   5
  -2   3  -2 382.639  12.657   3
   2  -3  -2 347.990  13.736   4
   2   3   2 372.763  11.797   3
   2   3   2 377.906  11.766   3
  -2   3  -2 346.815  13.748   2
   2  -3  -2 364.907  12.925   1
  -2   3  -2 399.098  13.796   4
  -2  -3   2 367.134  12.406   3
  -2   3  -2 372.067  13.564   4
   3  -3   2 102.802   5.890   4
   3   3  -2 104.288   6.049   4
   3   3  -2 96.4740  5.6077   4
  -3   3   2 99.1123  5.6488   1
  -3   3   2 101.079   5.497   3
   3  -3   2 103.170   5.596   3
  -3  -3  -2 99.6044  4.4188   1
  -3   3   2 101.296   6.123   4
   3   3  -2 103.842   5.718   5
  -3   3   2 93.2681  5.8185   5
  -3  -3  -2 99.3390  5.4223   2
  -3   3   2 104.293   5.911   5
   3   3  -2 96.4327  5.7987   5
   3  -3   2 101.258   5.569   1
   3   3  -2 101.097   5.317   3
   3  -3   2 105.508   5.950   5
   3  -3   2 111.570   6.130   4
   3  -3  -2 112.469   5.708   3
   3  -3  -2 110.777   5.852   1
   3   3   2 100.057   4.724   3
   3   3   2 108.355   5.207   4
  -3  -3   2 110.199   5.108   3
  -3  -3   2 110.736   5.353   5
   3  -3  -2 104.565   6.242   5
  -3   3  -2 103.920   5.361   5
   3  -3  -2 94.3076  6.1445   4
   3   3   2 106.729   4.760   5
  -3  -3   2 123.676   5.393   5
  -3   3  -2 108.106   5.341   3
  -3   3  -2 106.248   5.442   5
  -3   3  -2 122.435   5.910   4
   3  -3  -2 109.569   6.146   5
   3   3   2 110.925   4.763   5
  -3  -3   2 95.7239  5.3217   1
  -3  -3   2 103.355   5.862   4
   3  -3  -2 103.088   6.127   4
  -3   3  -2 98.5907  5.6799   4
  -3  -3   2 113.859   5.811   4
   3   3   2 115.702   5.164   4
  -3   3  -2 97.6409  5.9902   2
   4   3  -2 612.789  24.737   5
   4  -3   2 703.225  24.108   4
   4   3  -2 624.004  23.786   4
  -4   3   2 619.872  21.906   3
   4  -3   2 671.993  25.133   5
   4  -3   2 635.559  21.919   3
  -4   3   2 636.542  24.680   5
  -4   3   2 614.155  22.171   1
  -4   3   2 634.477  23.878   4
  -4  -3  -2 627.459  23.721   2
   4   3  -2 637.010  21.953   3
  -4   3   2 702.339  24.361   4
   4   3  -2 644.190  23.672   4
   4  -3   2 635.753  23.886   4
  -4  -3  -2 634.330  20.938   1
   4  -3   2 642.931  22.149   1
   4  -3   2 665.105  24.895   5
   4   3  -2 657.495  24.720   5
   4   3   2 662.474  23.770   5
  -4  -3   2 626.963  23.422   5
  -4   3  -2 654.845  23.782   5
   4   3   2 657.602  23.790   5
  -4  -3   2 685.693  23.460   4
   4  -3  -2 715.209  24.430   4
   4   3   2 648.349  23.867   5
  -4   3  -2 644.114  23.729   5
   4   3   2 658.552  22.969   4
  -4  -3   2 598.804  21.746   1
  -4   3  -2 654.450  23.387   4
   4  -3  -2 645.522  25.014   5
   4  -3  -2 648.048  22.619   1
   4   3   2 630.595  23.011   4
   4  -3  -2 618.788  22.043   3
   4  -3  -2 666.633  24.263   4
  -4   3  -2 635.892  24.411   2
  -4   3  -2 632.377  21.464   3
  -4  -3   2 656.602  21.477   3
  -4  -3   2 619.534  23.439   5
   4   3   2 651.654  21.269   3
   5  -3   2 317.251  13.528   4
  -5   3   2 321.086  13.181   5
   5   3  -2 306.232  13.251   4
  -5   3   2 290.313  11.936   3
   5   3  -2 311.368  13.499   5
  -5   3   2 294.784  13.820   2
   5  -3   2 291.521  13.599   5
   5   3  -2 294.034  12.019   3
  -5  -3  -2 283.033  10.821   1
  -5  -3  -2 289.049  13.212   2
   5  -3   2 311.396  13.591   5
  -5   3   2 280.108  13.059   5
   5   3  -2 303.350  13.439   4
   5  -3   2 299.926  13.266   4
   5   3  -2 297.688  13.546   5
   5  -3   2 275.550  12.019   3
   5  -3   2 315.814  12.451   1
   5  -3  -2 275.520  13.365   4
   5  -3  -2 285.736  12.213   3
  -5   3  -2 294.292  12.784   4
  -5   3  -2 282.997  13.733   2
  -5  -3   2 279.247  11.696   1
   5   3   2 289.695  12.532   5
   5   3   2 272.037  11.286   3
   5  -3  -2 277.809  13.375   4
  -5   3  -2 295.414  11.544   5
  -5   3  -2 289.401  11.599   5
  -5  -3   2 287.751  13.287   2
  -5  -3   2 277.300  10.891   5
  -5   3  -2 307.967  11.613   3
   5   3   2 276.028  12.341   4
   5   3   2 277.412  12.243   4
   5  -3  -2 260.751  13.394   5
  -5  -3   2 290.093  10.988   5
   5   3   2 266.058  12.533   5
  -5  -3   2 293.983  11.346   3
   5  -3  -2 291.415  12.489   1
  -6   3   2 164.466   9.150   5
   6   3  -2 154.378   8.805   3
   6   3  -2 164.267  10.232   4
   6   3  -2 172.441  10.039   5
  -6  -3  -2 169.757  10.096   2
   6  -3   2 170.270   9.317   1
  -6   3   2 174.099   9.358   5
   6  -3   2 174.135  10.423   4
  -6   3   2 159.340   9.138   3
   6  -3   2 168.412   9.026   3
   6   3   2 175.754   9.530   4
   6  -3  -2 181.893  10.839   4
  -6  -3   2 164.428  10.144   2
   6   3   2 172.999   8.636   3
   6  -3  -2 174.420   9.499   3
   6  -3  -2 179.447   9.615   1
   6   3   2 179.320   9.863   5
  -6  -3   2 167.857   8.636   1
   6   3   2 163.969   9.415   4
   6   3   2 181.225   9.589   5
   7  -3   2 137.818   8.829   3
   7   3  -2 132.723   8.954   3
   7  -3   2 137.778  10.219   4
   7   3  -2 120.079   9.904   4
   7  -3   2 153.142   9.290   1
   7   3   2 138.228   8.407   3
   7  -3  -2 151.634   9.373   1
   7  -3  -2 137.383   9.457   3
  -7  -3   2 142.224   8.347   1
   7   3   2 154.747   9.907   4
   8   3  -2 107.731   8.480   3
   8  -3   2 99.3703  8.4429   3
   8  -3  -2 103.642   8.614   1
   8  -3  -2 87.8075  8.4370   3
   8   3   2 117.963   8.302   3
   8   3   2 105.286   9.213   4
  -8  -3   2 122.012   8.575   1
   0  -4   2 2.19576 1.66704   1
   0  -4   2 1.66722 2.02068   4
   0  -4   2 -0.2922  0.5436   4
   0   4  -2 0.66969 1.83518   4
   0  -4  -2 1.30448 1.05337   5
   0   4   2 2.45589 1.62711   4
   0   4  -2 3.57516 1.67848   3
   0  -4   2 -0.4444  1.6460   5
   0  -4  -2 3.29366 1.12195   5
   0   4  -2 3.18107 1.96061   5
   0  -4   2 0.28219 1.94232   5
   0   4   2 4.78912 1.58356   5
   0   4  -2 1.42035 1.87297   4
   0   4   2 6.42322 1.66328   5
   0   4   2 2.35706 1.51654   3
   0  -4  -2 1.09925 1.50938   4
   0   4  -2 0.00898 1.26945   5
   0  -4  -2 1.73856 1.63874   4
   0  -4   2 1.29881 1.22093   2
   0   4   2 3.33360 1.70262   4
   0  -4  -2 -0.1609  1.3824   1
   1   4  -2 1366.78   44.11   4
  -1  -4  -2 1375.94   43.19   4
  -1   4   2 1302.36   44.04   4
   1  -4   2 1305.91   41.33   1
   1  -4   2 1274.76   44.10   4
   1   4  -2 1338.00   46.58   5
   1   4  -2 1297.04   40.80   3
   1  -4   2 1336.98   40.90   3
   1  -4   2 1285.21   46.60   5
   1   4  -2 1312.80   46.64   5
  -1   4   2 1278.90   46.48   5
   1  -4   2 1381.18   44.32   4
  -1  -4  -2 1331.26   40.63   1
  -1  -4  -2 1295.00   43.12   4
  -1  -4  -2 1358.28   39.96   3
   1  -4   2 1342.48   46.73   5
   1   4  -2 1309.66   44.18   4
   1  -4   2 1281.27   43.98   2
  -1   4   2 1379.06   46.71   5
  -1   4   2 1301.31   44.05   4
  -1   4   2 1312.47   40.76   3
  -1  -4   2 1345.32   40.74   3
  -1   4  -2 1158.07   43.93   4
   1   4   2 1355.50   45.92   5
  -1   4  -2 1286.80   46.57   5
   1   4   2 1313.63   40.24   3
  -1  -4   2 1336.90   46.46   5
   1  -4  -2 1381.98   46.48   5
  -1   4  -2 1342.66   44.02   2
  -1  -4   2 1302.94   43.95   4
  -1  -4   2 1313.76   41.24   1
   1   4   2 1331.25   43.40   4
  -1   4  -2 1344.63   44.17   4
   1  -4  -2 1325.93   44.00   4
   1   4   2 1307.28   43.46   4
  -1  -4   2 1287.49   46.33   5
   1  -4  -2 1312.72   40.71   3
   1   4   2 1349.05   43.59   2
   1  -4  -2 1356.73   43.99   4
   1  -4  -2 1285.67   41.18   1
  -1   4  -2 1334.17   40.87   3
  -1  -4   2 1321.38   44.08   4
   1  -4  -2 1344.06   46.40   5
  -1   4  -2 1298.68   46.56   5
   1   4   2 1346.77   45.90   5
  -2   4   2 476.163  17.801   5
   2   4  -2 473.380  15.527   3
   2   4  -2 481.789  16.896   4
  -2   4   2 453.662  15.591   3
   2  -4   2 468.860  17.732   5
   2   4  -2 468.870  16.950   4
  -2   4   2 447.131  16.934   4
   2   4  -2 423.678  17.343   5
   2  -4   2 453.888  16.894   2
  -2  -4  -2 457.843  16.073   2
  -2   4   2 462.951  17.054   4
   2  -4   2 477.066  15.879   1
  -2   4   2 444.813  17.657   5
   2   4  -2 475.977  17.618   5
   2  -4   2 459.914  16.997   4
   2  -4   2 452.192  17.045   4
  -2  -4  -2 451.664  14.677   1
   2  -4   2 463.919  17.788   5
   2  -4   2 458.731  15.646   3
   2   4   2 453.361  14.717   3
  -2  -4   2 437.634  17.018   5
   2  -4  -2 435.095  15.783   1
  -2  -4   2 450.274  15.607   1
  -2   4  -2 458.479  15.543   3
  -2   4  -2 463.752  16.869   4
   2   4   2 446.110  15.894   4
   2   4   2 483.802  14.751   3
   2  -4  -2 448.954  17.588   5
   2   4   2 474.461  16.297   5
   2   4   2 442.821  15.944   4
   2  -4  -2 459.525  15.628   3
  -2  -4   2 470.789  15.387   3
  -2  -4   2 458.458  16.621   4
  -2   4  -2 438.523  17.384   5
  -2  -4   2 467.783  17.124   5
   2  -4  -2 454.602  16.993   4
  -2   4  -2 462.843  17.471   5
  -2   4  -2 463.588  16.946   4
  -2  -4   2 475.579  16.806   4
   2   4   2 448.449  16.081   2
   2   4   2 448.577  16.242   5
   2  -4  -2 442.920  17.616   5
  -2   4  -2 457.050  16.951   2
   3   4  -2 207.464   9.424   5
   3   4  -2 221.909   9.619   5
   3  -4   2 203.623   9.655   5
  -3  -4  -2 187.643   8.638   2
   3  -4   2 219.163   9.573   4
  -3   4   2 203.881   8.677   3
   3  -4   2 208.060   8.766   1
   3   4  -2 205.993   9.335   5
   3  -4   2 203.819   9.502   4
   3   4  -2 190.744   9.145   4
  -3   4   2 204.042   9.751   4
   3  -4   2 203.655   9.590   5
  -3   4   2 204.830   9.531   4
   3   4  -2 201.833   8.487   3
  -3  -4  -2 194.857   7.500   1
   3  -4   2 211.881   8.871   3
  -3   4   2 217.204   9.818   5
  -3   4   2 198.863   9.551   5
   3   4  -2 205.356   9.480   4
   3  -4  -2 217.761   9.051   1
   3   4   2 215.058   8.400   5
   3  -4  -2 202.235   9.841   5
  -3   4  -2 202.197   9.521   2
  -3  -4   2 210.587   8.671   5
  -3  -4   2 206.590   8.973   4
  -3   4  -2 208.194   9.237   5
  -3   4  -2 219.651   8.604   3
  -3  -4   2 213.623   8.729   5
   3  -4  -2 229.840   9.958   4
   3  -4  -2 217.209   9.863   4
   3   4   2 197.843   8.490   4
  -3   4  -2 225.314   9.627   4
   3   4   2 216.822   8.508   4
  -3   4  -2 230.827   9.360   5
  -3  -4   2 223.736   8.400   3
  -3  -4   2 222.614   8.621   1
   3  -4  -2 216.206   9.743   5
  -3   4  -2 205.110   9.349   4
   3   4   2 204.070   8.301   5
  -3   4  -2 212.524   9.503   4
   3   4   2 215.717   7.891   3
   3  -4  -2 209.911   8.898   3
   4   4  -2 709.585  24.665   3
  -4   4   2 739.527  27.476   2
  -4   4   2 735.200  27.974   5
   4  -4   2 760.730  27.175   4
   4   4  -2 784.742  28.036   5
   4  -4   2 735.519  25.170   1
   4   4  -2 710.011  26.828   4
  -4  -4  -2 721.822  23.634   1
   4  -4   2 759.927  27.302   4
   4   4  -2 713.413  28.019   5
   4  -4   2 728.494  24.898   3
  -4  -4  -2 715.993  26.530   2
  -4   4   2 727.718  24.877   3
  -4   4   2 720.617  26.992   4
  -4   4   2 778.408  27.382   4
   4  -4   2 717.950  28.362   5
   4  -4   2 766.924  28.324   5
   4   4  -2 760.444  26.868   4
  -4   4   2 757.865  28.312   5
   4  -4  -2 695.754  28.398   5
  -4   4  -2 712.537  27.405   2
  -4  -4   2 713.177  26.607   2
   4  -4  -2 717.865  25.043   3
   4  -4  -2 777.008  27.467   4
  -4   4  -2 746.083  24.563   3
   4   4   2 748.335  23.999   3
   4   4   2 707.374  26.895   5
   4  -4  -2 731.467  25.416   1
  -4  -4   2 737.073  24.726   1
   4   4   2 767.752  25.984   4
   4  -4  -2 708.197  28.267   5
   4   4   2 732.597  26.936   5
  -4   4  -2 739.520  27.266   5
   4  -4  -2 755.048  27.465   4
  -4  -4   2 721.261  26.265   5
  -4  -4   2 780.239  26.400   4
  -4  -4   2 769.593  24.230   3
   4   4   2 693.476  25.902   4
  -4   4  -2 723.266  27.269   5
  -4   4  -2 747.762  26.689   4
  -4  -4   2 761.595  26.340   5
   5   4  -2 446.281  18.665   5
   5  -4   2 449.123  17.075   1
   5   4  -2 419.979  16.658   3
   5   4  -2 435.249  18.021   4
  -5   4   2 445.310  18.504   5
  -5  -4  -2 460.515  15.430   1
  -5   4   2 464.978  18.750   5
   5   4  -2 424.795  18.150   4
   5  -4   2 457.616  19.127   5
  -5   4   2 454.063  17.039   3
  -5   4   2 438.458  18.922   2
   5  -4   2 479.331  18.807   4
   5  -4   2 442.917  19.153   5
  -5  -4  -2 450.579  18.145   2
   5   4  -2 456.222  19.001   5
   5  -4   2 446.422  18.612   4
   5  -4   2 412.259  16.655   3
   5   4   2 435.070  17.951   5
  -5  -4   2 449.544  15.902   3
   5  -4  -2 443.339  19.114   5
  -5   4  -2 467.513  16.495   3
  -5   4  -2 449.334  17.378   5
  -5   4  -2 473.972  17.519   5
   5   4   2 453.015  17.426   4
  -5   4  -2 448.932  18.996   2
   5  -4  -2 419.421  19.077   5
   5   4   2 439.941  15.958   3
  -5  -4   2 438.724  18.142   2
  -5  -4   2 443.657  16.471   1
   5  -4  -2 417.085  16.920   3
   5  -4  -2 434.652  18.776   4
   5   4   2 465.042  17.913   5
   5  -4  -2 423.413  17.183   1
   5   4   2 418.210  17.328   4
  -6   4   2 7.01271 3.47673   5
   6   4  -2 9.65326 3.65155   3
  -6   4   2 11.0859  3.9344   3
  -6  -4  -2 6.52236 3.66367   2
  -6  -4  -2 10.3085  2.7233   1
   6   4  -2 7.27066 4.03810   4
   6  -4   2 8.36694 3.98480   4
   6  -4   2 5.97987 3.65392   3
  -6   4   2 7.21122 3.64684   5
   6  -4   2 -0.0236  3.1514   1
  -6  -4   2 3.21304 2.91714   1
   6   4   2 14.4110  3.5501   3
   6   4   2 10.3571  3.4372   4
   6  -4  -2 7.73119 3.88530   3
   6  -4  -2 11.6814  3.7328   1
  -6  -4   2 9.52109 4.17518   2
   6   4   2 15.2950  3.5526   5
   6   4   2 15.7183  3.8934   5
   6   4   2 4.06195 3.25301   4
   7   4  -2 114.234   8.320   3
   7  -4   2 94.8829  7.5593   3
   7  -4   2 97.7122  7.8496   1
   7   4  -2 123.348   9.247   4
   7  -4  -2 116.548   8.432   1
   7   4   2 105.272   7.372   3
   7  -4  -2 92.3465  7.9769   3
   7   4   2 104.607   8.259   4
  -7  -4   2 116.582   7.632   1
   8   4  -2 51.4054  6.5565   3
   8  -4   2 53.6488  6.8324   3
   8  -4  -2 48.7026  6.7002   3
   8   4   2 55.0063  6.1199   3
  -8  -4   2 61.1869  6.2812   1
   8  -4  -2 62.4345  7.1498   1
   8   4   2 65.2001  7.7121   4
   0  -5  -2 355.749  12.480   1
   0  -5  -2 354.972  13.296   5
   0   5  -2 349.292  12.672   3
   0   5   2 350.906  13.481   4
   0  -5   2 354.358  14.302   5
   0   5  -2 364.824  13.946   4
   0   5   2 380.621  14.081   5
   0   5   2 362.577  12.428   3
   0   5   2 352.605  13.932   5
   0  -5   2 381.252  14.120   4
   0  -5  -2 388.057  13.364   5
   0  -5   2 367.391  12.739   2
   0  -5   2 368.176  13.824   4
   0   5   2 376.371  13.544   4
   0  -5   2 362.433  14.420   5
   0   5  -2 404.764  14.133   4
   0  -5  -2 383.335  13.384   4
   0   5  -2 360.573  14.371   5
   0  -5   2 358.660  12.866   1
   0  -5  -2 351.346  13.252   4
  -1  -5  -2 1711.53   54.05   4
  -1   5   2 1555.66   54.95   4
  -1  -5  -2 1656.99   53.98   4
   1   5  -2 1639.70   55.14   4
   1   5  -2 1647.49   58.23   5
   1  -5   2 1627.30   58.30   5
   1  -5   2 1594.40   58.24   5
  -1   5   2 1577.08   58.06   5
   1  -5   2 1621.25   51.62   1
  -1   5   2 1612.85   55.01   4
  -1  -5  -2 1648.13   50.91   1
  -1   5   2 1617.82   50.91   3
   1   5  -2 1574.15   58.05   5
   1   5  -2 1619.05   54.98   4
   1   5  -2 1610.53   50.91   3
   1  -5   2 1577.68   54.78   2
  -1   5   2 1700.17   58.19   5
   1  -5   2 1752.21   55.40   4
   1  -5   2 1615.93   55.12   4
   1  -5  -2 1736.50   55.03   4
   1   5   2 1635.19   54.37   4
   1   5   2 1649.25   50.41   3
   1   5   2 1699.79   57.45   5
  -1  -5   2 1668.56   54.90   4
  -1  -5   2 1712.46   58.00   5
  -1   5  -2 1672.16   51.12   3
  -1   5  -2 1674.55   54.84   2
   1  -5  -2 1653.33   57.91   5
  -1   5  -2 1640.08   55.16   4
   1   5   2 1695.10   54.50   2
   1   5   2 1659.18   57.45   5
  -1   5  -2 1687.39   58.32   5
   1   5   2 1652.60   54.48   4
  -1  -5   2 1661.23   50.83   3
   1  -5  -2 1655.58   54.89   4
   1  -5  -2 1654.27   57.89   5
  -1  -5   2 1668.19   51.55   1
  -1  -5   2 1689.36   57.95   5
   1  -5  -2 1702.34   50.91   3
  -1   5  -2 1661.45   58.27   5
  -1   5  -2 1684.89   55.16   4
  -1  -5   2 1688.04   55.05   4
   1  -5  -2 1669.21   51.51   1
   2  -5   2 90.7669  5.6107   4
  -2   5   2 99.7026  5.7580   5
   2   5  -2 81.4717  5.3171   5
  -2   5   2 87.5146  5.5832   4
   2  -5   2 88.2140  5.6132   5
   2   5  -2 91.4535  4.9428   3
   2   5  -2 93.7645  5.6791   4
  -2   5   2 89.4801  5.4824   4
   2  -5   2 91.7913  5.8240   4
   2  -5   2 85.2265  5.1480   1
   2  -5   2 86.9407  5.4250   3
  -2   5   2 82.4629  5.2240   5
  -2   5   2 93.5354  5.2271   3
   2   5  -2 84.2543  5.3675   4
   2  -5   2 86.1446  5.5947   5
  -2  -5  -2 95.9065  4.1068   1
   2   5  -2 84.0029  5.3723   5
   2  -5  -2 90.1395  5.3556   5
  -2  -5   2 93.3314  4.9815   5
  -2   5  -2 95.2722  5.5684   5
   2   5   2 96.6430  4.7223   4
   2   5   2 89.8584  4.3430   5
   2   5   2 92.1761  4.3899   3
  -2  -5   2 100.217   5.527   4
   2  -5  -2 91.7238  5.6200   5
   2  -5  -2 88.4628  5.3497   3
  -2   5  -2 85.2802  5.1087   2
  -2   5  -2 95.3387  5.2012   3
  -2  -5   2 97.9187  4.9833   3
   2   5   2 90.6502  4.3808   5
   2  -5  -2 96.9953  5.3478   1
   2  -5  -2 101.179   5.730   4
  -2   5  -2 112.140   5.753   4
  -2   5  -2 92.4898  5.4336   4
  -2  -5   2 94.4993  5.3413   4
  -2   5  -2 92.0345  5.5004   5
  -2  -5   2 91.9940  4.8715   1
   2  -5  -2 94.0594  5.6521   4
   2   5   2 98.9925  4.8550   4
  -2  -5   2 97.7842  4.9418   5
  -3   5   2 296.296  13.387   5
   3  -5   2 340.780  13.719   5
   3   5  -2 316.750  13.322   5
   3  -5   2 322.174  13.369   4
  -3   5   2 317.777  13.256   4
  -3   5   2 315.267  13.215   4
  -3   5   2 313.275  13.320   4
  -3   5   2 306.499  12.062   3
   3   5  -2 308.984  13.170   5
   3   5  -2 307.897  11.838   3
   3   5  -2 304.356  12.785   4
   3  -5   2 313.564  12.160   3
   3  -5   2 318.315  12.203   1
  -3  -5  -2 313.381  12.015   2
   3  -5   2 326.498  13.577   5
   3  -5   2 313.222  13.143   4
  -3  -5  -2 301.828  10.689   1
   3   5  -2 333.519  13.152   4
  -3  -5   2 309.921  12.084   5
   3  -5  -2 304.591  12.233   1
  -3  -5   2 331.751  12.144   5
  -3   5  -2 297.941  12.991   5
   3  -5  -2 286.797  13.333   5
   3  -5  -2 293.552  11.957   3
   3  -5  -2 331.463  13.505   4
  -3  -5   2 321.217  11.402   3
   3   5   2 306.418  11.955   4
   3  -5  -2 312.222  13.657   5
  -3   5  -2 336.950  13.237   4
  -3   5  -2 301.855  12.854   4
   3   5   2 322.120  12.157   4
  -3  -5   2 309.269  11.739   1
   3  -5  -2 294.289  13.059   4
  -3   5  -2 303.124  12.969   2
  -3   5  -2 300.548  11.811   3
   3   5   2 307.572  12.088   5
   3   5   2 313.426  11.050   3
  -3   5  -2 323.670  13.227   5
  -3  -5   2 312.296  12.459   4
   3   5   2 323.082  12.172   5
   4   5  -2 435.602  17.433   4
   4   5  -2 427.723  17.745   5
  -4   5   2 451.049  16.271   3
   4  -5   2 443.281  16.300   3
   4   5  -2 445.895  17.264   4
   4   5  -2 414.301  15.710   3
   4  -5   2 485.822  18.616   5
  -4  -5  -2 412.967  16.565   2
  -4  -5  -2 433.153  14.640   1
  -4   5   2 455.278  18.162   5
   4  -5   2 423.634  18.362   5
   4   5  -2 453.920  17.860   5
   4  -5   2 438.087  16.413   1
  -4   5   2 427.006  18.098   5
  -4   5   2 477.368  18.043   4
  -4   5   2 427.606  17.737   2
   4  -5   2 449.966  17.833   4
   4  -5   2 441.138  17.756   4
   4   5  -2 403.274  17.705   5
  -4  -5   2 426.666  15.678   1
  -4  -5   2 448.741  16.767   4
   4  -5  -2 446.088  17.869   4
   4   5   2 412.851  16.423   4
  -4   5  -2 430.821  15.895   3
  -4   5  -2 430.004  17.282   4
  -4   5  -2 416.913  17.636   2
   4   5   2 395.791  16.745   5
   4  -5  -2 434.082  16.543   1
   4  -5  -2 449.106  18.032   4
  -4  -5   2 428.844  15.166   3
   4   5   2 424.724  15.092   3
   4   5   2 452.151  16.438   4
   4  -5  -2 400.613  18.127   5
  -4  -5   2 443.480  16.932   2
  -4   5  -2 410.329  17.310   5
   4   5   2 425.362  16.730   5
   4  -5  -2 462.927  18.445   5
  -4   5  -2 414.265  17.269   5
   4  -5  -2 442.162  16.381   3
  -4  -5   2 417.579  15.472   5
   5  -5   2 317.291  15.238   4
   5   5  -2 345.137  13.776   3
  -5   5   2 333.277  15.122   5
  -5   5   2 339.049  15.255   5
  -5   5   2 311.237  15.301   2
   5   5  -2 352.865  14.874   4
   5   5  -2 331.147  15.085   4
   5   5  -2 342.232  15.163   5
  -5   5   2 338.284  14.035   3
  -5  -5  -2 319.143  12.094   1
  -5  -5  -2 340.853  14.574   2
   5  -5   2 319.789  13.885   1
   5  -5   2 333.667  15.626   5
   5  -5   2 312.803  13.712   3
   5   5  -2 325.771  15.268   5
  -5   5  -2 348.363  14.262   5
   5  -5  -2 337.680  15.441   4
   5   5   2 323.476  14.103   4
   5   5   2 332.859  14.038   4
   5  -5  -2 323.538  14.183   1
   5  -5  -2 352.602  14.469   3
  -5  -5   2 335.156  13.234   1
   5   5   2 358.593  14.413   5
  -5   5  -2 341.979  15.602   2
   5   5   2 336.638  14.454   5
  -5   5  -2 358.416  13.693   3
  -5  -5   2 358.997  14.834   2
  -5   5  -2 357.416  14.377   5
   5   5   2 347.051  14.326   5
   5  -5  -2 333.840  15.663   5
   5   5   2 331.338  12.942   3
   6  -5   2 78.0840  7.3190   4
  -6  -5  -2 68.1650  4.8866   1
   6   5  -2 73.8643  6.1176   3
   6  -5   2 73.6174  6.4422   1
   6   5  -2 54.0916  6.4196   4
   6  -5   2 67.2020  6.0383   3
  -6   5   2 67.3953  6.1208   3
  -6  -5  -2 67.1208  6.1666   2
  -6   5   2 65.1909  6.2835   5
   6   5   2 70.6884  5.8821   4
   6  -5  -2 60.9878  6.3869   3
   6   5   2 59.1705  5.8750   5
   6   5   2 59.6624  5.0799   3
   6  -5  -2 51.2674  5.8231   1
   6   5   2 63.5204  5.8822   4
  -6  -5   2 61.8847  6.4460   2
  -6  -5   2 67.0283  5.3076   1
   6   5   2 76.6443  6.1488   5
   7   5  -2 235.653  13.717   4
   7   5  -2 212.027  11.765   3
   7  -5   2 222.678  12.257   3
   7  -5   2 237.491  12.429   1
   7   5   2 242.971  11.345   3
   7  -5  -2 242.743  12.557   1
  -7  -5   2 235.321  11.146   1
   7  -5  -2 208.472  12.405   3
   7   5   2 228.608  12.435   4
   8  -5   2 104.072   8.796   3
   8   5  -2 95.3623  8.1861   3
  -8  -5   2 107.604   8.079   1
   8  -5  -2 100.949   8.704   3
   8   5   2 108.041   9.574   4
   8  -5  -2 113.910   9.170   1
   8   5   2 91.7735  7.7191   3
   0  -6  -2 3.24130 1.85785   4
   0  -6   2 1.47018 2.24428   5
   0   6   2 1.17623 1.86473   5
   0  -6   2 5.53467 2.15593   5
   0   6   2 5.12685 2.11497   5
   0  -6  -2 3.75402 1.98605   4
   0   6  -2 2.73663 1.82873   5
   0   6  -2 2.88018 1.91768   3
   0   6   2 2.65679 1.81317   3
   0   6   2 3.72730 2.05396   4
   0   6  -2 6.22831 2.43006   4
   0   6  -2 0.73665 2.13999   4
   0  -6   2 3.21102 2.27571   4
   0  -6   2 4.61767 1.92167   1
   0  -6  -2 4.60892 1.83574   1
   0  -6   2 1.53493 1.20148   2
   0   6  -2 0.58973 2.29433   5
   0   6   2 0.19604 1.73861   4
   0  -6  -2 5.50428 1.46601   5
   0  -6   2 5.66915 2.42518   4
   0  -6  -2 2.24940 1.36564   5
   1  -6   2 699.449  23.277   1
   1   6  -2 715.604  24.849   4
   1  -6   2 722.062  25.111   4
   1  -6   2 691.925  24.885   4
  -1   6   2 680.881  24.711   4
   1  -6   2 687.771  26.081   5
   1   6  -2 678.024  22.779   3
   1  -6   2 700.661  24.063   2
  -1  -6  -2 695.164  23.618   4
  -1   6   2 702.103  26.042   5
  -1   6   2 673.848  25.828   5
  -1  -6  -2 713.142  21.898   3
  -1   6   2 691.686  24.729   4
   1  -6   2 674.454  25.995   5
   1   6  -2 660.257  25.834   5
   1   6  -2 683.862  25.953   5
  -1  -6  -2 664.621  22.379   1
   1   6  -2 671.324  24.846   4
   1  -6  -2 720.558  24.683   4
  -1  -6   2 676.316  24.512   4
   1   6   2 687.264  24.241   4
  -1  -6   2 713.840  22.746   3
   1   6   2 703.467  25.255   5
   1   6   2 705.223  22.338   3
   1  -6  -2 712.803  24.646   4
   1  -6  -2 703.515  22.668   3
  -1  -6   2 672.652  25.457   5
   1  -6  -2 694.841  25.553   5
  -1   6  -2 682.718  26.052   5
  -1  -6   2 707.239  25.635   5
   1  -6  -2 705.938  23.029   1
  -1  -6   2 708.156  23.253   2
   1  -6  -2 722.131  25.596   5
   1   6   2 689.992  25.248   5
  -1   6  -2 720.086  24.083   2
  -1  -6   2 685.429  23.079   1
  -1   6  -2 696.866  24.924   4
  -1  -6   2 725.189  24.839   4
  -1   6  -2 705.308  26.079   5
   1   6   2 706.102  24.182   4
  -1   6  -2 689.404  24.865   4
   2   6  -2 1136.14   41.78   5
  -2   6   2 1148.67   36.82   3
   2   6  -2 1190.45   41.76   5
   2  -6   2 1152.76   42.19   5
   2  -6   2 1140.90   37.35   1
  -2   6   2 1197.20   40.06   4
  -2   6   2 1145.85   39.95   4
   2  -6   2 1149.50   36.96   3
  -2  -6  -2 1152.02   36.09   1
   2   6  -2 1138.00   39.77   4
   2   6  -2 1149.03   39.62   4
   2  -6   2 1138.01   41.99   5
   2   6  -2 1108.95   36.59   3
   2  -6   2 1182.69   40.14   4
   2  -6   2 1149.06   40.03   4
  -2   6   2 1217.61   42.29   5
  -2   6  -2 982.559  39.484   4
   2   6   2 1140.90   38.87   4
   2  -6  -2 1159.09   36.84   3
  -2  -6   2 1127.26   40.93   5
  -2  -6   2 1157.04   39.36   4
   2  -6  -2 1201.73   41.84   5
  -2  -6   2 1075.42   36.80   1
  -2   6  -2 1198.59   40.02   4
  -2   6  -2 1154.13   39.57   2
   2   6   2 1154.75   40.77   5
   2   6   2 1164.53   40.82   5
   2  -6  -2 1223.53   39.98   4
   2  -6  -2 1120.12   37.25   1
   2  -6  -2 1152.23   39.86   4
  -2  -6   2 1193.14   41.03   5
   2   6   2 1171.57   36.02   3
   2   6   2 1147.37   38.97   4
  -2   6  -2 1339.30   42.20   5
  -2  -6   2 1165.26   36.38   3
  -2   6  -2 1111.52   41.78   5
   2  -6  -2 1152.40   41.81   5
   3   6  -2 205.301   8.817   3
   3  -6   2 199.504  10.042   5
  -3   6   2 195.366   9.918   4
  -3   6   2 204.594   9.359   3
   3  -6   2 198.956   9.250   1
   3  -6   2 190.079   9.060   3
   3  -6   2 215.342  10.216   4
   3   6  -2 210.438  10.047   5
  -3  -6  -2 211.554   7.853   1
   3  -6   2 217.795  10.331   4
  -3  -6  -2 206.761   8.520   2
  -3   6   2 197.221   9.949   4
   3   6  -2 216.247   9.956   4
  -3   6   2 195.306   9.703   2
  -3   6   2 202.175  10.117   5
   3   6  -2 201.814   9.798   5
   3   6  -2 208.799   9.710   4
  -3   6   2 208.440  10.243   5
   3  -6   2 201.994  10.196   5
  -3   6   2 224.265  10.310   4
   3  -6  -2 183.726   9.140   1
   3   6   2 198.685   8.885   5
  -3  -6   2 208.036   8.425   5
  -3  -6   2 214.717   9.378   4
   3   6   2 204.310   8.874   5
  -3  -6   2 200.717   8.648   1
  -3   6  -2 211.767   9.890   2
  -3  -6   2 205.533   8.583   2
   3  -6  -2 198.673  10.203   5
  -3   6  -2 210.056   9.856   4
   3   6   2 209.384   9.022   4
   3  -6  -2 217.010   9.300   3
   3   6   2 213.888   8.969   4
   3   6   2 207.946   8.155   3
   3  -6  -2 219.956  10.132   5
   3  -6  -2 233.506  10.392   4
   3  -6  -2 210.030  10.153   4
  -3  -6   2 195.527   8.397   5
  -3   6  -2 206.975   9.919   5
  -3  -6   2 223.218   8.626   3
  -3   6  -2 221.833  10.102   4
  -3   6  -2 228.851  10.058   5
  -3   6  -2 213.489   9.059   3
  -4   6   2 250.249  12.078   5
  -4  -6  -2 241.844  10.445   2
   4  -6   2 243.262  12.154   5
   4   6  -2 266.625  11.753   5
  -4   6   2 235.373  11.802   2
  -4  -6  -2 250.654   9.177   1
   4   6  -2 254.950  11.481   4
   4  -6   2 236.400  10.922   3
   4   6  -2 236.481  10.442   3
  -4   6   2 243.964  11.949   4
   4  -6   2 234.315  10.963   1
   4   6  -2 264.098  11.787   5
   4  -6   2 226.045  11.702   4
   4   6  -2 250.647  11.850   5
   4  -6   2 265.395  12.126   4
   4   6  -2 240.984  11.594   4
   4  -6   2 190.999  11.503   5
  -4   6   2 258.742  12.348   4
  -4   6   2 239.634  10.751   3
  -4   6   2 233.389  11.762   5
   4   6   2 238.473  10.758   5
   4  -6  -2 227.922  12.036   5
   4  -6  -2 264.499  12.219   5
   4   6   2 254.182  10.737   5
   4  -6  -2 250.819  12.052   4
  -4   6  -2 248.384  11.662   4
  -4   6  -2 238.107  11.357   5
   4   6   2 261.773   9.817   3
  -4  -6   2 249.674   9.846   3
   4   6   2 231.231  10.556   4
   4  -6  -2 249.230  10.966   3
  -4  -6   2 251.941  10.642   2
   4  -6  -2 272.557  12.491   4
  -4   6  -2 234.400  11.387   5
  -4   6  -2 248.034  10.593   3
  -4   6  -2 238.413  11.561   4
   4   6   2 252.654  10.674   4
   4  -6  -2 247.646  11.222   1
  -4  -6   2 243.471  10.230   1
  -4   6  -2 247.557  11.821   2
   5   6  -2 5.23747 3.56590   4
  -5   6   2 1.71313 3.46437   5
   5  -6   2 -0.0763  2.9816   3
   5  -6   2 3.79042 3.53657   4
   5   6  -2 3.77809 3.59509   5
   5  -6   2 6.77804 3.47223   1
  -5   6   2 1.23328 3.31722   5
   5   6  -2 5.34723 3.18035   3
   5   6  -2 0.92396 3.16873   4
  -5   6   2 11.3397  3.4233   3
  -5  -6  -2 6.70354 2.23407   1
  -5  -6  -2 8.92906 3.27882   2
   5   6  -2 5.26162 3.14733   5
   5   6   2 5.67568 3.08092   5
  -5   6  -2 7.71713 3.20397   5
   5   6   2 6.19737 2.67977   3
   5   6   2 4.64604 2.78868   4
  -5   6  -2 3.73416 3.01513   3
  -5   6  -2 4.61014 3.34517   5
  -5  -6   2 6.22046 3.37833   2
   5   6   2 0.53624 2.89768   5
   5  -6  -2 4.19744 3.54910   3
   5   6   2 5.32444 3.16969   4
  -5  -6   2 1.91226 2.57189   1
   5  -6  -2 -0.2779  2.8619   1
   6  -6   2 131.237   8.937   3
  -6  -6  -2 139.947   6.753   1
  -6   6   2 147.717   9.247   5
   6   6  -2 144.002   9.716   4
  -6   6   2 139.651   8.736   3
   6   6  -2 131.754   8.558   3
   6  -6   2 131.703   8.804   1
   6   6   2 135.267   8.813   4
   6   6   2 129.816   7.698   3
   6   6   2 152.737   8.751   4
   6  -6  -2 133.842   8.760   1
  -6  -6   2 135.953   7.812   1
   6  -6  -2 134.390   8.874   3
   7   6  -2 102.382   9.039   4
   7   6  -2 91.0476  7.6342   3
   7  -6   2 102.116   7.918   1
   7  -6   2 90.8054  7.8502   3
   7   6   2 83.6783  6.9387   3
   7   6   2 106.254   8.535   4
   7  -6  -2 93.5890  8.1285   1
   7  -6  -2 102.906   8.282   3
  -7  -6   2 99.5216  7.1959   1
   8  -6   2 75.0216  7.7738   3
   8   6  -2 72.8565  7.4707   3
   8  -6  -2 79.7315  8.1915   1
   8   6   2 71.2887  6.7893   3
  -8  -6   2 72.8985  6.6590   1
   8   6   2 76.2168  8.8125   4
   8  -6  -2 74.5921  8.2865   3
   0  -7  -2 139.356   6.730   4
   0  -7   2 146.291   7.349   4
   0   7   2 125.768   6.800   4
   0   7  -2 120.912   7.074   4
   0   7  -2 129.781   6.446   3
   0  -7  -2 128.863   5.757   5
   0  -7   2 130.230   6.477   1
   0   7  -2 135.285   7.139   5
   0   7   2 127.359   6.119   3
   0  -7   2 135.583   7.005   5
   0  -7  -2 130.852   5.760   5
   0   7   2 139.249   7.076   5
   0  -7   2 137.295   7.058   5
   0   7   2 133.077   6.860   5
   0   7  -2 131.978   7.199   4
   0   7  -2 140.535   7.354   5
   0   7   2 138.204   6.910   4
   0  -7   2 144.185   7.330   4
   0  -7  -2 133.093   6.241   1
   1   7  -2 693.085  23.583   3
  -1   7   2 708.318  25.691   4
  -1   7   2 683.551  23.521   3
   1   7  -2 731.805  25.740   4
  -1  -7  -2 715.458  23.216   1
  -1   7   2 748.863  27.033   5
   1  -7   2 730.021  27.004   5
   1   7  -2 707.123  26.924   5
   1  -7   2 741.091  26.026   4
   1   7  -2 722.890  26.857   5
  -1   7   2 725.237  26.867   5
   1   7  -2 702.989  25.848   4
   1  -7   2 689.292  24.027   1
  -1  -7  -2 733.229  24.502   4
   1  -7   2 725.839  27.037   5
  -1   7   2 717.124  25.716   4
  -1  -7  -2 729.383  22.687   3
  -1   7  -2 676.852  26.868   5
   1   7   2 696.075  25.188   4
  -1  -7   2 684.977  25.327   4
   1  -7  -2 687.687  23.777   1
  -1  -7   2 760.618  25.782   4
  -1   7  -2 693.230  26.896   5
  -1  -7   2 710.277  23.837   1
  -1   7  -2 718.201  25.871   4
   1  -7  -2 705.545  25.460   4
  -1   7  -2 768.831  26.085   4
   1  -7  -2 711.523  26.297   5
   1   7   2 695.977  26.176   5
   1   7   2 689.118  23.092   3
  -1   7  -2 685.330  23.760   3
  -1   7  -2 711.104  24.599   2
   1   7   2 695.279  25.037   4
   1   7   2 718.031  26.173   5
  -1  -7   2 736.820  26.415   5
  -1  -7   2 713.971  26.343   5
   1  -7  -2 709.414  26.274   5
  -1  -7   2 715.626  23.418   3
  -2   7   2 904.669  31.319   4
  -2   7   2 846.997  31.094   4
   2  -7   2 894.572  31.387   4
   2  -7   2 825.566  32.447   5
  -2  -7  -2 890.189  26.961   3
   2  -7   2 866.324  32.621   5
   2   7  -2 849.189  30.974   4
   2  -7   2 878.061  31.239   4
  -2  -7  -2 837.501  27.743   1
   2  -7   2 856.512  29.074   1
   2   7  -2 894.719  32.341   5
  -2   7   2 868.674  30.420   2
   2   7  -2 836.354  28.346   3
   2   7  -2 855.797  32.398   5
   2   7  -2 866.787  30.831   4
  -2   7   2 893.539  32.771   5
   2  -7   2 857.939  28.726   3
   2  -7  -2 862.420  30.967   4
  -2   7  -2 834.279  28.552   3
   2  -7  -2 845.716  32.240   5
  -2  -7   2 871.835  28.648   1
   2   7   2 875.120  31.464   5
  -2   7  -2 849.176  32.459   5
   2   7   2 879.639  30.129   4
   2  -7  -2 844.147  32.143   5
   2  -7  -2 870.700  31.026   4
  -2   7  -2 860.822  31.143   4
  -2  -7   2 859.917  28.055   3
  -2   7  -2 881.643  30.489   2
   2   7   2 886.540  31.518   5
  -2  -7   2 863.924  31.304   5
  -2   7  -2 839.995  32.412   5
  -2  -7   2 853.384  28.934   2
   2   7   2 847.099  30.169   4
   2   7   2 883.819  27.866   3
  -2  -7   2 904.784  31.382   5
  -2   7  -2 954.057  31.488   4
   2  -7  -2 872.480  28.588   3
  -2  -7   2 912.768  30.605   4
   2  -7  -2 890.665  29.073   1
   3   7  -2 235.400  10.763   4
   3   7  -2 219.460  10.959   5
   3  -7   2 217.492  10.121   1
   3   7  -2 225.500   9.822   3
   3  -7   2 229.104  11.245   5
   3  -7   2 231.087  11.169   4
  -3   7   2 217.661  10.028   3
   3   7  -2 223.988  10.764   5
  -3   7   2 205.522  10.988   5
  -3   7   2 218.085  11.164   5
  -3   7   2 226.482  10.611   2
   3  -7   2 216.006  11.098   5
   3  -7   2 215.616  10.046   3
  -3   7   2 220.128  11.022   4
   3   7  -2 218.898  10.822   4
   3  -7   2 228.637  11.247   4
  -3  -7  -2 220.298   8.620   1
  -3   7   2 237.009  11.425   4
   3  -7  -2 235.503  11.374   5
   3  -7  -2 223.186  10.185   3
  -3   7  -2 241.153  10.316   3
   3   7   2 239.941  10.058   5
  -3  -7   2 255.212   9.487   3
  -3   7  -2 233.142  10.572   2
  -3   7  -2 230.426  11.067   5
   3   7   2 207.606   9.944   4
  -3   7  -2 244.612  11.264   4
   3   7   2 229.429   9.118   3
   3  -7  -2 224.635  11.059   5
   3   7   2 223.985   9.881   4
  -3  -7   2 236.896   9.046   5
  -3  -7   2 227.140   9.062   2
   3  -7  -2 225.697  10.211   1
  -3  -7   2 240.582   9.041   5
  -3   7  -2 240.375  11.192   4
  -3  -7   2 234.805   9.700   1
   3  -7  -2 237.860  11.433   4
  -3  -7   2 232.910  10.202   4
  -3   7  -2 228.779  10.987   5
   3   7   2 236.104  10.081   5
  -4  -7  -2 72.0120  4.7693   2
   4   7  -2 72.0562  5.9297   4
   4   7  -2 65.6495  5.8989   4
   4   7  -2 75.7146  6.1273   5
   4  -7   2 65.5219  6.0732   5
   4   7  -2 76.7003  6.2430   5
  -4   7   2 60.9727  5.8532   4
   4  -7   2 65.4692  5.6521   3
   4   7  -2 62.3015  5.1649   3
  -4   7   2 56.5187  5.4917   2
  -4   7   2 65.9622  5.7050   3
   4  -7   2 64.4672  5.4315   1
  -4  -7  -2 70.9376  4.2536   1
  -4   7   2 67.4882  5.9438   5
  -4   7   2 53.1691  5.5705   4
   4  -7   2 69.7529  5.9799   5
   4  -7   2 75.6072  6.5205   4
  -4   7   2 65.2244  5.9386   5
   4   7   2 67.3929  5.3418   4
   4  -7  -2 71.4926  5.8314   3
   4   7   2 77.2903  5.2774   5
   4  -7  -2 74.3417  5.7228   1
   4   7   2 72.3099  5.1644   5
   4  -7  -2 67.5287  6.1812   5
  -4   7  -2 69.1269  5.7207   5
  -4   7  -2 74.5395  6.0056   5
   4   7   2 67.3261  5.0797   4
  -4   7  -2 66.2446  5.7674   2
  -4   7  -2 74.7384  5.6426   3
   4  -7  -2 66.2912  5.8262   5
  -4  -7   2 71.6665  4.9331   2
   4   7   2 61.7000  4.6529   3
  -4  -7   2 62.9376  4.8728   1
   4  -7  -2 72.2569  6.4109   4
  -5  -7  -2 551.004  18.437   1
   5   7  -2 536.657  22.190   4
   5  -7   2 557.356  21.139   1
   5   7  -2 583.116  22.914   5
  -5  -7  -2 550.519  20.972   2
   5  -7   2 513.821  20.566   3
   5   7  -2 559.890  20.299   3
  -5   7   2 527.412  20.535   3
  -5   7  -2 558.032  22.295   5
  -5  -7   2 574.683  21.273   2
   5  -7  -2 520.883  20.986   1
   5   7   2 517.306  21.917   5
  -5   7  -2 540.555  20.318   3
  -5  -7   2 521.441  19.675   1
   5   7   2 573.134  22.021   5
  -5   7  -2 587.797  22.398   5
   5  -7  -2 562.290  20.986   3
   5   7   2 495.885  21.047   4
   5   7   2 543.196  19.490   3
   5   7   2 545.211  21.103   4
   6  -7   2 219.691  11.721   1
   6  -7   2 236.797  11.937   3
  -6  -7  -2 233.529   9.278   1
   6   7  -2 234.411  12.934   4
   6   7  -2 213.431  11.320   3
  -6   7   2 220.425  11.509   3
   6   7   2 229.760  11.864   4
  -6  -7   2 234.053  10.843   1
   6  -7  -2 227.426  12.206   3
   6  -7  -2 222.429  12.004   1
   6   7   2 225.939  10.628   3
   7  -7   2 74.4294  7.4807   3
   7   7  -2 75.2421  6.8887   3
   7  -7   2 87.9269  7.9036   1
   7   7   2 75.3273  6.4436   3
   7  -7  -2 71.5154  7.6398   3
   7   7   2 76.9618  7.5062   4
   7  -7  -2 73.0595  7.7029   1
  -7  -7   2 78.3268  6.3585   1
   8   7  -2 21.2911  5.4120   3
   8  -7   2 16.6717  5.8312   3
   8  -7   2 24.3062  6.1333   1
   8   7   2 20.6709  5.0697   3
   8  -7  -2 21.3077  6.2100   3
   8  -7  -2 22.0927  5.8749   1
  -8  -7   2 18.8899  4.7776   1
   0  -8   2 191.538   8.932   5
   0   8   2 184.839   8.823   4
   0   8   2 171.748   8.826   5
   0  -8  -2 178.896   7.943   1
   0   8  -2 188.059   8.438   3
   0   8  -2 192.378   9.402   5
   0  -8   2 178.212   8.246   1
   0   8  -2 182.814   9.120   4
   0  -8  -2 176.125   8.342   4
   0  -8   2 190.791   9.121   4
   0  -8  -2 178.536   7.453   5
   0   8   2 172.548   8.770   5
   0   8   2 188.210   8.830   4
   0   8  -2 174.516   8.897   4
   0   8  -2 181.706   9.233   5
   0   8   2 188.932   6.674   2
   0   8   2 170.163   7.974   3
   0  -8   2 177.648   9.300   4
   0  -8   2 170.791   8.834   5
  -1   8   2 21.5471  3.6939   4
   1  -8   2 22.5599  3.5766   5
   1  -8   2 29.4240  3.9450   4
   1   8  -2 27.5396  3.4828   3
  -1   8   2 33.7309  3.7697   5
  -1   8   2 23.2633  3.1889   3
   1   8  -2 29.5942  3.7631   4
   1   8  -2 34.5581  4.0004   5
  -1   8   2 28.2800  3.8080   5
  -1   8   2 27.1358  3.6043   4
  -1  -8  -2 25.2785  2.8370   1
   1  -8   2 32.9931  3.7070   1
  -1  -8  -2 31.0910  2.7329   3
   1  -8   2 38.4362  3.9864   5
   1  -8   2 31.6908  4.0399   4
   1   8  -2 26.0668  3.7172   5
  -1   8   2 25.3137  2.5830   2
   1   8  -2 28.9329  3.6790   4
  -1  -8   2 35.0046  3.4261   5
   1   8   2 29.1858  3.0829   3
   1   8   2 34.4107  3.5871   5
  -1   8  -2 33.3394  2.6855   2
   1  -8  -2 30.2745  3.3254   5
   1  -8  -2 30.6049  3.4561   1
  -1   8  -2 34.2960  3.9683   4
  -1   8  -2 34.6705  3.7341   3
   1   8   2 31.4331  3.5329   4
   1   8   2 30.2653  3.4253   4
  -1   8  -2 24.3975  3.5832   5
  -1  -8   2 28.3594  3.2846   3
   1  -8  -2 32.6866  3.8409   4
  -1   8  -2 27.5034  3.6862   5
   1  -8  -2 30.5401  3.2315   5
  -1   8  -2 26.7756  3.9483   4
  -1  -8   2 30.2869  3.4351   5
  -1  -8   2 23.2971  3.0832   1
  -1  -8   2 27.9482  3.6489   4
   1   8   2 33.8041  3.4965   5
  -2  -8  -2 199.646   8.314   1
   2   8  -2 210.395  10.313   5
   2  -8   2 218.098  10.582   5
  -2   8   2 200.058   9.318   3
  -2   8   2 195.293  10.091   4
  -2   8   2 213.190  10.616   5
   2  -8   2 226.355  10.727   4
   2   8  -2 215.525  10.190   4
  -2   8   2 183.331  10.042   5
  -2  -8  -2 198.313   7.651   3
  -2   8   2 203.520  10.258   4
  -2   8   2 209.573   9.256   2
   2  -8   2 210.203  10.446   4
   2   8  -2 189.797   9.921   4
   2  -8   2 201.366  10.407   5
   2   8  -2 200.489   9.258   3
   2   8  -2 209.615  10.296   5
   2   8   2 214.643   9.656   5
   2  -8  -2 209.220  10.120   4
  -2   8  -2 234.570  10.672   4
   2  -8  -2 226.087  10.316   5
   2   8   2 198.181   9.528   4
  -2  -8   2 200.125   8.931   1
  -2   8  -2 221.012  10.696   4
  -2   8  -2 215.096   9.332   2
  -2   8  -2 201.879  10.496   5
   2   8   2 223.732   9.630   5
  -2  -8   2 236.368  10.081   4
   2  -8  -2 203.943   9.507   1
  -2  -8   2 208.730   9.073   5
  -2   8  -2 200.094   9.329   3
   2  -8  -2 218.122   9.293   3
   2  -8  -2 210.488  10.149   5
   2   8   2 202.966   8.748   3
  -2  -8   2 213.198   9.025   5
  -2  -8   2 217.864   8.910   3
   2   8   2 206.088   9.352   4
  -2   8  -2 207.316  10.464   5
   3   8  -2 7.08423 2.64023   3
  -3  -8  -2 3.33042 2.02405   1
  -3   8   2 2.41869 3.08594   5
   3  -8   2 6.94056 3.13971   3
   3  -8   2 6.02562 3.21146   4
  -3   8   2 8.03345 3.23914   5
   3   8  -2 8.29632 2.98208   5
   3  -8   2 7.35375 3.48648   5
   3  -8   2 10.3463  3.7697   4
   3  -8   2 9.73042 3.41209   5
   3  -8   2 10.9376  3.3013   1
   3   8  -2 4.86702 2.80399   4
   3   8  -2 7.77282 3.39528   4
  -3   8   2 5.03437 3.61488   4
  -3   8   2 10.2070  3.4717   4
   3   8  -2 6.75013 3.10642   5
  -3   8   2 11.6093  3.2663   3
  -3   8   2 8.87870 2.92146   2
  -3  -8   2 7.89985 1.41777   5
  -3   8  -2 5.95986 3.22774   5
   3  -8  -2 7.79086 3.24786   4
  -3   8  -2 -0.5438  1.4772   4
   3   8   2 6.58593 2.60379   4
   3   8   2 4.40083 2.74917   5
  -3  -8   2 0.47908 2.25487   3
   3  -8  -2 6.74182 3.22993   5
   3  -8  -2 2.22967 2.68786   1
   3  -8  -2 2.78932 2.89270   5
   3   8   2 7.70230 2.76849   4
   3   8   2 5.27517 2.40509   3
   3  -8  -2 3.70692 2.96650   3
   3   8   2 0.66151 2.34081   5
  -3  -8   2 6.34047 1.60776   2
  -3   8  -2 0.35338 2.97967   4
  -3  -8   2 5.78591 2.60057   1
   3  -8  -2 9.88868 3.51133   4
  -3   8  -2 9.11285 3.05206   3
  -3   8  -2 8.45789 2.73331   2
  -3   8  -2 9.92434 3.39966   5
  -4   8   2 229.731  11.608   2
   4   8  -2 233.718  11.622   4
   4   8  -2 228.813  11.775   5
   4   8  -2 240.612  11.581   4
   4   8  -2 228.344  11.572   5
   4  -8   2 229.048  10.961   3
   4   8  -2 196.064  10.012   3
  -4   8   2 236.163  10.902   3
   4  -8   2 213.323  10.807   1
  -4  -8  -2 235.134   8.968   1
  -4   8  -2 214.167  10.749   3
   4   8   2 228.196  10.826   4
   4   8   2 225.084   9.744   3
  -4   8  -2 217.074  11.480   5
   4  -8  -2 217.996  10.762   3
   4  -8  -2 217.805  10.922   1
  -4  -8   2 218.739   9.597   2
  -4  -8   2 209.514   9.876   1
   4   8   2 234.882  10.988   5
  -4   8  -2 255.683  11.925   2
   4  -8  -2 223.861  12.101   5
   4   8   2 242.586  10.743   4
   4   8   2 232.031  10.791   5
  -4   8  -2 223.287  11.572   5
   5   8  -2 80.8416  7.1199   4
   5  -8   2 79.6461  6.7021   1
   5  -8   2 72.3543  6.7227   3
  -5  -8  -2 73.1357  4.8884   1
  -5   8   2 83.5774  6.8903   3
   5   8  -2 83.9136  6.3780   3
  -5   8  -2 84.9457  7.1897   5
   5  -8  -2 86.1788  6.8348   1
   5   8   2 79.5483  6.0002   3
   5  -8  -2 67.4519  6.3771   3
  -5  -8   2 78.8392  6.0728   1
  -5   8  -2 91.5113  6.8726   3
   5   8   2 83.6462  6.5181   4
   5   8   2 83.0119  6.9868   5
   5   8   2 83.3528  6.7124   4
  -6  -8  -2 3.21411 2.53472   1
  -6   8   2 4.99720 4.10733   3
   6  -8   2 5.50057 4.02055   1
   6   8  -2 -1.1769  3.4284   3
   6  -8   2 12.8843  4.5815   3
   6   8  -2 6.17238 4.71478   4
   6   8   2 6.20471 3.92985   4
   6  -8  -2 2.39706 3.95686   3
  -6  -8   2 7.78211 3.37969   1
   6   8   2 8.17370 3.57830   3
   6  -8  -2 4.51205 3.94565   1
   7  -8   2 114.932   9.213   1
   7  -8   2 109.701   8.906   3
   7   8  -2 109.580   8.315   3
   7   8   2 105.780   8.904   4
   7   8   2 99.2222  7.5611   3
  -7  -8   2 107.673   7.572   1
   7  -8  -2 97.0560  8.6293   3
   7  -8  -2 103.207   8.967   1
   8  -8   2 108.744   9.873   3
   8   8  -2 96.7869  8.8180   3
   8  -8   2 111.317   9.877   1
   8  -8  -2 105.443   9.793   3
   8   8   2 115.902   8.784   3
   8  -8  -2 114.997   9.881   1
   0  -9  -2 731.814  26.752   5
   0   9  -2 754.392  27.922   4
   0   9   2 725.998  28.588   5
   0   9  -2 716.662  28.859   5
   0  -9   2 707.154  25.564   1
   0   9   2 760.220  27.472   4
   0   9  -2 824.531  28.108   4
   0  -9  -2 803.487  27.019   4
   0   9  -2 738.556  25.405   3
   0  -9   2 780.341  28.529   5
   0  -9   2 753.233  27.569   4
   0   9  -2 732.705  28.879   5
   0  -9   2 726.604  28.227   5
   0   9   2 757.966  28.643   5
   0   9   2 725.050  25.063   3
   0   9   2 778.141  27.466   4
   0  -9  -2 749.235  26.779   5
   0  -9  -2 748.718  25.245   1
   1   9  -2 45.9529  4.7814   5
  -1   9   2 49.0558  4.3724   3
   1   9  -2 49.2417  4.5123   3
   1  -9   2 44.7200  4.5685   5
   1   9  -2 45.6717  4.5777   4
   1  -9   2 57.0901  5.4772   4
  -1   9   2 52.2139  4.9401   5
  -1   9   2 42.3586  4.3869   5
  -1   9   2 47.1696  4.7526   4
   1  -9   2 42.1562  4.4970   1
   1   9  -2 45.7825  4.8691   5
   1  -9   2 57.9757  5.0558   4
  -1  -9  -2 48.5061  3.5572   3
   1   9  -2 43.8262  4.9241   4
  -1   9   2 50.4093  5.0062   4
  -1  -9  -2 47.3754  3.9322   1
   1  -9   2 46.7213  4.7211   5
  -1   9   2 54.4987  3.5729   2
  -1  -9   2 55.5677  4.3874   5
  -1  -9   2 52.3639  4.2987   3
   1   9   2 55.3628  4.7093   5
   1  -9  -2 46.3032  4.0792   5
  -1   9  -2 53.9008  4.5458   3
  -1  -9   2 48.4905  4.4194   1
  -1  -9   2 54.7689  4.4590   5
   1  -9  -2 46.1327  4.7372   4
  -1   9  -2 56.7575  5.2631   5
   1   9   2 47.2149  3.9512   3
  -1   9  -2 59.3160  5.4356   4
   1  -9  -2 45.0374  4.1694   5
  -1   9  -2 45.9896  4.8439   4
   1  -9  -2 44.1388  4.2169   1
   1   9   2 46.4020  4.3982   4
  -1  -9   2 50.7597  4.8099   4
   1   9   2 45.6350  4.4446   5
  -1   9  -2 51.4838  4.9976   5
   1   9   2 46.4698  4.5632   4
  -2   9   2 258.286  11.030   3
   2  -9   2 240.879  12.219   5
  -2  -9  -2 258.109   9.955   1
  -2   9   2 265.213  12.217   4
   2   9  -2 243.123  11.781   4
   2  -9   2 237.408  11.923   4
   2  -9   2 254.246  12.408   4
  -2   9   2 265.345  10.829   2
  -2   9   2 239.890  11.926   4
   2   9  -2 272.167  12.080   4
  -2   9   2 246.691  12.180   5
   2   9  -2 257.927  10.821   3
   2  -9   2 231.084  12.075   5
   2   9  -2 252.360  12.155   5
  -2   9   2 249.598  12.233   5
   2  -9   2 250.096  11.339   1
   2   9  -2 262.290  12.189   5
  -2   9  -2 258.369  10.758   2
  -2  -9   2 241.525  10.377   5
  -2   9  -2 238.462  11.978   4
  -2  -9   2 257.111  10.382   3
  -2   9  -2 253.916  11.251   3
   2   9   2 247.356  11.137   4
   2   9   2 256.621  11.447   5
  -2   9  -2 247.787  12.361   5
   2  -9  -2 230.237  10.946   1
   2  -9  -2 240.144  11.646   5
  -2   9  -2 252.050  12.342   5
   2   9   2 230.769  11.161   4
  -2  -9   2 254.577  10.796   1
  -2  -9   2 248.739  11.427   4
   2   9   2 245.563  10.247   3
   2  -9  -2 261.608  11.849   5
  -2   9  -2 257.687  12.402   4
   2   9   2 251.975  11.487   5
  -2  -9   2 254.527  10.466   5
   2  -9  -2 253.861  11.841   4
   2  -9  -2 251.118  10.771   3
   3   9  -2 95.9938  6.9884   4
   3   9  -2 99.8330  7.1038   4
   3   9  -2 94.9868  6.4568   3
   3  -9   2 93.6603  6.5984   3
   3  -9   2 101.686   7.367   5
   3  -9   2 100.335   6.867   1
   3  -9   2 87.0958  7.2898   5
  -3   9   2 101.371   7.431   5
  -3  -9  -2 97.8483  5.3720   1
  -3   9   2 94.5175  6.4098   2
  -3   9   2 90.3398  6.5930   3
  -3   9   2 102.181   7.430   5
   3   9  -2 93.8853  7.0152   5
  -3   9   2 93.1054  7.1049   4
   3   9  -2 101.264   7.147   5
   3  -9  -2 94.5700  6.9603   5
  -3   9  -2 98.1083  7.2244   5
  -3   9  -2 96.5493  6.9337   3
  -3  -9   2 92.0332  6.0574   1
  -3   9  -2 91.0906  6.6091   2
   3   9   2 83.1095  6.3722   4
   3  -9  -2 83.6841  6.4402   1
   3   9   2 84.3328  5.8360   3
   3   9   2 94.9606  6.3227   5
   3   9   2 100.064   6.519   5
   3  -9  -2 94.8905  7.1718   5
  -3   9  -2 95.5389  7.2175   5
   3  -9  -2 87.4607  6.3448   3
   4   9  -2 375.646  17.640   4
   4   9  -2 414.817  16.223   3
   4  -9   2 433.403  17.267   1
   4   9  -2 427.442  18.331   5
  -4   9   2 408.385  16.602   3
   4  -9   2 394.760  16.772   3
  -4  -9  -2 402.350  14.498   1
  -4   9   2 445.399  18.077   2
   4   9   2 411.002  15.403   3
  -4   9  -2 408.359  18.281   5
  -4   9  -2 393.292  16.366   3
   4  -9  -2 380.561  16.608   1
  -4   9  -2 442.182  17.986   2
   4   9   2 431.123  17.446   5
   4   9   2 390.337  16.918   4
   4   9   2 423.283  16.900   4
   4  -9  -2 394.819  16.449   3
  -4  -9   2 390.603  15.612   1
   5   9  -2 59.9277  5.8008   3
  -5   9   2 59.2433  6.3864   3
   5  -9   2 66.4674  6.5724   1
   5  -9   2 50.4052  5.9889   3
   5   9  -2 59.9716  6.7229   4
  -5  -9  -2 62.2731  4.6968   1
  -5   9  -2 62.4459  6.0553   3
   5   9   2 63.7814  6.0698   4
   5   9   2 65.8443  5.8252   4
  -5  -9   2 68.7888  5.4393   1
   5  -9  -2 56.3246  6.0801   1
   5   9   2 65.8480  5.2879   3
   5  -9  -2 45.5539  5.7712   3
   6   9  -2 123.852   9.910   4
   6   9  -2 108.610   8.285   3
  -6   9   2 120.720   9.280   3
   6  -9   2 120.416   9.080   3
   6  -9   2 108.163   8.670   1
   6   9   2 124.247   9.095   4
   6   9   2 112.036   7.803   3
   6  -9  -2 122.053   9.074   1
   6  -9  -2 131.939   9.658   3
  -6  -9   2 113.254   7.372   1
   7   9  -2 132.246   9.688   3
   7  -9   2 133.395  10.122   3
   7  -9   2 151.522  10.616   1
   7  -9  -2 137.922  10.450   1
   7  -9  -2 137.316  10.502   3
  -7  -9   2 149.923   8.791   1
   7   9   2 135.646   8.830   3
   7   9   2 132.575  10.183   4
   0 -10   2 270.597  11.915   1
   0  10   2 280.933  13.101   5
   0  10  -2 272.385  13.058   4
   0 -10   2 265.018  12.554   5
   0  10  -2 280.018  12.983   4
   0  10  -2 277.341  13.375   5
   0 -10   2 269.420  12.477   5
   0  10  -2 286.256  13.449   5
   0  10  -2 265.032  11.865   3
   0  10   2 288.917  12.750   4
   0 -10  -2 288.180  10.717   5
   0  10   2 292.823  13.183   5
   0 -10  -2 275.089  10.732   5
   0 -10  -2 289.097  11.571   1
   0  10   2 265.496  11.512   3
   0  10   2 279.573  12.821   4
  -1  10   2 536.840  21.627   5
   1  10  -2 513.155  21.583   5
   1  10  -2 530.683  20.754   4
  -1  10   2 531.692  20.749   4
  -1  10   2 547.324  18.495   2
   1 -10   2 506.547  19.356   1
   1  10  -2 505.255  20.867   4
   1 -10   2 518.477  21.093   5
   1  10  -2 529.401  21.526   5
   1  10  -2 506.001  18.936   3
   1 -10   2 508.209  21.230   5
  -1  10   2 510.164  21.374   5
  -1  10   2 508.165  20.698   4
  -1 -10  -2 502.311  18.318   1
  -1  10   2 498.272  18.880   3
   1  10   2 509.700  20.975   5
  -1 -10   2 511.524  19.040   1
   1  10   2 524.742  18.556   3
   1 -10  -2 512.779  20.155   5
   1 -10  -2 543.728  20.225   5
   1  10   2 522.787  21.093   5
  -1 -10   2 514.073  18.473   3
  -1  10  -2 508.588  19.039   3
   1 -10  -2 494.593  18.893   1
  -1 -10   2 512.312  20.193   5
  -1  10  -2 510.757  21.594   5
   1  10   2 515.769  20.350   4
   1  10   2 541.955  20.381   4
  -1  10  -2 495.459  21.457   5
  -1 -10   2 522.342  20.211   5
  -1  10  -2 520.302  20.998   4
  -1  10  -2 535.154  21.055   4
   2  10  -2 223.829  11.685   4
   2 -10   2 239.178  11.184   1
  -2  10   2 239.030  10.934   3
   2  10  -2 231.688  11.969   5
  -2  10   2 230.480  11.895   4
   2  10  -2 235.750  11.935   5
   2  10  -2 228.750  10.565   3
   2 -10   2 229.054  11.983   5
  -2  10   2 247.411  10.421   2
   2  10  -2 257.806  12.013   4
  -2 -10  -2 221.534   9.573   1
  -2  10   2 247.161  12.153   5
   2 -10   2 225.503  12.060   5
  -2 -10   2 230.337   9.911   5
   2  10   2 246.621  11.478   5
  -2  10  -2 230.405  11.074   3
  -2 -10   2 222.603  10.457   1
   2 -10  -2 217.976  10.576   1
   2  10   2 224.439  10.088   3
   2 -10  -2 239.651  11.423   5
   2  10   2 232.952  11.261   5
  -2 -10   2 241.411   9.798   5
   2 -10  -2 224.802  11.427   5
   2  10   2 238.641  11.050   4
  -2 -10   2 238.240  10.118   3
  -2  10  -2 222.287  12.020   5
  -2  10  -2 236.322  10.231   2
  -2  10  -2 238.970  12.094   4
  -2  10  -2 231.780  12.262   5
   2  10   2 241.136  11.288   4
  -3 -10  -2 204.936   9.002   1
   3  10  -2 211.984  11.517   5
  -3  10   2 200.333  10.554   3
   3  10  -2 222.672  10.604   3
   3 -10   2 223.596  10.968   1
  -3  10   2 237.855  10.925   2
   3  10  -2 207.069  11.531   4
   3 -10  -2 236.158  11.930   5
  -3  10  -2 245.428  10.958   2
   3  10   2 212.471   9.761   3
   3  10   2 221.648  11.086   5
   3  10   2 232.053  10.816   4
   3  10   2 218.902  11.144   5
   3 -10  -2 213.449  11.642   5
   3 -10  -2 217.697  10.513   3
  -3  10  -2 204.039  10.586   3
   3  10   2 222.503  10.895   4
   3 -10  -2 203.638  10.565   1
  -3 -10   2 204.711   9.953   1
  -4  10   2 83.5867  7.0751   3
   4  10  -2 89.5261  7.5932   4
  -4  10   2 100.231   7.621   2
   4  10  -2 77.1410  6.4891   3
  -4 -10  -2 79.7093  5.2541   1
   4 -10   2 85.8588  6.9258   3
   4 -10   2 80.0489  7.0670   1
   4 -10  -2 95.6779  7.3912   1
   4 -10  -2 75.4076  6.9018   3
   4  10   2 99.8664  6.5725   3
  -4 -10   2 84.8066  6.2184   1
   4  10   2 92.2979  7.0522   5
   4  10   2 96.0837  6.9314   4
  -4  10  -2 105.484   7.745   2
   4  10   2 88.8052  6.9651   4
   4  10   2 96.3945  7.3758   5
  -4  10  -2 96.7378  7.3268   3
   5  10  -2 75.7674  7.6243   4
   5 -10   2 73.4624  7.2819   1
  -5 -10  -2 77.6362  5.1407   1
   5  10  -2 68.7766  6.4246   3
   5 -10   2 75.3523  7.0184   3
  -5  10   2 71.5746  6.9082   3
  -5  10  -2 78.7275  7.1361   3
   5  10   2 60.5706  6.5243   4
   5 -10  -2 72.4269  6.8922   3
  -5 -10   2 68.6543  5.8577   1
   5 -10  -2 75.9488  7.2498   1
   5  10   2 65.1389  5.6212   3
   6 -10   2 91.9585  8.6360   3
   6 -10   2 101.624   8.578   1
   6  10  -2 102.112   7.912   3
  -6  10   2 113.005   8.716   3
   6 -10  -2 84.7459  8.1096   3
   6  10   2 84.4008  8.0884   4
   6  10   2 100.717   7.620   3
   6 -10  -2 103.095   8.779   1
  -6 -10   2 94.1191  7.1893   1
   7  10  -2 14.9580  4.9661   3
   7 -10   2 10.0125  5.6931   3
   7 -10   2 5.74470 5.19547   1
   7 -10  -2 9.73778 4.97109   1
   7  10   2 12.3252  4.5896   3
  -7 -10   2 7.03935 4.08448   1
   7 -10  -2 10.3680  5.7773   3
   0  11   2 983.085  36.213   4
   0  11  -2 976.215  33.561   3
   0  11   2 995.822  37.968   5
   0 -11   2 975.729  37.225   5
   0  11   2 1030.95   38.12   5
   0 -11   2 999.363  37.133   5
   0 -11  -2 970.252  33.264   1
   0  11   2 1040.56   36.30   4
   0  11  -2 1005.14   36.76   4
   0  11  -2 989.319  38.213   5
   0 -11   2 1024.01   33.42   3
   0  11   2 981.110  33.225   3
   0 -11   2 962.943  33.788   1
  -1  11   2 243.212  12.626   5
  -1  11   2 238.595  11.292   3
   1  11  -2 232.376  11.036   3
   1  11  -2 239.405  12.583   5
   1 -11   2 243.261  11.464   1
   1 -11   2 254.656  12.220   5
  -1 -11  -2 231.774  10.420   1
  -1  11   2 244.089  12.413   4
   1  11  -2 237.876  12.368   4
   1 -11   2 247.273  12.332   5
   1  11   2 244.393  12.236   5
  -1 -11   2 246.472  10.902   3
   1 -11  -2 248.908  10.984   5
   1  11   2 229.510  10.772   3
  -1  11  -2 245.006  12.667   4
   1  11   2 264.094  12.414   5
   1  11   2 237.085  11.832   4
  -1  11  -2 231.081  11.214   3
  -1 -11   2 230.778  10.890   1
  -1 -11   2 246.133  11.075   5
  -1 -11   2 245.576  11.185   5
   1 -11  -2 245.877  10.983   5
   1 -11  -2 257.141  11.269   1
   1  11   2 239.513  11.975   4
  -2  11   2 163.622   9.209   3
  -2  11   2 187.551   8.523   2
   2 -11   2 166.191   9.593   1
   2  11  -2 181.952  10.466   5
   2  11  -2 166.340  10.245   4
  -2 -11  -2 166.984   8.237   1
   2 -11   2 167.298  10.406   5
  -2  11   2 171.166  10.488   4
   2  11  -2 159.211   8.957   3
   2 -11  -2 176.234   9.460   5
   2 -11  -2 178.825   9.740   5
   2  11   2 171.835   8.713   3
   2  11   2 187.139   9.722   4
   2 -11  -2 146.403   8.959   1
   2  11   2 193.374   9.925   5
  -2  11  -2 180.539   8.314   2
  -2  11  -2 165.108   9.236   3
   2  11   2 182.216   9.939   5
   2  11   2 174.281   9.754   4
  -2 -11   2 164.605   8.915   1
   3 -11   2 32.3308  5.0532   1
  -3  11   2 27.4234  4.7292   3
   3  11  -2 26.4123  4.8331   4
  -3 -11  -2 27.8802  3.4615   1
  -3  11   2 31.4703  4.4925   2
   3  11  -2 28.7529  4.3765   3
   3  11   2 26.0153  4.3171   4
   3  11   2 28.1609  4.6070   4
  -3 -11   2 36.4296  4.3755   1
   3  11   2 34.5861  5.0599   5
   3  11   2 26.8857  3.9895   3
  -3  11  -2 28.4506  4.9941   3
  -3  11  -2 29.9009  4.2854   2
   3 -11  -2 31.8517  4.8139   1
   3 -11  -2 24.0189  4.9034   5
   4  11  -2 252.425  13.588   4
   4 -11   2 279.032  13.427   1
  -4  11   2 250.313  12.737   3
   4  11  -2 241.907  12.160   3
  -4 -11  -2 280.700  10.664   1
   4 -11  -2 262.031  13.106   1
   4  11   2 248.141  11.507   3
   4 -11  -2 263.495  12.865   3
  -4 -11   2 240.817  11.611   1
   4  11   2 263.631  12.972   4
   5  11  -2 7.83829 4.12489   3
   5  11  -2 5.80250 4.87300   4
   5 -11   2 5.63740 4.36390   3
  -5  11   2 10.2299  4.6085   3
   5 -11   2 10.1994  4.4568   1
  -5 -11   2 6.44701 3.66179   1
   5 -11  -2 4.49921 4.03864   1
   5  11   2 12.0462  4.4417   4
   5 -11  -2 11.2377  4.6343   3
   5  11   2 6.49698 3.70487   3
  -5  11  -2 13.3662  4.7679   3
   6 -11   2 65.0432  7.6025   3
  -6  11   2 69.9415  7.9650   3
   6  11  -2 79.7887  7.4039   3
   6 -11   2 83.3926  8.4475   1
   6  11   2 79.3849  6.6398   3
   6 -11  -2 61.9095  7.3738   1
  -6 -11   2 79.5534  6.4889   1
   6  11   2 61.5810  7.3070   4
   6 -11  -2 67.2183  7.9694   3
   7  11  -2 15.5352  5.2286   3
   7 -11   2 18.4881  6.0466   1
   7 -11   2 3.30364 5.75115   3
   7  11   2 17.0348  4.9261   3
   7 -11  -2 25.0203  6.3188   1
   7 -11  -2 20.8245  6.6747   3
   0 -12   2 300.507  13.425   5
   0 -12  -2 287.011  12.408   1
   0  12   2 301.064  14.101   4
   0  12  -2 284.127  12.970   3
   0  12  -2 270.881  14.066   4
   0 -12   2 291.687  13.645   5
   0  12   2 267.440  12.520   3
   0 -12   2 281.859  12.898   1
   0 -12   2 297.025  12.605   3
   1  12  -2 94.5571  7.8077   4
   1 -12   2 88.1954  6.6661   1
  -1 -12  -2 87.0351  6.3144   1
  -1  12   2 93.6415  7.4156   4
  -1  12   2 92.4217  6.8237   3
   1  12  -2 79.4482  6.4445   3
   1 -12   2 90.4199  7.0952   5
   1 -12   2 79.0719  6.9177   5
   1  12   2 78.1941  6.1248   3
   1 -12  -2 90.2685  6.7165   1
   1  12   2 88.8192  7.3585   4
   1  12   2 86.9634  7.2734   5
  -1  12  -2 94.7470  7.0163   3
  -1 -12   2 86.7840  6.4140   1
   2 -12   2 61.9093  6.1962   1
  -2  12   2 63.1633  6.2733   3
   2  12  -2 58.8925  6.5987   4
   2  12  -2 59.6657  5.8920   3
  -2 -12  -2 59.0326  4.9679   1
  -2 -12   2 55.9056  5.4279   1
   2 -12  -2 57.2375  5.6355   1
   2  12   2 61.8333  6.3891   4
   2  12   2 63.5147  6.1251   5
   2  12   2 68.5607  5.6228   3
   2 -12  -2 69.9077  6.0426   5
  -2  12  -2 63.0095  6.0924   3
   3  12  -2 58.5455  6.5987   4
   3  12  -2 61.9486  6.0446   3
  -3 -12  -2 70.5310  5.3666   1
  -3  12   2 48.8413  6.2082   3
   3 -12   2 52.6639  6.1742   1
   3  12   2 54.3437  6.1805   5
  -3 -12   2 59.4531  5.6957   1
   3  12   2 64.1554  5.5710   3
  -3  12  -2 53.1135  6.0122   3
   3 -12  -2 54.6475  5.8353   1
   3  12   2 66.2967  6.3614   4
  -4  12   2 70.9440  6.8261   3
  -4 -12  -2 58.9090  4.6502   1
   4  12  -2 56.4796  6.0718   3
   4 -12   2 56.0648  6.4740   1
   4  12  -2 54.5328  7.0744   4
   4  12   2 57.4598  5.4976   3
   4 -12  -2 59.3428  6.5748   1
  -4  12  -2 44.4798  5.9705   3
  -4 -12   2 51.7362  5.3836   1
   4 -12  -2 62.8027  6.5638   3
   4  12   2 55.2961  6.3861   4
   5 -12   2 8.71797 4.66782   1
   5  12  -2 11.0150  4.5207   3
  -5  12   2 4.76820 4.75625   3
   5 -12  -2 13.7407  5.2594   1
   5 -12  -2 19.3832  5.5569   3
  -5  12  -2 15.6223  5.4896   3
  -5 -12   2 15.0081  4.0851   1
   5  12   2 6.22987 3.97202   3
   5  12   2 10.6346  5.0029   4
   6 -12   2 47.5273  7.0392   1
   6 -12   2 63.7615  7.9977   3
   6  12  -2 49.6074  6.5833   3
  -6  12   2 61.1951  7.9544   3
  -6 -12   2 61.2189  6.0978   1
   6 -12  -2 60.4738  8.0587   3
   6  12   2 59.0694  6.4554   3
   6 -12  -2 52.9687  7.6618   1
   0  13  -2 320.805  14.611   3
   0  13   2 318.173  14.124   3
   0 -13   2 324.698  14.420   1
   0  13   2 354.912  16.160   4
   0 -13  -2 323.880  14.017   1
   1 -13   2 54.4400  5.6312   1
  -1  13   2 40.8974  5.2397   3
   1  13  -2 39.8208  5.2041   3
  -1 -13  -2 46.6267  4.7931   1
   1  13   2 28.6201  5.0720   4
   1  13   2 55.5156  5.4572   3
  -1 -13   2 51.4586  5.5367   1
  -1  13  -2 33.9758  5.3247   3
   1 -13  -2 43.8975  5.2333   1
   2 -13   2 118.885   8.364   1
  -2 -13  -2 128.949   7.420   1
  -2  13   2 105.641   8.170   3
   2  13  -2 110.134   8.358   3
   2 -13  -2 131.110   8.316   1
   2  13   2 117.862   8.910   4
   2  13   2 124.826   8.051   3
  -2 -13   2 116.790   7.913   1
  -2  13  -2 110.892   8.365   3
   3  13  -2 46.5975  5.8465   3
   3 -13   2 42.2212  6.0949   1
  -3 -13  -2 46.4445  4.7242   1
  -3  13   2 49.9477  6.5067   3
   3 -13  -2 43.3555  5.8570   1
   3  13   2 54.5822  5.5569   3
   3  13   2 54.2458  6.4231   4
  -3  13  -2 54.8055  6.5903   3
  -3 -13   2 38.5208  5.2860   1
  -4  13   2 66.0784  7.4599   3
   4  13  -2 73.9118  7.0134   3
  -4 -13  -2 67.9354  5.2921   1
   4 -13   2 68.9343  7.2794   1
   4  13   2 78.2888  6.7255   3
  -4 -13   2 87.7780  6.6327   1
   4  13   2 72.3278  7.4686   4
  -4  13  -2 76.0221  7.6711   3
   4 -13  -2 60.1901  6.9623   1
   5  13  -2 22.6132  5.2162   3
  -5  13   2 17.6173  6.0759   3
   5 -13   2 23.2157  5.7939   1
  -5  13  -2 23.7329  5.8758   3
   5 -13  -2 15.2633  5.9387   3
   5  13   2 15.8379  5.7844   4
   5  13   2 20.3655  4.7187   3
  -5 -13   2 15.9529  4.5542   1
   5 -13  -2 15.5272  5.4376   1
   6  13  -2 82.2037  8.0890   3
  -6  13   2 97.4128  9.4759   3
   6 -13   2 97.9617  9.5275   1
   6  13   2 88.7831  7.7947   3
   6 -13  -2 111.465  10.022   1
   6 -13  -2 100.099   9.602   3
   0 -14  -2 -3.6411  3.3184   1
   0  14   2 -1.2311  3.3325   3
   0  14  -2 -2.2266  3.7082   3
   0 -14   2 3.58044 3.59750   1
   1 -14   2 5.42186 3.82702   1
  -1  14   2 4.47606 4.06571   3
  -1 -14  -2 1.79268 3.41497   1
   1  14  -2 2.76777 3.95815   3
   1  14   2 3.76246 4.44679   4
  -1 -14   2 6.75660 3.98744   1
  -1  14  -2 3.89762 4.06393   3
   1  14   2 7.30901 4.03504   3
   1 -14  -2 9.37560 3.98452   1
   2 -14   2 26.7405  5.4228   1
  -2 -14  -2 26.5309  4.3113   1
   2  14  -2 31.1772  5.1384   3
  -2  14   2 35.0033  5.6487   3
   2  14   2 33.1986  4.9964   3
   2 -14  -2 30.3293  5.1757   1
  -2 -14   2 27.3055  4.7637   1
   2  14   2 32.6351  5.8321   4
  -2  14  -2 32.5405  5.9207   3
   3 -14   2 49.6576  6.6433   1
  -3  14   2 47.2142  6.4255   3
   3  14  -2 32.7855  5.5276   3
  -3 -14  -2 49.6641  4.9078   1
   3  14   2 37.8763  5.3048   3
  -3 -14   2 44.4582  5.6655   1
  -3  14  -2 38.5289  6.2093   3
   3  14   2 53.9023  7.0154   4
   3 -14  -2 42.6183  6.1628   1
   4 -14   2 78.3342  8.3027   1
  -4  14   2 84.5798  8.2607   3
   4  14  -2 87.7956  7.6166   3
   4 -14  -2 83.9987  7.9074   1
  -4  14  -2 81.3266  8.0533   3
   4  14   2 71.4949  7.9867   4
  -4 -14   2 85.0351  7.1293   1
   4  14   2 80.7117  6.9987   3
   5 -14   2 15.8926  5.8545   1
  -5  14   2 12.4210  5.8981   3
   5  14  -2 8.28928 4.79833   3
   5 -14  -2 26.4432  6.1235   1
  -5 -14   2 14.7666  4.7940   1
  -5  14  -2 10.3608  5.9307   3
   5  14   2 17.2865  4.8103   3
   0 -15   2 20.0395  4.8945   1
   0 -15  -2 15.8746  4.3762   1
   0  15  -2 19.5117  5.2164   3
   0  15   2 22.5172  5.0503   3
  -1  15   2 57.2823  6.5523   3
   1  15  -2 59.7721  6.8726   3
  -1 -15  -2 57.9585  6.0157   1
   1 -15   2 50.4942  6.4075   1
   1 -15  -2 55.4090  6.3591   1
  -1  15  -2 60.5351  7.1704   3
  -1 -15   2 61.1171  6.5688   1
   1  15   2 60.0785  6.3720   3
  -2  15   2 114.298   8.954   3
   2  15  -2 125.201   8.987   3
  -2 -15  -2 123.362   8.027   1
   2 -15   2 117.224   9.053   1
   2 -15  -2 129.114   9.333   1
  -2  15  -2 91.4380  8.5346   3
   2  15   2 130.782   8.881   3
  -2 -15   2 124.228   8.732   1
  -3 -15  -2 3.08963 3.66985   1
  -3  15   2 4.19458 4.77666   3
   3  15  -2 3.70000 4.23584   3
   3 -15   2 2.25737 4.55573   1
   3 -15  -2 9.24976 4.80850   1
   3  15   2 3.56796 4.22955   3
  -3  15  -2 0.86392 5.08023   3
  -3 -15   2 3.69886 3.97599   1
  -4  15   2 129.200  10.285   3
   4  15  -2 118.457   9.423   3
   4 -15   2 129.266  10.637   1
   4 -15  -2 146.200  10.452   1
  -4 -15   2 135.681   9.249   1
  -4  15  -2 125.338  10.573   3
   4  15   2 121.956   9.084   3
   0  16   2 49.6686  6.6837   3
   0  16  -2 62.5337  7.4558   3
   0 -16   2 57.9547  6.8676   1
   0 -16  -2 48.6381  6.2135   1
  -1 -16  -2 21.6181  4.6871   1
   1 -16   2 14.7968  5.2719   1
   1  16  -2 16.8527  5.4416   3
  -1  16   2 15.9743  5.4489   3
   1 -16  -2 14.6030  4.8774   1
   1  16   2 13.9984  4.8871   3
  -1 -16   2 11.9906  4.7414   1
  -1  16  -2 34.0863  6.5403   3
  -2 -16  -2 29.4317  5.0799   1
   2  16  -2 38.9476  6.2889   3
   2 -16   2 34.8615  6.4409   1
  -2  16   2 31.9433  6.5600   3
  -2  16  -2 32.0190  6.7106   3
   2  16   2 48.6953  6.2448   3
  -2 -16   2 32.0261  5.9467   1
   2 -16  -2 38.1815  6.2573   1
   3  16  -2 18.6473  5.5604   3
   3 -16   2 6.19854 5.22278   1
  -3  16   2 8.85610 5.83335   3
  -3 -16   2 15.3307  4.8595   1
   3  16   2 17.7213  5.1256   3
  -3  16  -2 19.7143  6.3533   3
   3 -16  -2 16.6580  5.7480   1
   0  17  -2 -2.9466  4.7489   3
   0 -17   2 -3.3634  4.2695   1
   0 -17  -2 1.22571 4.46935   1
   0  17   2 -3.7596  4.5256   3
  -1  17   2 24.3639  6.1812   3
  -1 -17  -2 17.0257  5.0796   1
   1 -17   2 26.6057  6.2190   1
   1  17  -2 30.5009  6.3567   3
   1 -17  -2 19.8631  5.6972   1
   1  17   2 16.5852  5.4138   3
  -1 -17   2 25.5295  5.8696   1
  -1  17  -2 18.3087  6.2713   3
   0   0   3 -0.6919  1.1198   4
   0   0  -3 -0.8510  0.8938   4
   0   0   3 1.67833 1.11630   4
   0   0  -3 0.14345 0.57175   5
   0   0  -3 -0.0554  0.9718   4
   0   0  -3 -0.3448  1.0074   3
   0   0  -3 0.36199 0.61334   5
   0   0   3 0.61542 0.99484   1
   0   0   3 1.34823 0.95389   5
   0   0  -3 0.23537 0.90775   1
   0   0   3 0.71141 0.96586   3
   0   0   3 0.47325 1.09603   3
   0   0   3 0.53460 0.89769   5
  -1   0   3 219.835   8.796   4
   1   0   3 225.592   8.924   2
   1   0  -3 233.779   9.263   5
   1   0   3 241.730   7.574   3
   1   0   3 230.757   7.686   1
  -1   0   3 248.465   9.373   5
   1   0   3 237.987   8.185   4
   1   0   3 225.447   8.121   4
   1   0  -3 237.740   8.331   3
   1   0   3 247.691   7.564   3
  -1   0   3 237.255   8.951   4
   1   0  -3 256.440   8.470   1
  -1   0   3 231.614   8.177   3
  -1   0   3 231.698   8.285   1
   1   0  -3 234.821   8.908   4
   1   0  -3 226.952   9.088   5
   2   0  -3 -0.3527  1.8025   4
  -2   0   3 -0.0135  1.4144   4
   2   0   3 1.29388 1.85297   2
  -2   0   3 0.15598 1.92734   5
   2   0  -3 1.08605 1.77444   4
  -2   0   3 0.98192 1.60157   3
  -2   0   3 1.22317 1.72534   5
   2   0  -3 0.13473 1.78706   5
   2   0   3 -0.2978  0.7590   5
   2   0   3 0.70397 1.20426   1
  -2   0  -3 2.36008 0.94834   3
   2   0   3 1.45673 1.23027   3
  -2   0   3 3.04561 2.13233   4
   2   0   3 1.84681 0.83932   5
   2   0   3 2.30806 1.39032   3
   2   0   3 0.37719 1.31333   4
   2   0  -3 -0.2873  1.6174   3
   2   0   3 1.78060 1.36855   4
  -2   0   3 -0.1684  1.6383   1
  -2   0  -3 0.45893 0.87322   4
  -2   0  -3 1.98104 0.99798   4
   2   0  -3 2.17710 1.77668   5
  -2   0  -3 2.90517 1.77376   2
   3   0  -3 63.5174  4.6806   4
   3   0  -3 45.7935  4.0569   5
  -3   0   3 56.5402  4.4294   4
  -3   0   3 55.7878  3.9995   1
  -3   0   3 60.6490  4.5029   4
   3   0   3 69.9446  3.8774   4
  -3   0  -3 59.2825  3.1559   4
  -3   0  -3 51.6990  4.2221   2
   3   0   3 53.1295  3.3834   5
   3   0   3 53.7695  3.3402   5
   3   0   3 56.1988  3.6851   4
  -3   0   3 51.8604  4.2103   5
  -3   0   3 49.6821  3.5905   3
   3   0   3 58.4140  3.4959   3
   3   0   3 54.0625  4.3677   2
   3   0  -3 63.2419  4.4636   5
  -3   0   3 57.0328  4.1514   5
   3   0  -3 57.8430  4.1035   3
   3   0  -3 47.8487  4.0784   4
   4   0  -3 10.5153  2.9535   4
  -4   0   3 12.7670  2.6216   5
  -4   0  -3 14.3351  1.7652   3
   4   0  -3 7.23251 2.62933   5
   4   0  -3 13.0040  2.9970   5
  -4   0   3 13.8568  2.6826   3
   4   0   3 10.1720  2.5780   4
   4   0  -3 12.2953  2.8548   3
  -4   0  -3 9.60299 2.80416   2
   4   0   3 15.2654  2.6642   4
  -4   0   3 10.8273  2.5162   1
  -4   0   3 11.1694  2.7673   4
   4   0   3 12.4458  2.3327   5
   4   0   3 8.69062 2.35237   5
  -4   0   3 12.8014  3.1557   4
   4   0   3 16.2073  2.5258   3
  -4   0   3 12.9165  2.7800   5
   4   0  -3 12.2133  2.8783   4
  -5   0   3 4.91801 2.69640   5
  -5   0   3 2.45174 2.96609   4
  -5   0  -3 1.46967 3.00327   2
   5   0   3 -4.6035  2.3022   4
   5   0   3 1.60745 2.38745   3
  -5   0   3 -0.4104  2.3918   1
  -5   0   3 -2.4419  2.2007   5
  -5   0   3 2.27292 2.55252   5
   5   0   3 5.74759 2.65786   4
   5   0  -3 -1.2394  2.8677   4
   5   0   3 1.84890 2.63071   4
   5   0   3 -0.6758  2.4498   5
   5   0   3 0.72960 2.63110   5
   5   0  -3 2.05961 2.69996   3
   5   0   3 2.97120 2.47253   1
  -5   0   3 2.02948 2.60273   3
   5   0  -3 3.82835 2.98106   5
   5   0  -3 3.52849 2.96538   5
   5   0  -3 -0.5568  3.0001   4
  -6   0   3 828.194  31.177   5
   6   0  -3 784.022  28.966   3
   6   0   3 819.159  28.340   3
   6   0   3 876.231  32.337   5
   6   0   3 827.799  30.766   4
   6   0  -3 861.944  32.038   4
   6   0   3 888.343  28.810   1
   6   0   3 882.741  31.191   4
  -6   0   3 861.353  28.681   3
   6   0   3 799.973  30.885   4
  -6   0   3 779.725  28.867   1
   6   0   3 819.009  32.205   5
   7   0   3 -0.9032  3.0661   3
   7   0   3 -2.8508  3.6589   4
  -7   0   3 -4.0174  3.1801   1
   7   0  -3 2.22529 3.85717   3
   8   0   3 81.0744  7.2005   3
   8   0  -3 85.7381  7.8649   3
   8   0   3 101.581   9.073   4
   0   1   3 505.613  15.014   3
   0   1  -3 489.301  15.275   3
   0   1   3 491.206  16.278   4
   0  -1   3 480.662  17.398   5
   0   1   3 474.187  16.219   4
   0  -1  -3 496.687  15.154   1
   0  -1   3 488.832  16.578   4
   0   1  -3 490.767  16.451   4
   0  -1  -3 487.936  16.225   4
   0   1   3 509.819  15.015   3
   0  -1   3 491.436  15.480   1
   0   1  -3 474.803  16.507   4
   0   1  -3 496.011  15.430   1
   0  -1   3 470.061  17.298   5
   0  -1   3 481.411  17.331   5
   0  -1   3 464.189  16.443   4
   0   1   3 469.630  16.195   4
   0   1  -3 458.407  17.263   5
   0   1  -3 471.944  17.243   5
   0  -1  -3 487.605  16.204   4
   0   1   3 500.214  15.230   1
   1   1  -3 2766.10   98.77   5
   1  -1   3 2887.62   99.46   5
  -1   1   3 2774.04   93.07   4
   1   1  -3 2828.90   98.89   5
   1  -1   3 2945.79   86.27   3
  -1   1   3 2901.59   87.35   1
   1  -1   3 2891.02   98.85   5
   1   1  -3 2839.59   93.10   4
   1  -1   3 2923.33   86.11   3
   1  -1   3 2991.12   87.26   1
   1   1  -3 2989.22   87.36   1
   1  -1   3 2817.41   92.97   4
   1  -1   3 2836.23   93.91   2
  -1   1   3 2830.15   93.13   4
  -1   1   3 2868.91   86.36   3
  -1   1   3 2989.45   98.92   5
   1   1  -3 2834.45   93.19   4
   1   1  -3 2905.20   86.48   3
  -1   1   3 2656.82   98.69   5
   1  -1   3 2839.80   92.96   4
  -1  -1   3 2891.68   93.22   4
   1  -1  -3 2842.61   98.77   5
   1  -1  -3 2885.43   98.84   5
  -1   1  -3 2923.65   87.11   1
  -1  -1   3 2778.26   86.35   3
   1   1   3 2870.30   93.83   2
  -1  -1   3 2762.03   98.79   5
  -1   1  -3 2809.14   93.86   2
   1  -1  -3 2824.57   93.10   4
  -1  -1   3 2978.41   98.97   5
  -1  -1   3 2850.41   87.39   1
  -1   1  -3 2879.93   92.90   4
  -1   1  -3 2915.08   86.17   3
   1  -1  -3 2987.43   87.31   1
   1  -1  -3 2920.94   86.41   3
  -1  -1   3 2780.00   93.12   4
  -1   1  -3 2911.34   92.96   4
   1  -1  -3 2949.86   93.10   4
   2  -1   3 346.632  12.938   5
   2   1  -3 326.731  13.450   5
   2   1  -3 348.512  12.101   3
   2  -1   3 326.986  11.532   3
   2   1  -3 334.949  13.134   4
   2  -1   3 326.343  12.511   4
  -2  -1  -3 330.966  13.016   2
   2  -1   3 323.044  13.151   2
  -2   1   3 312.463  13.404   5
  -2   1   3 345.741  13.165   4
   2  -1   3 339.503  12.522   4
   2  -1   3 335.995  11.682   1
   2  -1   3 336.656  12.860   5
  -2   1   3 353.507  12.220   1
   2   1  -3 347.457  13.027   4
  -2   1  -3 352.371  13.227   2
   2   1   3 377.289  11.116   3
  -2  -1   3 361.020  12.266   1
  -2  -1   3 354.840  12.023   3
   2   1   3 359.520  11.979   4
   2  -1  -3 358.482  13.645   5
  -2  -1   3 372.387  13.317   4
  -2   1  -3 366.927  12.312   4
   2  -1  -3 359.181  13.216   4
   2   1   3 329.813  11.928   4
   2   1   3 354.068  13.140   2
  -2  -1   3 350.676  13.463   5
  -2   1  -3 378.962  12.358   4
  -2   1  -3 381.983  11.464   3
  -2  -1   3 349.604  13.552   5
   2  -1  -3 340.327  13.109   4
  -2  -1   3 317.732  12.835   4
   2  -1  -3 372.135  12.203   3
  -2  -1   3 381.703  13.798   5
   2   1   3 364.527  11.132   3
   2  -1  -3 352.991  13.702   5
   3  -1   3 926.833  31.993   4
   3  -1   3 950.831  33.024   2
   3  -1   3 945.827  33.502   5
   3  -1   3 955.241  29.910   1
   3  -1   3 928.039  29.536   3
   3   1  -3 930.094  32.470   4
  -3   1   3 942.695  32.601   4
   3   1  -3 955.804  32.671   4
  -3   1   3 887.123  33.976   5
   3  -1   3 912.540  33.532   5
   3   1  -3 928.513  30.100   3
   3  -1   3 944.982  31.971   4
  -3   1   3 899.116  32.387   4
   3   1  -3 960.702  34.181   5
  -3  -1  -3 869.781  32.552   2
  -3   1   3 966.135  34.204   5
   3   1  -3 914.773  34.218   5
  -3   1   3 922.972  30.353   1
   3  -1  -3 905.961  32.602   4
  -3  -1   3 909.803  33.808   5
  -3   1  -3 978.664  31.532   4
   3   1   3 943.233  31.572   4
   3  -1  -3 937.701  30.177   3
  -3  -1   3 926.212  33.866   5
   3  -1  -3 941.978  34.202   5
  -3   1  -3 888.040  32.821   2
  -3  -1   3 938.857  29.907   3
   3   1   3 951.829  32.896   5
   3   1   3 962.535  31.548   4
   3   1   3 940.818  32.788   2
   3   1   3 954.908  29.262   3
   3   1   3 985.891  29.196   3
   3  -1  -3 1002.12   32.81   4
  -3  -1   3 964.397  32.589   4
  -3  -1   3 955.763  33.997   5
  -3   1  -3 971.021  29.196   3
  -3  -1   3 915.120  32.347   4
  -3  -1   3 930.995  30.268   1
   3   1   3 988.188  32.953   5
  -4  -1  -3 322.968  13.647   2
   4   1  -3 307.215  13.820   5
  -4   1   3 354.392  13.682   4
   4  -1   3 324.649  12.951   4
  -4   1   3 324.671  13.571   5
   4   1  -3 334.754  13.921   5
   4  -1   3 319.135  12.998   4
  -4   1   3 331.095  13.777   5
   4   1  -3 336.165  13.805   4
  -4   1   3 342.007  12.446   3
  -4   1   3 346.969  13.696   4
   4  -1   3 329.998  11.936   3
   4  -1   3 346.141  13.389   5
  -4   1   3 313.634  12.434   1
   4   1  -3 336.188  13.658   4
   4  -1   3 337.278  12.082   1
   4  -1   3 315.703  13.235   5
   4   1  -3 305.880  12.359   3
  -4   1  -3 298.033  13.597   2
   4  -1  -3 300.328  13.600   4
  -4  -1   3 326.935  13.473   4
   4   1   3 308.531  12.615   4
   4  -1  -3 318.692  13.904   5
   4  -1  -3 338.376  13.808   4
  -4  -1   3 313.520  12.299   1
  -4  -1   3 297.974  13.147   4
   4   1   3 302.366  12.749   5
  -4   1  -3 331.947  11.391   3
   4   1   3 338.073  12.840   5
  -4  -1   3 337.731  12.250   3
  -4  -1   3 325.504  13.383   5
   4  -1  -3 312.221  12.435   3
   4  -1  -3 303.221  13.959   5
   4   1   3 316.742  12.491   4
  -4  -1   3 309.318  13.247   5
   4   1   3 318.531  11.592   3
   5   1  -3 103.327   6.997   5
   5   1  -3 114.285   6.956   3
   5  -1   3 101.653   6.101   1
   5   1  -3 93.9787  6.9433   4
   5  -1   3 117.432   6.805   5
   5  -1   3 108.615   6.746   4
   5   1  -3 108.188   7.396   4
   5  -1   3 104.755   6.702   5
  -5   1   3 130.491   6.935   5
  -5   1   3 102.810   6.524   3
   5   1  -3 94.0162  6.9144   5
  -5  -1  -3 98.4922  6.9807   2
   5  -1   3 94.6336  6.0415   3
   5  -1   3 102.380   6.679   4
  -5   1   3 102.214   7.136   4
  -5   1   3 104.428   6.614   1
  -5   1   3 96.9812  6.3880   5
   5   1   3 101.662   6.365   4
   5   1   3 97.2911  6.2119   5
   5  -1  -3 103.101   6.608   3
  -5  -1   3 99.0729  6.3567   1
   5  -1  -3 104.400   7.431   4
   5   1   3 97.4007  5.8663   3
   5  -1  -3 114.616   7.384   5
   5   1   3 100.394   6.150   5
   5   1   3 96.4424  6.2606   4
  -5  -1   3 110.554   6.196   5
  -5  -1   3 94.2239  6.9025   4
  -5  -1   3 114.044   6.353   5
  -5  -1   3 93.1977  5.8658   3
   5  -1  -3 107.906   7.226   4
   5  -1  -3 95.7791  6.9847   5
  -5   1  -3 89.3237  6.9349   2
   6  -1   3 368.335  16.164   5
  -6   1   3 334.544  14.972   5
  -6   1   3 340.347  14.222   3
   6  -1   3 377.480  15.563   4
   6  -1   3 354.740  14.137   1
   6   1  -3 347.629  14.754   3
  -6   1   3 322.804  14.208   1
  -6   1   3 349.452  15.044   5
   6  -1   3 368.705  16.050   5
   6  -1   3 329.652  15.302   4
   6  -1   3 352.185  14.074   3
   6   1  -3 340.473  15.945   4
  -6  -1   3 328.734  14.074   1
   6   1   3 348.908  15.128   4
   6  -1  -3 343.040  16.117   4
   6   1   3 370.479  15.245   4
   6   1   3 334.276  13.747   3
   6   1   3 353.084  15.739   5
   6   1   3 320.350  15.040   4
   6   1   3 373.242  15.647   5
  -6  -1   3 333.788  14.243   5
   6  -1  -3 357.366  14.960   3
   7  -1   3 29.9250  5.3608   4
   7  -1   3 31.3856  4.8512   3
   7   1  -3 27.0266  5.1153   3
  -7   1   3 28.3267  4.7231   1
   7  -1  -3 37.0594  5.2323   3
  -7  -1   3 29.6994  4.7277   1
   7   1   3 33.8706  5.4684   4
   7   1   3 33.6031  4.5764   3
   8   1  -3 15.7184  4.8814   3
   8  -1   3 12.8326  4.4780   3
  -8  -1   3 9.57543 4.46025   1
   8   1   3 14.1034  5.4281   4
   8  -1  -3 13.6748  5.0602   3
   8   1   3 6.63609 4.10912   3
   8  -1  -3 20.1482  5.4855   1
   0   2  -3 1686.85   51.02   1
   0  -2  -3 1645.56   54.27   4
   0   2  -3 1666.12   57.64   5
   0   2  -3 1670.77   54.39   4
   0   2  -3 1710.94   54.53   4
   0   2  -3 1650.54   50.45   3
   0   2   3 1661.84   50.16   3
   0  -2  -3 1635.29   50.76   1
   0   2   3 1617.13   54.18   4
   0  -2  -3 1720.37   54.31   4
   0  -2   3 1627.78   57.64   5
   0   2   3 1679.70   50.75   1
   0  -2  -3 1698.23   50.68   1
   0   2   3 1733.73   50.12   3
   0   2   3 1652.44   54.19   4
   0  -2   3 1574.77   54.36   4
   0  -2   3 1695.15   57.76   5
   0  -2   3 1618.85   51.00   1
   0   2  -3 1573.96   57.62   5
   0   2   3 1735.30   60.44   5
  -1   2   3 302.496  12.011   5
  -1   2   3 313.024  11.665   4
   1  -2   3 300.680  11.506   4
   1   2  -3 349.424  12.361   5
   1   2  -3 305.296  11.703   4
   1  -2   3 305.561  11.959   5
  -1   2   3 310.639  11.631   4
   1   2  -3 315.683  10.842   3
  -1   2   3 319.114  10.862   1
   1  -2   3 321.818  11.971   5
   1  -2   3 322.869  10.623   3
   1  -2   3 315.169  11.686   2
   1   2  -3 294.431  12.031   5
   1   2  -3 297.165  12.181   5
   1   2  -3 313.333  11.680   4
  -1   2   3 316.935  12.154   5
   1  -2   3 320.160  10.732   1
  -1   2   3 322.263  11.719   4
   1  -2   3 309.565  11.504   4
  -1   2   3 321.666  10.649   3
   1  -2  -3 316.698  11.524   4
   1  -2  -3 343.789  12.058   5
  -1   2  -3 322.327  11.676   2
  -1   2  -3 328.692  11.819   5
  -1  -2   3 307.357  11.671   4
  -1  -2   3 302.138  10.855   1
   1  -2  -3 321.438  10.660   3
   1   2   3 314.159  11.382   2
  -1  -2   3 300.500  11.748   4
  -1   2  -3 327.147  10.808   1
   1  -2  -3 322.819  11.957   5
  -1   2  -3 340.803  11.531   4
   1  -2  -3 334.429  10.841   1
  -1  -2   3 297.624  12.124   5
  -1  -2   3 312.978  10.737   3
  -1   2  -3 314.634  11.447   4
  -1  -2   3 291.261  12.182   5
  -1   2  -3 328.172  10.597   3
   1   2   3 334.021  10.162   1
   1  -2  -3 316.157  11.527   4
  -1   2  -3 311.569  11.733   5
   2  -2   3 12.8363  2.2475   4
  -2   2   3 7.97691 2.26274   4
  -2  -2  -3 11.8684  2.1065   2
   2   2  -3 8.70617 2.31660   5
  -2   2   3 11.4711  2.3226   4
  -2   2   3 14.7893  2.3118   3
   2  -2   3 11.4746  2.1839   4
   2   2  -3 7.21658 2.25230   5
   2  -2   3 11.5533  2.1675   5
   2   2  -3 10.4236  2.0538   3
  -2   2   3 8.34934 2.17806   1
  -2   2   3 11.8769  2.2204   5
   2  -2   3 12.9900  2.1709   5
   2   2  -3 10.5602  2.2816   4
   2  -2   3 14.4284  2.0664   3
  -2   2   3 9.81492 2.29604   5
   2  -2   3 8.84058 2.25091   2
   2   2  -3 13.0792  2.4113   4
   2  -2   3 11.8134  1.9616   1
   2   2   3 10.3825  1.2156   4
  -2   2  -3 15.0355  1.6765   5
  -2  -2   3 10.7636  2.3418   5
   2  -2  -3 13.5162  2.5667   5
   2   2   3 10.5640  1.2695   4
  -2   2  -3 16.7015  2.1587   4
   2  -2  -3 13.9192  2.3830   4
   2   2   3 12.3161  1.2165   3
  -2   2  -3 16.4992  2.4317   2
   2   2   3 14.8531  2.1398   2
  -2   2  -3 15.3532  1.8988   3
  -2   2  -3 13.7362  2.0215   1
  -2  -2   3 13.1828  2.0655   3
  -2  -2   3 13.5518  2.2918   4
  -2   2  -3 14.5209  1.7567   5
  -2   2  -3 12.4566  2.0310   4
   2   2   3 12.1244  1.1723   3
   2  -2  -3 12.2418  2.1699   4
  -2  -2   3 14.1032  2.1294   1
   2  -2  -3 15.3762  2.1955   3
  -2  -2   3 16.4146  2.4467   4
  -3   2   3 205.204   8.533   3
  -3   2   3 220.368   9.577   5
   3   2  -3 216.780   9.418   4
  -3  -2  -3 204.359   9.064   2
  -3   2   3 212.468   9.654   5
   3   2  -3 204.232   9.205   4
   3  -2   3 213.028   9.074   4
   3  -2   3 220.526   9.683   2
   3  -2   3 213.669   8.247   3
   3   2  -3 201.428   9.366   5
   3   2  -3 214.522   8.733   3
  -3   2   3 218.867   8.749   1
  -3   2   3 223.845   9.718   4
   3   2  -3 207.359   9.508   5
   3  -2   3 222.428   9.265   5
   3  -2   3 215.122   9.017   4
   3  -2   3 216.498   9.210   5
   3  -2   3 222.124   8.355   1
   3  -2  -3 200.965   9.283   4
   3  -2  -3 206.365   9.608   5
   3  -2  -3 213.489   9.576   4
   3  -2  -3 208.777   9.579   5
   3   2   3 201.617   7.821   5
  -3   2  -3 199.068   9.420   2
  -3   2  -3 207.468   8.640   4
  -3  -2   3 211.240   9.247   4
  -3  -2   3 211.060   9.304   5
   3   2   3 224.918   8.218   4
  -3  -2   3 228.067   8.563   3
  -3  -2   3 188.469   9.011   5
   3   2   3 198.198   8.185   4
   3  -2  -3 208.553   8.805   3
   3   2   3 204.703   7.609   3
  -3   2  -3 211.508   8.063   5
  -3  -2   3 218.814   9.357   4
   3  -2  -3 218.103   9.507   4
   3   2   3 225.733   7.635   3
  -3   2  -3 206.150   8.059   5
   3   2   3 214.307   9.247   2
   3   2   3 200.149   7.799   5
  -3  -2   3 219.343   8.684   1
  -3   2  -3 212.219   7.975   3
  -3   2  -3 207.032   8.652   4
  -4  -2  -3 64.4668  4.8393   2
  -4   2   3 59.2696  4.9491   4
   4   2  -3 65.4926  5.1686   5
  -4   2   3 62.9865  4.8501   5
  -4   2   3 57.0628  4.3792   1
  -4   2   3 55.5952  4.2138   3
   4  -2   3 54.9164  4.1726   1
   4   2  -3 60.6078  4.8462   5
  -4   2   3 71.1788  5.1609   5
   4   2  -3 53.4445  4.4212   3
   4  -2   3 57.6583  4.5260   5
   4  -2   3 52.3306  4.3809   4
  -4   2   3 70.8673  5.4319   4
   4  -2   3 55.1867  4.4709   4
   4  -2   3 57.8063  4.5116   5
   4   2  -3 61.7613  4.8916   4
   4   2  -3 55.7315  4.7343   4
   4  -2   3 55.5296  4.1087   3
   4  -2  -3 62.6523  5.0880   4
  -4   2  -3 46.2889  4.5707   2
   4   2   3 55.9758  3.9828   3
   4  -2  -3 53.8582  4.4142   3
   4   2   3 57.0586  3.7113   5
   4  -2  -3 53.5034  4.6832   5
   4  -2  -3 60.0337  4.9603   4
   4  -2  -3 65.6328  4.9604   5
   4   2   3 62.8334  4.2826   4
   4   2   3 59.1052  3.8636   5
   4   2   3 46.4282  4.0001   4
  -4  -2   3 59.4384  4.5335   3
  -4  -2   3 58.5595  4.3001   5
  -4  -2   3 61.6715  4.4551   1
  -4   2  -3 62.9510  4.0943   3
  -4   2  -3 57.6942  4.4190   4
  -4  -2   3 55.6571  4.7032   4
  -4  -2   3 54.0789  4.2921   5
   4  -2  -3 53.3910  4.7247   4
   5  -2   3 56.3000  4.7074   3
   5   2  -3 46.7365  5.1095   5
   5   2  -3 59.3660  5.0830   3
  -5   2   3 64.4059  5.6706   4
  -5   2   3 56.6969  4.7617   3
   5  -2   3 61.4792  5.2354   5
   5   2  -3 64.7081  5.6135   4
   5   2  -3 61.5071  5.4056   5
   5  -2   3 55.2002  5.1427   4
  -5   2   3 54.5590  4.9305   1
  -5   2   3 57.9755  4.9210   5
   5   2  -3 55.6230  5.4874   4
  -5  -2  -3 58.2142  5.2874   2
   5  -2   3 47.9658  4.9432   4
   5  -2   3 50.3482  5.0166   5
   5  -2   3 62.8408  4.6605   1
   5   2   3 51.6225  4.4373   5
  -5   2  -3 62.6076  4.6357   3
   5  -2  -3 55.7612  5.1008   3
   5   2   3 55.4619  4.6164   4
  -5  -2   3 62.2823  4.5341   5
   5   2   3 53.4268  4.6480   5
   5   2   3 56.8556  4.1842   3
   5   2   3 52.7489  4.5997   4
   5  -2  -3 61.8445  5.3970   5
  -5  -2   3 54.5923  4.5338   3
   5  -2  -3 48.8466  5.2502   4
  -5   2  -3 51.4778  5.4149   2
  -5  -2   3 54.8297  4.6687   1
   5  -2  -3 56.2987  5.4405   4
  -5  -2   3 67.0140  5.4857   4
  -5  -2   3 55.7284  4.4403   5
   5  -2  -3 56.1524  5.3865   4
   6   2  -3 113.573   7.603   3
   6  -2   3 131.506   7.781   3
   6  -2   3 126.303   8.620   4
   6  -2   3 126.246   7.695   1
   6  -2   3 148.264   8.887   5
  -6   2   3 121.855   7.852   5
  -6   2   3 113.068   7.780   1
  -6   2   3 131.812   8.080   3
   6   2  -3 121.483   8.549   4
  -6   2   3 121.764   7.726   5
   6  -2  -3 134.356   9.023   4
   6   2   3 127.351   8.142   5
   6   2   3 122.673   7.861   4
   6   2   3 130.104   8.101   4
  -6  -2   3 120.337   7.523   1
   6   2   3 128.433   7.358   3
   6   2   3 126.855   7.788   5
   6  -2  -3 120.511   7.917   3
   7  -2   3 70.8889  7.4951   4
   7  -2   3 81.8410  6.6311   1
   7  -2   3 80.6185  6.6999   3
   7   2  -3 64.8192  6.3775   3
   7   2   3 86.9451  7.3014   4
  -7  -2   3 78.1259  6.4479   1
   7   2   3 69.6521  6.0785   3
   7  -2  -3 81.5796  7.3340   1
   7  -2  -3 87.0217  7.1216   3
   8   2  -3 108.352   8.766   3
   8  -2   3 103.931   8.350   3
  -8  -2   3 113.192   8.423   1
   8  -2  -3 121.050   9.384   1
   8   2   3 119.800   9.590   4
   8  -2  -3 110.638   9.004   3
   8   2   3 105.622   8.002   3
   0   3   3 2879.97   94.47   4
   0  -3  -3 2893.07   94.39   4
   0   3   3 2898.20   94.49   4
   0  -3   3 2776.78   88.90   1
   0   3   3 3151.73  100.67   5
   0   3  -3 2769.76  100.55   5
   0   3   3 2977.77  100.51   5
   0  -3   3 2914.63  100.64   5
   0  -3  -3 2914.39   88.60   1
   0   3   3 3043.87   87.55   3
   0   3   3 2897.03   87.59   3
   0   3  -3 2858.03   87.92   3
   0  -3  -3 2934.09   94.43   4
   0  -3   3 2811.47  100.53   5
   0   3  -3 2992.87  100.58   5
   0  -3   3 2906.78   94.83   4
   0   3  -3 2926.59   94.79   4
   0  -3   3 2966.56   94.95   4
   0  -3  -3 2893.77   88.45   1
   1  -3   3 668.203  23.745   5
   1   3  -3 676.870  22.687   4
  -1   3   3 602.560  22.374   4
   1  -3   3 639.124  23.662   5
   1   3  -3 619.419  23.728   5
   1  -3   3 650.536  20.838   3
   1   3  -3 648.355  22.745   4
  -1   3   3 651.728  22.548   4
   1   3  -3 627.642  20.927   3
  -1   3   3 678.271  21.083   1
  -1   3   3 617.251  23.508   5
  -1   3   3 659.160  23.699   5
  -1   3   3 651.682  20.781   3
   1  -3   3 649.002  22.578   2
   1  -3   3 643.811  22.574   4
   1  -3   3 653.957  21.128   1
  -1  -3  -3 643.708  20.260   1
  -1  -3  -3 644.968  20.342   1
  -1   3  -3 670.221  20.823   3
   1   3   3 674.825  19.969   3
  -1  -3   3 653.086  23.800   5
  -1   3  -3 655.087  22.539   2
  -1  -3   3 639.030  23.720   5
  -1   3  -3 669.503  22.532   4
   1  -3  -3 685.195  21.061   1
  -1   3  -3 702.635  23.656   5
   1  -3  -3 633.965  23.422   5
   1   3   3 691.428  20.281   1
  -1  -3   3 677.233  22.740   4
   1   3   3 639.485  21.723   4
   1  -3  -3 660.382  22.435   4
   1   3   3 660.653  20.018   3
   1   3   3 623.917  21.677   4
   1  -3  -3 657.895  20.743   3
  -1   3  -3 659.634  22.512   4
   1   3   3 666.060  22.166   2
  -1  -3   3 655.484  20.882   3
  -1  -3   3 657.363  21.170   1
   1  -3  -3 653.930  22.459   4
   1  -3  -3 634.739  23.376   5
  -1   3  -3 641.350  23.538   5
   1  -3  -3 637.565  20.976   1
   2   3  -3 1552.73   54.96   5
   2  -3   3 1499.93   51.92   4
  -2   3   3 1526.71   48.20   3
   2   3  -3 1560.20   55.10   5
  -2   3   3 1450.05   54.89   5
   2  -3   3 1557.40   48.67   1
   2  -3   3 1532.83   52.51   2
   2   3  -3 1557.15   52.19   4
   2   3  -3 1561.51   55.01   5
   2   3  -3 1598.03   52.10   4
  -2   3   3 1526.97   48.76   1
   2  -3   3 1553.48   54.91   5
  -2  -3  -3 1526.13   48.17   1
  -2   3   3 1603.43   55.17   5
   2  -3   3 1532.77   54.94   5
  -2   3   3 1495.38   52.05   4
  -2   3   3 1603.13   52.25   4
   2  -3   3 1500.25   51.90   4
   2   3  -3 1493.17   48.18   3
   2  -3   3 1540.81   48.12   3
  -2  -3  -3 1504.16   51.87   2
   2  -3  -3 1604.35   52.19   4
  -2  -3   3 1550.69   54.80   5
  -2   3  -3 1524.08   54.48   5
   2  -3  -3 1549.01   48.91   1
  -2   3  -3 1612.71   54.59   5
   2  -3  -3 1589.41   48.30   3
  -2  -3   3 1569.14   54.90   5
   2   3   3 1606.06   51.05   4
   2   3   3 1585.73   51.99   2
   2   3   3 1557.43   51.05   4
  -2  -3   3 1571.73   51.99   4
  -2   3  -3 1585.99   48.00   3
  -2  -3   3 1546.70   48.71   1
   2   3   3 1668.36   47.18   3
  -2   3  -3 1563.27   52.52   2
  -2   3  -3 1630.32   51.86   4
  -2  -3   3 1582.44   48.10   3
  -2  -3   3 1634.06   52.15   4
  -2   3  -3 1603.57   51.85   4
   2   3   3 1599.55   47.25   3
   2  -3  -3 1590.41   55.11   5
   2  -3  -3 1594.55   55.02   5
   3  -3   3 89.7264  4.8982   1
   3  -3   3 90.8059  5.4768   4
   3   3  -3 90.9555  5.3793   5
  -3  -3  -3 78.7378  4.9571   2
   3  -3   3 85.9497  5.3036   5
  -3  -3  -3 82.6596  3.5919   1
  -3   3   3 83.9919  5.4288   4
   3  -3   3 85.2171  4.8099   3
  -3   3   3 84.4183  5.6249   5
  -3   3   3 88.5127  5.8886   4
  -3   3   3 80.5225  5.2902   1
   3   3  -3 79.3659  5.3517   5
   3   3  -3 83.5209  5.4985   4
   3   3  -3 82.5558  5.4186   4
  -3   3   3 91.3397  5.3782   3
   3  -3   3 88.6162  5.8448   2
   3  -3   3 90.0140  5.3122   5
  -3   3   3 85.8213  5.4475   5
   3   3  -3 86.5724  4.9908   3
   3  -3   3 95.0515  5.5844   4
  -3  -3   3 86.6787  4.7879   3
   3  -3  -3 79.8549  5.3393   5
   3  -3  -3 85.0251  5.4624   4
   3   3   3 88.4188  3.9916   3
   3   3   3 96.1019  4.0612   3
   3  -3  -3 92.1229  5.6646   4
  -3   3  -3 92.6385  4.8523   3
   3  -3  -3 93.3186  5.5501   5
   3   3   3 79.3108  3.4058   5
  -3   3  -3 87.6013  4.5582   5
   3  -3  -3 89.7575  5.3968   1
  -3  -3   3 85.3220  5.6360   4
   3   3   3 81.3585  4.3359   4
  -3  -3   3 80.9738  4.8304   1
  -3   3  -3 88.4461  4.6722   5
  -3  -3   3 84.3931  4.9084   5
  -3   3  -3 86.1778  5.5265   2
   3   3   3 90.8149  4.3314   4
  -3  -3   3 83.6914  5.0459   5
  -3  -3   3 85.3687  5.4489   4
  -3   3  -3 89.5699  5.1492   4
  -3   3  -3 86.6763  5.1786   4
   3   3   3 84.4657  4.9133   2
   3  -3  -3 82.5835  5.3364   3
   4  -3   3 1131.56   37.22   3
   4  -3   3 1209.27   37.72   1
   4  -3   3 1250.41   42.50   5
  -4   3   3 1132.95   37.87   1
   4   3  -3 1175.26   42.45   5
   4   3  -3 1138.55   42.58   5
  -4  -3  -3 1120.26   40.43   2
   4  -3   3 1205.79   40.48   4
   4   3  -3 1120.58   40.48   4
   4   3  -3 1207.05   40.51   4
  -4   3   3 1162.98   42.43   5
  -4  -3  -3 1150.27   36.16   1
  -4   3   3 1169.02   40.63   4
  -4   3   3 1210.01   42.59   5
   4  -3   3 1146.36   42.33   5
   4   3  -3 1144.51   37.44   3
   4  -3   3 1161.77   40.42   4
  -4   3   3 1261.08   41.03   4
  -4   3   3 1178.80   37.52   3
  -4  -3   3 1174.65   41.54   5
   4  -3  -3 1128.33   42.76   5
  -4   3  -3 1185.08   40.89   5
  -4   3  -3 1163.80   36.78   3
   4   3   3 1143.67   41.02   5
  -4  -3   3 1096.62   37.46   1
  -4  -3   3 1162.38   41.50   5
   4   3   3 1153.86   39.20   4
   4  -3  -3 1099.74   37.47   3
   4   3   3 1175.45   36.42   3
   4  -3  -3 1142.37   40.70   4
  -4  -3   3 1227.34   40.27   4
  -4   3  -3 1103.65   41.03   2
   4  -3  -3 1120.91   38.08   1
  -4   3  -3 1189.22   39.81   4
  -4   3  -3 1187.74   40.89   5
   4   3   3 1133.02   40.97   5
   4   3   3 1118.80   39.29   4
   4  -3  -3 1186.94   42.74   5
   4  -3  -3 1141.48   40.81   4
  -4  -3   3 1172.77   36.98   3
  -5   3   3 35.8792  4.8128   2
  -5  -3  -3 37.8042  4.4739   2
   5   3  -3 32.7918  4.7745   4
   5  -3   3 34.8976  4.3677   5
   5  -3   3 35.0806  4.0171   3
   5   3  -3 29.5286  4.2774   5
  -5   3   3 35.5403  4.1255   3
  -5   3   3 47.6119  4.9046   5
  -5   3   3 36.0830  4.4217   5
   5   3  -3 42.8290  4.7142   5
   5  -3   3 33.5274  4.3415   4
   5  -3   3 30.7129  4.4174   5
   5  -3   3 41.4394  4.7504   4
   5   3  -3 36.4684  4.4241   4
   5  -3   3 42.4936  4.0869   1
   5   3  -3 39.1311  4.2356   3
  -5   3   3 34.5316  4.3967   1
   5  -3  -3 32.2175  4.3907   1
  -5   3  -3 37.8490  5.0253   2
   5  -3  -3 46.3410  5.2451   4
   5   3   3 44.4890  3.7039   3
   5   3   3 47.6112  4.0823   5
  -5  -3   3 33.3363  4.4990   2
   5  -3  -3 37.2365  4.5341   3
  -5  -3   3 39.8118  3.4696   5
   5   3   3 47.3454  4.0105   5
  -5  -3   3 44.5226  4.1115   3
  -5  -3   3 40.8280  3.6330   5
   5  -3  -3 37.1018  4.8353   5
   5   3   3 33.9618  3.8296   4
   5   3   3 38.8628  3.9673   4
   5  -3  -3 36.1220  4.7555   4
   5  -3  -3 37.6479  4.5745   5
  -5   3  -3 46.2478  3.9091   3
  -5  -3   3 35.4933  4.1017   1
   6  -3   3 76.6039  6.0115   3
  -6   3   3 85.8515  6.6379   5
   6   3  -3 74.6695  6.3667   3
  -6   3   3 75.1469  6.6015   5
   6   3  -3 82.7772  7.2811   4
  -6   3   3 79.3819  6.1320   3
   6  -3   3 86.2768  7.1020   4
   6  -3   3 78.7470  6.1162   1
   6   3   3 85.0842  6.4229   4
   6  -3  -3 88.8452  6.8653   3
   6  -3  -3 88.0502  6.9175   1
   6   3   3 79.0058  6.0062   3
   6   3   3 90.1958  6.4357   4
  -6  -3   3 79.4460  5.9771   1
   6   3   3 86.3327  6.3673   5
   6   3   3 71.3735  6.3320   5
   7   3  -3 12.7574  4.3941   3
   7  -3   3 7.30832 4.57294   4
   7  -3   3 7.93245 4.15790   3
   7  -3   3 11.1589  4.0119   1
   7   3   3 12.1315  4.2514   4
   7   3   3 4.63090 3.30523   3
  -7  -3   3 0.18988 3.33837   1
   7  -3  -3 13.7121  4.4471   3
   7  -3  -3 3.11248 4.10549   1
   8  -3   3 44.6243  6.1465   3
   8   3  -3 39.1150  5.7597   3
  -8  -3   3 27.2161  5.1207   1
   8   3   3 23.8584  5.9959   4
   8  -3  -3 27.7638  5.9325   3
   8  -3  -3 34.4617  5.9413   1
   8   3   3 26.6317  4.9373   3
   0   4  -3 266.398  10.357   4
   0   4   3 271.059  10.087   5
   0   4  -3 256.680  10.707   5
   0  -4  -3 268.022   9.566   4
   0   4   3 256.689   9.799   4
   0   4  -3 263.166  10.786   5
   0   4   3 279.606  10.135   5
   0  -4   3 267.183  10.832   5
   0   4   3 257.595   9.793   4
   0  -4  -3 247.814   9.077   1
   0  -4  -3 268.232   9.119   1
   0   4  -3 251.044  10.386   4
   0   4  -3 256.619   9.518   3
   0  -4   3 260.004   9.609   2
   0  -4   3 250.465  10.297   4
   0  -4   3 256.882   9.653   1
   0  -4   3 281.286  10.603   4
   0  -4  -3 269.749   9.608   4
   0  -4   3 262.571  10.776   5
   0   4   3 256.294   8.983   3
   1   4  -3 790.495  25.963   3
  -1  -4  -3 812.586  25.322   1
   1  -4   3 810.637  28.219   4
   1   4  -3 828.464  29.610   5
  -1   4   3 802.122  29.397   5
   1  -4   3 830.186  29.684   5
   1  -4   3 800.265  27.930   2
   1   4  -3 812.763  28.131   4
  -1   4   3 787.351  27.925   4
  -1   4   3 835.540  29.503   5
  -1   4   3 818.026  25.881   3
   1  -4   3 791.538  28.147   4
   1   4  -3 795.381  28.216   4
   1  -4   3 836.426  26.375   1
  -1   4   3 829.060  28.033   4
  -1  -4   3 788.040  28.008   4
  -1   4  -3 816.295  27.906   2
   1  -4  -3 806.876  26.140   1
  -1  -4   3 803.016  25.891   3
   1  -4  -3 853.893  27.972   4
  -1   4  -3 814.299  25.964   3
  -1   4  -3 845.875  29.560   5
   1  -4  -3 845.555  25.823   3
   1   4   3 824.070  27.202   4
  -1   4  -3 759.024  29.405   5
  -1  -4   3 848.900  29.617   5
   1  -4  -3 834.229  29.150   5
   1  -4  -3 789.969  27.845   4
   1   4   3 810.182  27.135   4
  -1   4  -3 821.202  28.132   4
  -1  -4   3 814.553  29.527   5
  -1  -4   3 812.129  26.298   1
   1   4   3 824.780  25.147   3
   1   4   3 816.648  27.387   2
  -1  -4   3 828.347  28.216   4
   1  -4  -3 842.766  29.238   5
  -1   4  -3 852.839  28.196   4
   2  -4   3 485.119  16.701   1
   2   4  -3 465.315  17.833   4
   2   4  -3 496.270  17.894   4
  -2   4   3 453.621  17.774   4
  -2   4   3 460.249  16.577   1
   2  -4   3 488.221  18.650   5
  -2   4   3 478.713  18.748   5
   2  -4   3 478.219  17.830   4
   2  -4   3 494.632  18.674   5
   2   4  -3 416.511  18.459   5
  -2   4   3 461.091  17.854   4
  -2   4   3 470.886  16.448   3
   2  -4   3 480.777  17.859   2
   2   4  -3 474.413  16.401   3
  -2  -4  -3 479.969  15.189   1
  -2   4   3 482.952  17.979   4
   2  -4   3 461.297  16.335   3
   2  -4   3 474.973  17.826   4
   2  -4  -3 510.481  18.058   4
  -2  -4   3 500.039  18.414   5
  -2  -4   3 527.025  18.048   4
  -2  -4   3 475.197  16.607   1
   2  -4  -3 481.180  17.877   4
  -2  -4   3 495.647  16.367   3
  -2   4  -3 497.240  16.324   3
   2   4   3 507.653  15.361   3
  -2   4  -3 470.239  17.785   2
   2   4   3 493.557  16.591   4
   2  -4  -3 500.206  16.513   3
   2   4   3 486.120  17.143   2
  -2   4  -3 527.378  17.845   4
  -2  -4   3 492.613  18.351   5
  -2   4  -3 489.591  18.286   5
  -2   4  -3 495.311  18.362   5
   2  -4  -3 487.156  18.527   5
   2  -4  -3 488.438  16.722   1
  -2  -4   3 457.583  17.541   4
   2   4   3 472.371  16.502   4
   2  -4  -3 494.088  18.585   5
   2   4   3 513.311  15.317   3
  -3   4   3 596.561  21.517   4
   3  -4   3 579.622  19.657   1
   3  -4   3 560.401  21.174   4
  -3   4   3 587.063  19.839   1
   3   4  -3 559.413  22.032   5
  -3  -4  -3 557.372  17.988   1
   3   4  -3 568.169  19.402   3
  -3   4   3 549.495  19.487   3
   3   4  -3 552.185  21.863   5
  -3   4   3 547.180  21.217   4
   3  -4   3 574.152  22.111   5
  -3   4   3 566.551  22.227   5
   3  -4   3 607.108  22.167   5
   3  -4   3 534.633  19.288   3
   3   4  -3 558.960  21.196   4
   3   4  -3 578.771  21.121   4
  -3  -4  -3 563.648  20.545   2
   3  -4   3 576.712  21.441   2
   3  -4   3 576.729  21.146   4
  -3   4   3 549.503  21.958   5
   3   4  -3 569.105  21.845   5
  -3  -4   3 558.102  21.279   5
   3   4   3 607.636  18.322   3
   3  -4  -3 547.008  22.049   5
   3   4   3 577.917  18.310   3
  -3   4  -3 573.072  20.848   4
  -3  -4   3 564.770  19.526   1
   3   4   3 548.063  19.762   4
   3  -4  -3 574.402  21.344   4
  -3   4  -3 576.996  21.401   5
  -3  -4   3 551.456  20.756   4
   3  -4  -3 567.240  21.347   4
   3   4   3 583.882  19.799   4
   3   4   3 570.418  20.582   2
  -3  -4   3 598.404  21.077   4
   3  -4  -3 553.999  19.530   3
   3   4   3 592.983  20.180   5
  -3   4  -3 565.800  21.337   2
  -3   4  -3 583.793  19.226   3
  -3   4  -3 578.242  20.870   4
   3  -4  -3 571.686  22.089   5
   3  -4  -3 582.065  19.963   1
   3   4   3 603.059  20.217   5
  -3   4  -3 579.224  20.933   4
  -3  -4   3 585.437  19.168   3
  -3  -4   3 564.202  21.320   5
  -3   4  -3 560.110  21.290   5
   4   4  -3 28.9505  4.0157   4
   4   4  -3 24.2610  3.5206   3
   4  -4   3 27.0613  3.7175   4
  -4  -4  -3 25.6706  2.2000   1
   4  -4   3 22.5155  3.6701   5
  -4   4   3 29.6786  4.2672   4
   4  -4   3 21.6651  3.1740   1
   4  -4   3 19.9372  3.2087   3
  -4   4   3 34.2012  4.0759   5
   4   4  -3 22.5630  3.6201   5
  -4  -4  -3 26.0069  3.4370   2
   4   4  -3 25.4612  3.7883   4
  -4   4   3 24.5815  3.4874   3
  -4   4   3 25.7977  3.5122   1
  -4   4   3 35.4242  3.9469   5
   4  -4   3 25.8344  3.8417   4
   4   4  -3 30.6401  3.7198   5
   4  -4   3 24.1994  3.5948   5
   4   4   3 30.4412  2.8388   5
   4  -4  -3 28.5107  3.6764   3
   4  -4  -3 29.4089  3.9625   5
  -4   4  -3 34.1575  3.1384   5
   4   4   3 24.1351  3.1341   4
   4  -4  -3 31.6648  4.0795   4
   4  -4  -3 19.8026  3.6638   4
  -4  -4   3 25.8296  3.6760   4
  -4   4  -3 23.6403  3.7564   2
  -4  -4   3 30.0638  3.0448   5
   4   4   3 27.1566  2.9058   4
  -4   4  -3 30.0523  3.7893   4
   4  -4  -3 29.0364  3.7241   1
  -4  -4   3 35.6068  3.5779   1
   4  -4  -3 26.1742  3.8404   5
  -4   4  -3 26.2898  3.1569   3
  -4  -4   3 25.7487  3.0408   5
   4   4   3 32.6591  2.8655   3
  -4  -4   3 24.3490  3.0754   3
  -4   4  -3 30.9735  3.1824   5
   4   4   3 26.5864  2.6558   5
   5  -4   3 318.531  13.313   3
   5   4  -3 342.563  13.627   3
  -5   4   3 344.870  14.976   5
   5   4  -3 331.954  14.521   4
  -5  -4  -3 314.519  14.115   2
   5  -4   3 335.296  14.684   4
  -5   4   3 332.891  13.526   3
   5  -4   3 333.477  15.041   5
  -5   4   3 327.514  14.721   5
   5   4  -3 314.549  14.949   5
   5  -4   3 339.603  14.815   4
   5  -4   3 308.395  14.988   5
   5   4  -3 331.084  14.901   4
  -5   4   3 316.342  15.030   2
  -5  -4  -3 315.504  11.466   1
   5  -4   3 344.144  13.678   1
   5   4  -3 354.993  14.958   5
   5   4   3 343.977  13.483   4
  -5  -4   3 323.233  12.754   5
   5  -4  -3 330.515  13.841   3
   5   4   3 314.207  13.454   4
  -5  -4   3 302.383  14.279   2
  -5  -4   3 308.778  12.897   1
   5   4   3 316.853  13.675   5
   5   4   3 309.619  12.248   3
   5  -4  -3 341.779  15.202   4
   5  -4  -3 326.609  13.871   1
  -5   4  -3 337.838  15.379   2
   5   4   3 325.896  13.493   5
  -5  -4   3 309.391  12.562   3
  -5  -4   3 334.873  12.728   5
   5  -4  -3 316.742  15.067   5
  -5   4  -3 316.718  12.632   3
   5  -4  -3 312.950  15.188   5
  -5   4  -3 336.841  12.872   5
  -6  -4  -3 18.7235  4.5830   2
  -6   4   3 25.2520  4.2472   3
   6  -4   3 15.3899  3.8571   3
   6  -4   3 16.3630  4.5840   4
   6   4  -3 15.9013  4.0719   3
  -6   4   3 10.4208  4.0811   5
   6  -4   3 14.0292  3.9611   1
   6   4  -3 13.7486  4.6603   4
  -6   4   3 17.6433  4.3251   5
  -6  -4   3 15.7656  3.6615   1
   6  -4  -3 18.7025  4.3985   1
   6  -4  -3 10.0684  3.9283   3
   6   4   3 14.0032  3.4583   3
   6   4   3 17.1587  4.0762   5
   6   4   3 11.8046  3.5315   4
   6   4   3 13.5645  3.4368   5
  -6  -4   3 14.1996  4.2393   2
   6   4   3 13.7515  3.8096   4
   7  -4   3 19.3314  4.6223   1
   7   4  -3 24.9510  5.0316   3
   7  -4   3 17.6718  4.6261   3
   7   4   3 16.2895  3.9666   3
   7  -4  -3 13.5635  4.6848   1
  -7  -4   3 25.5422  4.4403   1
   7  -4  -3 24.2054  5.0736   3
   7   4   3 20.2863  4.6941   4
   8   4  -3 42.8903  6.0126   3
   8  -4   3 31.7359  5.7819   3
   8   4   3 47.7751  6.8178   4
   8  -4  -3 52.6466  6.8406   1
  -8  -4   3 36.9037  5.6634   1
   8  -4  -3 40.7730  6.3430   3
   8   4   3 53.7343  6.0220   3
   0   5  -3 2.16969 1.94250   5
   0   5  -3 1.39263 1.87935   4
   0   5  -3 3.69178 2.34548   5
   0   5   3 0.50409 1.62917   5
   0  -5   3 -1.0830  1.8880   1
   0  -5  -3 3.35640 1.57609   4
   0   5  -3 -0.1840  1.9055   4
   0  -5  -3 0.82471 1.54026   4
   0  -5   3 -0.0263  1.7290   4
   0   5   3 0.07694 1.63155   5
   0  -5   3 -0.0988  1.2947   2
   0  -5   3 -0.4217  2.0833   5
   0  -5  -3 -0.8284  1.4544   1
   0   5   3 1.27950 1.71448   4
   0  -5   3 -0.3108  2.1026   4
   0   5   3 1.30277 1.79224   4
   0  -5   3 -0.3182  1.9557   5
   0  -5  -3 0.19437 1.42016   1
   0   5  -3 -2.2947  1.7119   3
   0   5   3 1.28348 1.58819   3
  -1   5   3 57.7850  4.2068   4
  -1  -5  -3 63.1110  2.8161   4
   1   5  -3 62.5525  4.5299   4
  -1   5   3 60.6058  3.9528   3
   1  -5   3 63.1465  4.2766   1
   1   5  -3 59.7934  4.3597   5
   1   5  -3 59.7181  4.2615   5
   1  -5   3 62.2746  4.6275   4
  -1   5   3 57.0925  4.2127   5
   1   5  -3 58.9888  4.3942   4
  -1  -5  -3 59.3102  2.7402   4
   1  -5   3 58.5149  3.8481   2
   1  -5   3 55.6548  4.5550   5
   1  -5   3 58.6298  4.4558   4
  -1   5   3 65.2819  4.5453   4
   1  -5   3 61.6945  4.4554   5
   1   5  -3 58.9188  4.4206   3
  -1  -5  -3 59.8851  3.2917   1
  -1   5   3 61.2765  4.4171   5
   1  -5  -3 70.3012  4.1324   3
  -1   5  -3 66.1795  3.8740   2
   1   5   3 64.9689  3.1628   5
  -1  -5   3 69.6916  4.5097   5
   1  -5  -3 69.7204  4.4047   4
  -1   5  -3 67.3949  4.5923   4
  -1  -5   3 64.7861  4.2349   1
   1  -5  -3 69.8192  4.0708   5
   1   5   3 75.5416  3.9590   4
  -1   5  -3 53.8311  4.0691   4
  -1  -5   3 67.9665  4.8686   4
   1   5   3 71.0943  3.2076   2
  -1   5  -3 76.0006  4.8435   5
  -1   5  -3 63.6490  4.2691   5
   1   5   3 72.0552  3.5635   3
   1  -5  -3 61.7110  4.1694   1
  -1  -5   3 60.6839  4.3650   3
   1  -5  -3 67.3987  4.0161   5
   1   5   3 63.6212  3.2769   5
  -1  -5   3 60.6175  4.4968   4
   1   5   3 69.6407  3.7302   4
  -1   5  -3 68.4283  4.2647   3
  -1  -5   3 67.0134  4.4968   5
   1  -5  -3 68.9913  4.4811   4
   2  -5   3 1087.66   36.99   2
   2   5  -3 1040.58   37.01   4
   2  -5   3 1102.40   37.13   4
   2   5  -3 1038.67   38.82   5
  -2   5   3 1078.71   37.07   4
  -2   5   3 1047.99   38.81   5
   2  -5   3 1081.32   37.12   4
  -2   5   3 1025.04   34.01   3
   2  -5   3 1054.37   38.93   5
  -2   5   3 1106.33   39.11   5
   2  -5   3 968.176  38.781   5
   2   5  -3 1092.23   38.81   5
   2  -5   3 1085.59   34.63   1
   2   5  -3 1075.89   36.88   4
  -2  -5  -3 1065.15   33.12   1
   2   5  -3 1036.57   34.04   3
  -2   5   3 1056.96   37.01   4
   2  -5   3 1087.24   34.29   3
   2   5   3 1092.01   33.07   3
   2  -5  -3 1063.19   38.66   5
  -2  -5   3 1075.49   34.43   1
  -2  -5   3 1055.64   36.67   4
  -2  -5   3 1087.53   33.92   3
  -2   5  -3 1064.58   36.89   4
  -2   5  -3 1073.32   34.08   3
  -2  -5   3 1072.02   38.37   5
   2  -5  -3 1076.76   34.11   3
   2  -5  -3 1135.63   37.08   4
   2  -5  -3 1081.79   37.00   4
  -2  -5   3 1144.33   36.97   4
   2   5   3 1106.39   37.45   5
   2   5   3 1096.26   36.02   2
   2   5   3 1146.65   33.09   3
   2  -5  -3 1077.10   38.66   5
  -2   5  -3 1115.41   36.99   4
  -2   5  -3 1093.88   38.70   5
   2  -5  -3 1055.54   34.55   1
  -2   5  -3 1011.82   38.53   5
   2   5   3 1073.12   37.43   5
  -2   5  -3 1075.69   36.92   2
   2   5   3 1042.79   35.72   4
  -2  -5   3 1058.52   38.42   5
   2   5   3 1037.71   35.65   4
   3  -5   3 240.823  10.185   3
   3   5  -3 248.249  11.289   5
   3  -5   3 243.351  11.175   4
   3   5  -3 265.720  11.142   4
   3  -5   3 240.067  11.089   4
   3   5  -3 245.688  10.163   3
   3  -5   3 239.391  10.236   1
  -3   5   3 251.026  11.567   5
   3   5  -3 246.217  11.418   5
   3   5  -3 228.032  10.917   4
  -3   5   3 226.228  10.179   3
  -3  -5  -3 233.888  10.020   2
   3  -5   3 259.207  11.596   5
  -3   5   3 247.003  11.305   4
  -3   5   3 252.701  11.580   5
  -3  -5  -3 245.425   8.541   1
  -3   5   3 248.937  11.280   4
   3   5   3 257.447   9.945   4
  -3  -5   3 254.717   9.896   3
  -3   5  -3 253.002  11.004   5
  -3  -5   3 255.989  10.851   4
  -3   5  -3 246.446  10.892   4
  -3   5  -3 252.037  11.099   2
   3   5   3 245.165   9.764   4
   3   5   3 249.725   9.600   5
   3   5   3 275.230   9.153   3
  -3   5  -3 258.398  10.074   3
   3  -5  -3 286.746  11.604   4
  -3  -5   3 262.575  10.591   5
   3  -5  -3 245.484  11.399   5
   3  -5  -3 246.304  10.488   1
   3   5   3 248.893   9.560   5
   3  -5  -3 251.436  10.316   3
  -3  -5   3 244.806  10.086   1
  -3  -5   3 256.043  10.562   5
   3   5   3 248.827   9.004   3
   3  -5  -3 252.333  11.208   4
   3  -5  -3 288.165  11.654   5
  -3   5  -3 241.286  10.883   5
  -3   5  -3 264.927  11.112   4
   4   5  -3 31.8762  3.8156   3
  -4   5   3 29.5601  4.0370   5
   4  -5   3 35.4239  4.2244   5
  -4  -5  -3 34.0947  2.3653   1
   4   5  -3 36.7907  4.2459   4
   4  -5   3 31.5009  3.8880   3
   4  -5   3 29.5928  3.9192   1
  -4   5   3 32.4898  4.3681   4
   4   5  -3 41.0157  4.1522   5
   4  -5   3 29.4391  4.0923   4
   4   5  -3 35.2676  4.1895   4
  -4   5   3 45.6482  4.7749   4
  -4  -5  -3 29.4624  3.5243   2
  -4   5   3 35.2208  4.3184   5
  -4   5   3 29.2333  3.8016   3
   4  -5   3 30.8361  3.9710   5
   4   5  -3 38.2498  4.3743   5
   4  -5   3 33.1870  4.2427   4
   4   5   3 27.1495  2.8271   5
   4  -5  -3 26.4141  3.8005   3
   4  -5  -3 28.7165  4.2475   5
   4   5   3 27.1568  3.2464   4
   4  -5  -3 24.8251  4.0114   5
  -4   5  -3 31.6022  3.6435   5
   4   5   3 16.7890  2.8116   4
  -4   5  -3 31.8016  3.6856   3
  -4  -5   3 31.7305  3.4331   3
   4  -5  -3 26.9570  4.0186   4
   4   5   3 28.0905  2.9562   3
  -4  -5   3 28.3592  3.8617   4
  -4   5  -3 35.3233  4.2756   2
  -4  -5   3 28.3732  3.0536   5
  -4  -5   3 25.6169  3.4350   1
   4  -5  -3 38.7797  4.6853   4
   4   5   3 28.5337  2.9422   5
   4  -5  -3 23.4124  3.7322   1
  -4   5  -3 24.5650  3.3106   5
  -4  -5   3 31.7636  3.0139   5
  -4   5  -3 25.1515  3.7255   4
  -5  -5  -3 35.7699  4.4013   2
  -5   5   3 31.2804  4.6606   5
  -5  -5  -3 33.5430  2.8412   1
   5  -5   3 36.8286  4.3695   3
   5   5  -3 43.4666  4.8408   5
   5  -5   3 32.0405  4.1070   1
  -5   5   3 39.4346  4.6010   3
   5  -5   3 35.8243  4.9725   5
   5   5  -3 41.0683  5.0453   4
   5  -5   3 34.4127  4.8284   4
   5   5  -3 35.3555  4.4242   3
  -5   5   3 36.4922  4.7652   5
   5   5  -3 32.5152  4.7471   5
   5   5  -3 27.2132  4.5280   4
   5  -5  -3 29.2368  4.4803   3
   5   5   3 32.7565  3.7115   5
   5   5   3 32.6666  3.8661   4
  -5  -5   3 29.6587  3.8481   1
   5   5   3 29.2708  3.8551   5
  -5   5  -3 36.2855  4.2562   3
   5   5   3 32.1160  3.5635   5
  -5  -5   3 31.5959  4.5280   2
   5   5   3 41.6408  4.0579   4
  -5   5  -3 35.4057  3.8172   5
   5  -5  -3 33.0136  4.4831   1
   5   5   3 25.3372  3.3851   3
  -5   5  -3 33.4603  3.6299   5
  -6   5   3 57.0416  6.1180   3
   6  -5   3 58.4373  5.8382   1
   6   5  -3 59.9421  6.8173   4
   6   5  -3 66.8702  6.0585   3
   6  -5   3 57.4639  5.9552   3
  -6   5   3 67.4629  6.5886   5
   6  -5   3 73.2588  7.0543   4
  -6  -5  -3 68.2303  6.4306   2
   6   5   3 58.0803  5.6740   4
  -6  -5   3 65.9620  6.3717   2
   6  -5  -3 58.3920  6.2865   1
  -6  -5   3 68.6162  5.6152   1
   6   5   3 66.9805  5.5943   4
   6  -5  -3 63.0890  6.1975   3
   6   5   3 58.2922  5.0814   3
   6   5   3 58.5637  5.8224   5
   7  -5   3 3.05917 4.06675   3
   7  -5   3 2.59313 3.68295   1
   7   5  -3 0.86725 3.77696   3
   7   5   3 0.16540 3.69658   4
  -7  -5   3 -3.1062  3.3489   1
   7  -5  -3 -0.2894  3.9880   3
   7  -5  -3 3.32807 4.22089   1
   7   5   3 0.48231 3.40073   3
   8  -5   3 19.1310  5.2156   3
   8   5  -3 20.1819  5.2914   3
   8   5   3 15.6342  4.4012   3
   8  -5  -3 15.5084  5.4488   3
   8   5   3 18.2922  5.7297   4
   8  -5  -3 18.5311  5.3805   1
  -8  -5   3 12.7884  4.6640   1
   0  -6   3 308.364  12.982   5
   0   6   3 302.390  11.122   3
   0  -6   3 330.812  12.921   4
   0   6   3 308.492  12.149   4
   0  -6   3 298.656  11.731   1
   0   6   3 326.649  12.602   5
   0   6   3 312.614  12.504   5
   0  -6   3 314.403  13.077   5
   0   6   3 322.749  12.226   4
   0   6  -3 311.261  13.153   5
   0   6  -3 305.992  13.074   5
   0  -6   3 312.600  11.356   2
   0  -6  -3 326.646  11.830   4
   0   6  -3 343.276  12.831   4
   0   6  -3 307.636  11.645   3
   0  -6  -3 305.594  11.152   1
   0  -6  -3 315.471  11.181   1
  -1   6   3 418.897  16.136   5
  -1   6   3 414.387  15.556   4
  -1   6   3 413.516  14.279   3
  -1   6   3 414.995  15.528   4
   1  -6   3 424.755  16.467   5
  -1  -6  -3 403.907  13.925   4
  -1  -6  -3 419.331  13.574   1
   1   6  -3 401.758  14.346   3
   1  -6   3 382.458  16.153   5
   1   6  -3 378.068  15.581   4
   1  -6   3 393.411  15.756   4
   1  -6   3 400.017  15.667   4
   1  -6   3 402.107  14.793   2
   1   6  -3 397.546  16.098   5
   1   6  -3 426.290  15.718   4
  -1  -6  -3 422.716  13.039   3
   1  -6   3 396.631  14.611   1
  -1   6   3 408.439  16.009   5
   1   6  -3 408.542  16.287   5
   1  -6  -3 440.197  15.455   4
  -1   6  -3 387.228  14.346   3
  -1   6  -3 397.049  16.191   5
   1   6   3 402.289  15.078   5
   1  -6  -3 411.513  14.001   3
   1   6   3 397.740  13.904   2
  -1   6  -3 394.965  15.602   4
   1  -6  -3 404.943  14.331   1
   1   6   3 399.223  14.816   4
  -1   6  -3 410.813  14.765   2
   1  -6  -3 400.702  15.420   5
   1   6   3 404.147  13.567   3
  -1  -6   3 391.695  15.895   5
  -1  -6   3 398.711  14.172   3
  -1  -6   3 405.110  15.495   4
   1   6   3 413.775  14.770   4
   1  -6  -3 416.494  15.452   5
  -1   6  -3 391.177  16.162   5
   1   6   3 387.153  15.087   5
  -1  -6   3 419.693  16.077   5
  -1   6  -3 393.012  15.641   4
  -1  -6   3 405.329  15.701   4
   1  -6  -3 402.769  15.229   4
  -1  -6   3 393.743  14.440   1
   2   6  -3 126.150   6.969   5
  -2   6   3 125.908   6.483   3
   2  -6   3 129.750   6.746   2
  -2   6   3 125.179   7.023   5
   2  -6   3 123.519   7.246   5
  -2   6   3 124.132   7.100   4
   2  -6   3 120.744   6.443   3
   2   6  -3 125.695   6.982   4
   2   6  -3 121.552   6.495   3
   2  -6   3 122.323   7.147   5
   2  -6   3 129.503   7.396   4
  -2   6   3 138.979   7.159   5
   2  -6   3 119.265   6.520   1
  -2   6   3 139.667   7.383   4
   2  -6   3 127.339   7.207   4
  -2  -6  -3 136.868   5.241   1
   2   6  -3 127.700   7.222   4
   2   6  -3 132.179   7.192   5
  -2   6  -3 128.819   7.026   4
  -2   6  -3 138.612   6.759   2
  -2  -6   3 115.495   6.380   1
   2   6   3 131.734   5.505   3
  -2  -6   3 129.370   6.646   5
   2  -6  -3 156.811   7.112   5
   2   6   3 125.902   5.668   5
  -2   6  -3 123.604   6.998   5
   2  -6  -3 132.769   7.034   4
   2  -6  -3 134.359   7.178   4
   2   6   3 133.088   5.512   2
  -2   6  -3 126.235   6.959   4
  -2  -6   3 122.180   6.563   5
   2   6   3 124.373   5.899   4
  -2   6  -3 123.449   6.960   5
   2  -6  -3 125.992   6.452   1
   2   6   3 121.898   6.004   4
   2   6   3 125.520   5.637   5
   2  -6  -3 128.078   6.348   3
   2  -6  -3 134.222   6.857   5
  -2  -6   3 125.697   6.320   3
  -2  -6   3 129.856   6.723   4
  -2   6  -3 126.340   6.434   3
  -2  -6   3 139.732   7.044   4
   3  -6   3 89.6404  6.2470   5
   3  -6   3 89.0513  6.2889   4
  -3   6   3 91.8592  6.3041   4
   3   6  -3 86.3182  6.0183   5
   3  -6   3 90.7284  6.0226   1
  -3  -6  -3 93.5297  4.1025   1
   3  -6   3 94.3034  5.8268   3
   3   6  -3 87.7450  6.2081   5
   3   6  -3 91.5013  6.4086   4
   3   6  -3 99.6616  6.2984   4
  -3   6   3 87.4926  6.0431   3
   3   6  -3 93.5415  5.5599   3
  -3   6   3 98.7335  6.6181   4
  -3   6   3 102.146   6.586   5
   3  -6   3 92.2619  6.3178   4
  -3   6   3 96.7018  6.5495   4
   3   6   3 94.0662  4.6640   5
  -3   6  -3 84.1555  6.1502   4
   3  -6  -3 102.812   6.573   4
  -3   6  -3 88.2993  5.9064   5
   3  -6  -3 66.0247  5.6504   4
  -3  -6   3 93.8890  5.4712   3
  -3   6  -3 85.6339  5.5058   3
   3  -6  -3 97.9399  6.2772   5
  -3  -6   3 93.0873  5.2127   5
   3   6   3 90.2323  4.6541   3
  -3  -6   3 88.0937  5.5601   1
   3   6   3 88.0619  5.1069   4
   3  -6  -3 90.9773  6.2448   5
  -3   6  -3 86.8638  5.8820   5
  -3   6  -3 89.7600  6.1224   2
   3  -6  -3 79.3329  5.6779   1
   3   6   3 88.0381  4.6214   5
  -3  -6   3 102.236   5.426   5
  -3  -6   3 99.9812  6.1503   4
  -3   6  -3 101.743   6.341   4
   3  -6  -3 84.1208  5.7197   3
   3   6   3 84.3379  5.0178   4
  -4   6   3 553.831  23.280   5
  -4   6   3 571.820  20.854   3
   4   6  -3 588.789  23.241   5
   4   6  -3 584.235  23.404   5
   4   6  -3 540.747  20.451   3
  -4   6   3 649.071  23.396   4
   4  -6   3 627.499  23.889   5
   4  -6   3 563.085  23.484   5
   4  -6   3 561.537  20.745   3
   4   6  -3 569.922  22.541   4
  -4  -6  -3 582.719  21.366   2
  -4   6   3 511.369  22.416   4
  -4  -6  -3 548.978  18.632   1
   4  -6   3 553.193  22.631   4
   4  -6   3 605.517  22.980   4
   4  -6   3 554.087  20.864   1
   4   6  -3 590.792  23.212   5
   4   6  -3 565.526  22.311   4
  -4   6   3 586.459  23.682   5
   4   6   3 580.854  21.033   4
   4  -6  -3 565.346  21.138   1
   4  -6  -3 563.995  23.421   5
  -4   6  -3 596.271  22.717   5
  -4   6  -3 595.602  22.498   4
  -4   6  -3 591.484  22.257   4
   4   6   3 570.513  21.713   5
  -4  -6   3 618.410  21.960   4
   4   6   3 552.761  19.339   3
   4  -6  -3 548.911  22.619   4
  -4   6  -3 565.543  20.498   3
   4  -6  -3 584.846  20.911   3
  -4  -6   3 575.646  20.503   1
  -4  -6   3 628.002  21.373   5
  -4   6  -3 606.097  22.718   5
   4  -6  -3 609.111  23.156   4
  -4   6  -3 576.141  22.694   2
   4   6   3 607.632  21.764   5
  -4  -6   3 595.274  21.255   5
  -4  -6   3 568.998  21.449   2
  -4  -6   3 593.000  20.121   3
   4   6   3 556.479  21.118   4
  -5   6   3 63.7235  6.0737   5
   5   6  -3 51.2836  5.1993   3
  -5  -6  -3 73.6679  5.9471   2
   5   6  -3 68.0800  6.3438   4
  -5   6   3 51.2518  5.3788   3
   5  -6   3 56.8871  5.9837   4
   5  -6   3 59.9944  5.5964   1
  -5  -6  -3 61.6395  3.8111   1
   5   6  -3 72.5278  6.2215   5
   5  -6   3 59.1429  5.4072   3
   5  -6  -3 55.8368  5.5527   3
  -5   6  -3 50.8509  5.0934   3
  -5   6  -3 63.3616  5.3484   5
   5   6   3 57.4077  4.9483   5
   5   6   3 55.8069  4.4687   3
  -5  -6   3 67.9978  5.7827   2
  -5   6  -3 60.4242  5.2921   5
   5   6   3 51.5259  4.9196   4
  -5  -6   3 49.6624  4.7628   1
   5   6   3 64.4203  5.0281   4
   5   6   3 64.7056  5.2367   5
   5  -6  -3 56.3752  5.5845   1
   6   6  -3 184.853  11.701   4
  -6   6   3 212.693  11.004   3
   6  -6   3 186.790  10.780   3
   6   6  -3 206.250  10.514   3
   6  -6   3 195.439  10.655   1
   6  -6  -3 211.406  11.109   3
  -6  -6   3 210.153  10.246   1
   6  -6  -3 191.313  11.069   1
   6   6   3 192.821   9.472   3
   6   6   3 196.307  10.438   4
   6   6   3 194.462  10.655   5
   6   6   3 201.859  10.411   4
   7  -6   3 67.6598  6.9605   1
   7   6  -3 54.2176  6.3925   3
   7  -6   3 52.0481  6.4311   3
   7   6   3 72.3629  6.9367   4
   7  -6  -3 55.9025  6.7265   3
   7   6   3 62.2433  5.8074   3
   7  -6  -3 73.0451  7.4334   1
  -7  -6   3 66.8701  6.0734   1
   8  -6   3 41.2029  6.7502   3
   8   6  -3 49.6482  6.7476   3
   8  -6  -3 45.8254  6.7384   1
   8  -6  -3 49.6136  7.0331   3
  -8  -6   3 41.4612  5.8100   1
   8   6   3 38.0551  5.6819   3
   0  -7   3 66.8595  4.6572   1
   0   7  -3 69.8053  5.2016   4
   0  -7  -3 64.2839  4.1616   1
   0  -7   3 72.2833  5.2894   4
   0  -7   3 69.9525  5.0246   5
   0   7  -3 58.4403  4.7267   5
   0   7  -3 70.9384  5.0489   4
   0   7   3 62.6221  4.0927   3
   0  -7   3 61.8725  3.4405   2
   0  -7   3 68.4002  4.9527   5
   0   7   3 59.9105  4.5818   4
   0   7  -3 60.2757  4.7843   5
   0  -7   3 68.6044  5.2490   4
   0   7   3 60.9229  4.5821   4
   0  -7  -3 64.8448  4.1998   4
   0   7   3 74.7293  4.7225   5
   0   7   3 69.0032  4.5322   5
   0   7  -3 59.8488  4.5683   3
   1   7  -3 628.932  22.907   4
   1  -7   3 601.169  21.812   2
   1   7  -3 598.109  20.938   3
   1  -7   3 625.606  21.506   1
  -1   7   3 583.024  20.734   3
   1  -7   3 614.190  22.944   4
   1  -7   3 652.103  24.085   5
   1  -7   3 665.118  23.384   4
  -1   7   3 633.852  23.727   5
   1   7  -3 596.687  23.906   5
   1  -7   3 606.668  23.879   5
  -1   7   3 589.854  23.570   5
  -1  -7  -3 594.940  20.243   1
   1   7  -3 583.331  22.940   4
   1   7  -3 609.935  23.880   5
  -1   7   3 644.281  22.853   4
  -1   7   3 593.037  22.646   4
   1  -7  -3 629.106  22.932   5
  -1   7  -3 625.049  21.151   3
   1   7   3 640.411  20.809   2
  -1  -7   3 653.739  23.049   4
   1  -7  -3 601.386  22.846   5
   1   7   3 610.242  22.874   5
   1   7   3 736.968  22.287   4
   1   7   3 610.439  22.137   4
   1  -7  -3 608.895  21.020   1
  -1  -7   3 589.842  21.179   1
  -1  -7   3 633.220  23.571   5
  -1   7  -3 666.753  23.144   4
  -1   7  -3 622.183  23.966   5
  -1  -7   3 612.687  22.697   4
   1   7   3 598.583  22.900   5
  -1  -7   3 621.039  23.521   5
  -1  -7   3 626.524  20.928   3
  -1  -7   3 623.364  20.883   2
  -1   7  -3 593.159  23.824   5
   1   7   3 627.192  20.362   3
   1  -7  -3 632.220  22.464   4
  -1   7  -3 614.994  23.038   4
  -2   7   3 224.710  10.420   4
  -2  -7  -3 221.258   8.197   1
   2   7  -3 238.993  10.487   4
   2   7  -3 207.204  10.392   4
   2  -7   3 223.749  10.687   4
   2   7  -3 212.138   9.442   3
  -2   7   3 218.668   9.585   3
   2  -7   3 212.109  10.615   5
   2  -7   3 203.232  10.316   4
   2  -7   3 198.119   9.632   1
  -2   7   3 213.951  10.566   5
  -2   7   3 210.090  10.365   4
   2   7  -3 209.515  10.386   5
   2   7  -3 213.155  10.511   5
   2  -7   3 201.591  10.482   5
  -2  -7   3 228.369   9.920   5
   2   7   3 221.957   8.534   3
   2  -7  -3 259.441  10.513   5
   2   7   3 227.942   9.251   5
   2  -7  -3 247.201  10.477   4
  -2   7  -3 222.803   9.681   2
  -2  -7   3 219.653   9.479   1
   2  -7  -3 225.217   9.491   3
   2   7   3 227.032   9.363   5
  -2  -7   3 240.271  10.240   4
   2  -7  -3 220.671  10.119   5
   2  -7  -3 233.924  10.429   4
   2   7   3 209.776   9.323   4
  -2   7  -3 223.860  10.585   5
  -2   7  -3 219.604  10.526   5
   2  -7  -3 206.314   9.382   1
  -2  -7   3 241.937   9.345   3
  -2   7  -3 219.671  10.428   4
  -2  -7   3 226.066   9.896   5
   2   7   3 228.439   9.347   4
  -3   7   3 177.841   9.677   5
  -3   7   3 201.731   9.909   4
  -3   7   3 186.725   9.633   4
   3   7  -3 178.264   9.368   4
   3   7  -3 193.014   9.369   4
   3   7  -3 189.328   9.595   5
   3   7  -3 164.195   9.309   5
  -3  -7  -3 177.692   6.882   1
   3   7  -3 162.602   8.232   3
  -3   7   3 166.325   9.592   5
   3  -7   3 197.431   8.957   3
   3  -7   3 175.481   9.602   4
   3  -7   3 181.396   9.560   5
   3  -7   3 176.990   9.535   4
   3  -7   3 189.209   8.913   1
   3  -7   3 184.977   9.600   5
  -3   7   3 195.615   8.912   3
   3   7   3 174.739   8.113   5
  -3   7  -3 168.019   8.598   3
   3   7   3 173.796   8.288   4
  -3   7  -3 183.958   9.175   2
   3   7   3 186.499   8.092   5
  -3   7  -3 183.953   9.419   5
  -3  -7   3 181.245   8.974   4
   3  -7  -3 179.421   9.417   5
  -3  -7   3 166.804   8.314   1
   3   7   3 179.614   8.225   4
  -3   7  -3 192.464   9.527   4
   3  -7  -3 189.695   9.760   4
  -3  -7   3 182.017   8.237   5
  -3   7  -3 173.034   9.290   5
   3  -7  -3 167.895   9.349   5
   3  -7  -3 182.428   8.861   3
   3  -7  -3 171.624   8.639   1
  -3   7  -3 197.741   9.700   4
  -3  -7   3 180.366   8.156   3
  -3  -7   3 164.531   8.124   5
   3  -7  -3 194.560   9.749   4
   3   7   3 183.244   7.564   3
   4   7  -3 29.5701  4.5821   5
  -4   7   3 33.5501  4.6881   5
  -4   7   3 34.2781  4.3508   3
   4   7  -3 38.5703  4.6210   5
   4   7  -3 29.7639  4.0852   3
   4   7  -3 33.9721  4.5916   4
  -4  -7  -3 37.6424  3.6212   2
   4   7  -3 35.5264  4.4523   5
  -4   7   3 30.8702  4.5071   5
   4   7  -3 41.4702  4.8577   4
  -4   7   3 46.2853  5.3991   4
   4  -7   3 42.3912  4.7581   3
   4  -7   3 29.3224  4.6728   4
  -4   7   3 42.0489  4.9519   2
   4  -7   3 41.1537  4.5019   1
   4  -7   3 40.9911  4.7696   5
  -4  -7  -3 38.4803  2.7267   1
   4  -7  -3 33.1949  4.5781   5
   4   7   3 30.7386  3.7274   4
  -4  -7   3 37.5831  2.8583   5
  -4   7  -3 32.3195  4.2612   5
  -4  -7   3 39.9090  3.8201   2
  -4   7  -3 33.0341  4.3971   5
  -4  -7   3 34.6458  3.7369   3
  -4  -7   3 34.4252  2.8365   5
   4  -7  -3 26.9503  4.3101   3
  -4   7  -3 38.6466  4.9146   2
   4   7   3 35.2573  3.6139   5
  -4  -7   3 37.0947  4.0208   1
   4   7   3 34.6891  3.4424   3
   4   7   3 35.3886  3.6875   5
   4  -7  -3 29.6900  4.5113   5
  -4   7  -3 31.3552  4.2397   3
   4  -7  -3 43.3322  4.8795   1
   4   7   3 38.0126  3.8063   4
  -5  -7  -3 181.665   7.132   1
  -5  -7  -3 183.916   9.269   2
   5   7  -3 170.145   9.468   3
  -5   7   3 189.509   9.822   3
   5  -7   3 183.066   9.830   3
   5  -7   3 168.426  10.568   4
   5  -7   3 174.114   9.707   1
   5   7  -3 197.533  10.650   5
   5   7  -3 172.146  10.578   4
   5  -7  -3 180.754  10.158   1
  -5   7  -3 175.402   9.480   5
   5   7   3 187.085   8.586   3
   5   7   3 177.510   9.429   5
   5  -7  -3 172.937  10.042   3
   5   7   3 166.864   9.230   4
   5   7   3 177.302   9.146   4
  -5   7  -3 191.230  10.040   5
  -5   7  -3 192.462   9.691   3
  -5  -7   3 175.278   9.453   2
  -5  -7   3 176.118   9.096   1
  -6   7   3 33.5456  5.2844   3
   6   7  -3 35.2728  5.2316   3
   6  -7   3 44.6013  5.5875   3
   6  -7   3 30.0001  4.9808   1
   6   7  -3 44.1105  6.4478   4
   6   7   3 38.9684  4.5422   3
  -6  -7   3 34.6717  4.8809   1
   6   7   3 40.4238  5.2507   4
   6  -7  -3 45.5189  6.0182   3
   6   7   3 43.9539  5.0371   4
   6  -7  -3 38.5732  5.5284   1
   7  -7   3 29.0317  5.5009   3
   7  -7   3 22.4038  5.3479   1
   7   7  -3 19.2770  4.8539   3
  -7  -7   3 19.5465  4.5907   1
   7  -7  -3 22.3834  5.6012   3
   7   7   3 22.5979  5.2808   4
   7   7   3 20.2456  4.4315   3
   7  -7  -3 19.5206  5.1097   1
   8  -7   3 91.7138  8.7129   3
   8   7  -3 66.9788  7.4961   3
   8  -7  -3 64.0809  8.2345   3
  -8  -7   3 82.3264  7.1793   1
   8  -7  -3 76.9062  8.3486   1
   8   7   3 67.7711  6.7146   3
   0   8  -3 144.212   8.067   4
   0   8   3 152.653   7.739   5
   0  -8   3 147.215   6.037   2
   0   8  -3 146.840   7.969   5
   0  -8  -3 146.420   6.856   1
   0  -8   3 143.891   7.928   5
   0   8   3 146.105   7.018   3
   0  -8   3 152.482   7.403   1
   0   8   3 152.981   7.657   4
   0   8  -3 149.779   7.973   4
   0   8   3 144.467   7.661   5
   0   8  -3 134.801   7.991   5
   0  -8   3 144.374   7.907   5
   0  -8  -3 148.058   7.217   4
   0  -8   3 159.160   8.246   4
   0   8   3 145.930   7.507   4
   0  -8   3 154.507   8.476   4
   0   8  -3 134.329   7.208   3
  -1   8   3 20.1568  3.2981   5
  -1  -8  -3 23.5886  2.7315   1
  -1   8   3 28.9383  3.3175   3
  -1  -8  -3 27.4336  2.3891   3
  -1   8   3 27.2647  3.7871   4
   1  -8   3 23.0095  3.5808   5
   1   8  -3 21.9176  3.6040   5
  -1   8   3 22.2676  3.4406   4
   1   8  -3 26.3412  3.8971   4
  -1   8   3 33.0566  3.9107   5
   1  -8   3 32.8730  4.2392   4
   1   8  -3 23.8602  3.2408   3
   1   8  -3 34.4291  3.8050   5
   1   8  -3 28.9444  3.6598   4
   1  -8   3 15.5730  3.0501   4
   1  -8   3 29.1051  3.9760   5
   1  -8   3 22.9546  3.4424   1
   1  -8  -3 30.9827  2.8557   5
  -1   8  -3 26.1005  3.7182   5
   1   8   3 31.9304  3.3345   5
   1  -8  -3 20.3352  3.1229   1
   1  -8  -3 29.9226  3.6649   4
  -1  -8   3 28.7301  3.4114   3
  -1   8  -3 29.5423  4.0187   4
  -1  -8   3 20.0985  3.0397   1
   1   8   3 27.7366  3.2251   5
  -1  -8   3 27.9103  3.3501   5
  -1  -8   3 26.7912  3.7530   4
  -1  -8   3 26.3636  1.7083   2
  -1  -8   3 31.6949  3.5724   5
   1   8   3 26.2284  3.2958   4
  -1   8  -3 26.0422  3.8302   5
  -1   8  -3 25.3928  3.5492   3
   1  -8  -3 30.3659  3.0086   5
  -1   8  -3 21.2219  3.5289   4
   1   8   3 27.6448  2.9347   3
   1   8   3 24.0724  3.1837   4
  -2   8   3 62.4851  5.3979   5
   2  -8   3 54.8104  5.2180   5
   2  -8   3 58.7559  4.8743   1
   2  -8   3 69.1595  5.7597   4
  -2   8   3 65.8558  5.5362   4
   2  -8   3 63.2597  5.6453   4
   2   8  -3 63.9629  5.3817   4
  -2   8   3 60.4318  4.8077   3
   2   8  -3 59.8620  5.0447   4
   2   8  -3 55.9639  4.9702   5
  -2  -8  -3 59.6617  3.8281   1
   2   8  -3 69.0472  5.5625   5
   2   8  -3 59.7448  4.7711   3
  -2   8   3 57.3704  5.0793   5
   2  -8   3 71.6442  5.8238   5
  -2   8   3 69.2308  5.6001   4
   2   8   3 62.8212  4.7149   4
   2   8   3 54.8784  4.3051   3
  -2  -8   3 66.8825  5.0096   3
  -2  -8   3 53.9390  4.6286   5
   2   8   3 64.2846  4.5587   5
  -2  -8   3 68.9209  5.6050   4
  -2  -8   3 67.6353  4.8532   1
   2  -8  -3 67.9349  5.2241   5
  -2   8  -3 61.9509  4.5961   2
   2   8   3 70.2644  4.6543   5
   2   8   3 55.6303  4.6895   4
   2  -8  -3 55.4567  4.5602   1
  -2   8  -3 63.1079  5.4306   5
   2  -8  -3 62.4313  5.3129   4
  -2   8  -3 59.6429  5.2354   4
  -2   8  -3 78.0308  5.9433   4
   2  -8  -3 56.0886  4.5082   3
  -2   8  -3 56.8296  5.2509   5
  -2   8  -3 57.8747  4.7169   3
  -2  -8   3 61.8148  4.6753   5
   2  -8  -3 62.6553  5.1392   5
  -3   8   3 31.9486  3.7712   2
  -3   8   3 21.4061  4.0240   4
   3  -8   3 29.0676  4.2149   1
   3   8  -3 24.3710  4.0165   5
   3  -8   3 26.6511  4.2293   4
  -3   8   3 30.3517  4.7442   4
   3  -8   3 22.7985  4.0533   5
   3   8  -3 26.3329  4.1263   4
  -3   8   3 24.9032  4.3251   5
   3  -8   3 35.5504  4.7804   4
  -3   8   3 33.2694  4.4285   5
   3   8  -3 20.9938  3.6176   3
   3  -8   3 26.8675  4.1919   5
   3  -8   3 20.1776  3.7203   3
   3   8  -3 18.0530  3.6668   5
   3   8  -3 23.2106  4.2599   4
  -3  -8  -3 29.0866  2.6152   1
  -3   8   3 25.9914  3.8715   3
  -3   8  -3 22.3480  3.9449   5
   3  -8  -3 24.2757  4.1463   4
  -3  -8   3 27.4498  4.1848   4
  -3   8  -3 24.7758  4.0300   4
  -3  -8   3 23.3101  3.5481   1
  -3  -8   3 21.8735  3.3266   3
  -3   8  -3 13.8350  3.5335   3
   3  -8  -3 24.1234  3.7593   1
  -3   8  -3 26.1238  4.3897   4
  -3  -8   3 25.4820  2.4960   2
   3   8   3 27.2084  3.4982   4
  -3  -8   3 26.9226  3.0636   5
  -3   8  -3 23.3647  4.0140   5
  -3   8  -3 26.3363  3.6408   2
   3   8   3 28.8474  3.2566   5
  -3  -8   3 25.9161  2.9626   5
   3   8   3 29.5030  3.1801   3
   3   8   3 24.8809  3.2930   5
   3  -8  -3 19.7475  3.8549   5
   3  -8  -3 29.0101  4.0282   5
   3   8   3 30.0026  3.3393   4
   3  -8  -3 26.1220  3.7013   3
  -4   8   3 39.3520  4.8871   3
   4  -8   3 46.7870  5.2360   1
   4  -8   3 42.8327  4.9611   3
   4   8  -3 46.1132  5.2912   5
   4   8  -3 35.9883  4.5893   3
   4   8  -3 48.7752  5.6071   4
   4  -8   3 48.2684  5.6318   4
  -4  -8  -3 52.1937  3.5320   1
  -4   8   3 39.3459  4.8922   2
   4   8   3 49.3232  4.6252   5
  -4   8  -3 48.2177  5.5016   2
   4   8   3 46.1420  4.0070   3
   4   8   3 42.2442  4.4724   4
   4  -8  -3 35.5186  5.1183   5
  -4  -8   3 44.2556  4.5968   1
   4   8   3 51.7296  4.4577   5
  -4   8  -3 41.7166  4.6787   3
  -4   8  -3 42.9308  5.1417   5
  -4  -8   3 44.8178  3.9110   2
  -4   8  -3 45.1245  5.1176   5
   4  -8  -3 42.6128  5.0872   3
   4   8   3 57.1821  4.6227   4
   4  -8  -3 35.6428  4.8429   1
  -5   8   3 1.47087 3.63409   3
   5   8  -3 1.61158 3.84104   4
   5  -8   3 1.68908 3.28199   1
   5   8  -3 -4.4849  2.9017   3
  -5  -8  -3 0.59965 1.81678   1
   5  -8   3 8.03237 3.60331   3
  -5  -8   3 3.35081 3.11997   1
  -5   8  -3 3.58013 3.40362   3
   5  -8  -3 2.16705 3.71972   3
   5  -8  -3 -2.2915  3.3394   1
   5   8   3 -4.3722  3.1749   5
  -5   8  -3 -3.5841  3.4160   5
   5   8   3 0.34404 2.66916   3
   5   8   3 -1.4613  2.7351   4
  -5   8  -3 1.73037 3.48313   5
   5   8   3 0.11885 2.87600   4
   6   8  -3 47.7937  5.8232   3
   6  -8   3 44.1187  6.1919   3
   6   8  -3 55.3775  7.1102   4
  -6   8   3 63.5246  6.4645   3
   6  -8   3 54.1582  6.2038   1
   6  -8  -3 53.0150  6.2382   1
   6   8   3 50.6882  5.7826   4
  -6  -8   3 53.3903  5.3757   1
   6  -8  -3 42.1091  6.2944   3
   6   8   3 56.4548  5.2078   3
   7  -8   3 90.4747  8.4833   3
   7   8  -3 86.6314  7.7614   3
   7  -8   3 93.7754  8.3015   1
  -7  -8   3 87.5321  6.9204   1
   7  -8  -3 82.1234  8.0388   1
   7  -8  -3 90.0377  8.3756   3
   7   8   3 89.0489  8.0643   4
   7   8   3 87.1901  6.9543   3
   0   9  -3 1201.82   40.85   3
   0  -9   3 1254.15   46.23   5
   0   9   3 1320.87   46.29   5
   0  -9   3 1325.20   44.65   4
   0   9  -3 1338.03   44.63   4
   0  -9   3 1265.54   41.41   1
   0   9   3 1325.81   41.92   2
   0   9   3 1204.70   40.36   3
   0   9   3 1363.72   46.43   5
   0   9  -3 1281.08   46.67   5
   0   9   3 1238.95   43.77   4
   0   9  -3 1094.74   46.21   5
   0   9  -3 1278.17   44.59   4
   0  -9   3 1241.63   44.15   4
   0  -9   3 1303.04   46.34   5
   0  -9  -3 1239.68   40.67   1
   0   9   3 1261.02   43.87   4
  -1  -9  -3 457.721  16.414   1
  -1   9   3 500.909  18.947   4
  -1   9   3 455.066  19.244   5
   1   9  -3 449.932  18.874   4
   1  -9   3 486.598  19.558   5
  -1   9   3 463.611  17.126   3
  -1   9   3 503.190  17.116   2
   1   9  -3 495.096  19.684   5
  -1   9   3 458.964  19.318   5
   1  -9   3 438.928  17.507   1
   1   9  -3 482.327  19.716   5
  -1   9   3 438.650  18.473   4
   1  -9   3 496.822  19.396   4
   1   9  -3 459.945  17.208   3
   1  -9   3 437.169  19.410   5
   1   9  -3 467.781  18.883   4
   1  -9   3 485.242  19.054   4
  -1   9  -3 506.589  19.240   4
   1   9   3 449.130  16.526   3
  -1   9  -3 468.653  19.617   5
   1   9   3 483.973  18.795   5
  -1   9  -3 439.375  17.195   3
   1  -9  -3 448.017  17.035   1
   1  -9  -3 491.166  18.417   4
  -1   9  -3 448.754  19.429   5
  -1  -9   3 455.983  17.295   1
   1  -9  -3 473.795  18.060   5
  -1  -9   3 469.533  18.537   4
   1   9   3 479.249  18.136   4
  -1   9  -3 499.204  19.270   4
  -1  -9   3 483.267  18.884   5
   1  -9  -3 457.548  17.968   5
   1   9   3 484.335  18.848   5
   1   9   3 458.514  18.167   4
  -1  -9   3 467.338  16.955   3
  -1  -9   3 450.716  18.711   5
   2  -9   3 145.696   8.543   5
   2   9  -3 134.221   8.355   5
   2  -9   3 147.018   8.871   4
  -2  -9  -3 143.471   6.446   1
  -2   9   3 152.270   8.869   5
  -2   9   3 135.874   8.522   5
   2  -9   3 136.758   7.794   1
  -2   9   3 132.652   7.852   3
   2   9  -3 135.603   8.530   4
   2   9  -3 136.897   7.801   3
   2   9  -3 124.423   8.190   5
   2  -9   3 136.680   8.516   5
  -2   9   3 146.180   8.506   4
   2  -9   3 138.816   9.130   4
  -2   9   3 142.469   8.485   4
  -2   9   3 144.616   7.330   2
   2   9  -3 137.770   8.435   4
  -2   9  -3 152.712   9.204   4
  -2   9  -3 138.168   7.689   3
   2   9   3 148.000   7.633   5
   2  -9  -3 148.935   7.909   5
   2  -9  -3 144.547   7.964   5
  -2  -9   3 137.969   8.185   4
   2   9   3 144.334   7.654   4
   2  -9  -3 127.461   8.207   4
   2   9   3 146.530   7.720   5
   2   9   3 138.985   6.992   3
   2   9   3 129.115   7.578   4
  -2  -9   3 145.205   7.714   1
  -2   9  -3 143.754   8.601   5
  -2   9  -3 146.770   8.801   5
  -2  -9   3 135.903   7.318   5
  -2  -9   3 154.690   7.542   5
   2  -9  -3 136.981   7.549   3
  -2  -9   3 156.449   7.611   3
  -2   9  -3 135.914   7.124   2
   2  -9  -3 128.164   7.657   1
  -2   9  -3 133.589   8.301   4
   3   9  -3 72.9522  6.3469   5
   3  -9   3 61.3759  5.5825   1
  -3   9   3 69.0460  5.6697   2
  -3   9   3 66.9304  6.2972   5
  -3   9   3 73.1889  5.8431   3
   3   9  -3 72.2103  6.4226   4
   3  -9   3 71.0806  6.5172   5
  -3   9   3 67.9497  6.1960   4
   3   9  -3 79.9986  6.4000   4
   3   9  -3 63.4870  5.4996   3
   3  -9   3 68.9097  6.2703   5
   3   9  -3 66.4185  5.9765   5
  -3  -9  -3 75.0641  4.4513   1
   3  -9   3 65.3860  5.7679   3
  -3  -9   3 74.5798  5.5566   3
  -3   9  -3 73.5197  6.4042   5
   3   9   3 74.4983  5.0119   3
  -3  -9   3 66.7837  4.5207   5
  -3   9  -3 78.0509  6.5327   5
   3  -9  -3 80.3871  5.9827   3
   3   9   3 77.2418  5.3196   5
  -3  -9   3 68.4749  5.3086   1
   3   9   3 79.9520  5.6531   5
   3  -9  -3 70.3953  5.9945   5
  -3   9  -3 53.8961  5.3171   3
   3  -9  -3 71.1090  6.0363   5
   3   9   3 75.7752  5.7354   4
   3   9   3 82.5142  5.5001   4
  -3   9  -3 87.1136  5.9608   2
   3  -9  -3 59.0967  5.4860   1
  -3  -9   3 75.6465  4.5528   5
   4   9  -3 165.679  10.051   4
   4  -9   3 153.364   9.243   3
  -4  -9  -3 159.245   6.710   1
  -4   9   3 165.955   9.446   2
   4   9  -3 142.467   8.697   3
   4  -9   3 155.545   9.394   1
  -4   9   3 160.498   9.074   3
   4   9   3 197.928   9.072   5
  -4   9  -3 149.675   9.147   2
   4  -9  -3 133.528   8.949   1
   4  -9  -3 152.376   9.167   3
   4   9   3 144.082   7.542   3
  -4   9  -3 151.772   8.789   3
  -4   9  -3 155.687   9.550   5
  -4  -9   3 140.374   8.189   1
   4   9   3 160.704   8.840   5
   4   9   3 149.613   8.308   4
   4   9   3 154.983   8.686   4
  -5   9   3 172.189  10.384   3
   5   9  -3 165.126  10.999   4
   5  -9   3 165.845  10.118   1
   5   9  -3 178.359   9.991   3
   5  -9   3 177.607  10.300   3
   5  -9  -3 173.545  10.258   1
  -5  -9   3 168.011   9.111   1
   5   9   3 176.337   9.913   4
   5   9   3 191.131   9.761   4
   5   9   3 162.839  10.141   5
   5  -9  -3 172.555  10.169   3
  -5   9  -3 204.568  10.530   3
   5   9   3 168.135   8.567   3
   6  -9   3 97.0017  8.2537   3
   6   9  -3 88.4668  7.2685   3
  -6   9   3 84.8163  7.7948   3
   6  -9   3 88.5416  7.9385   1
   6   9   3 95.2262  6.9199   3
   6   9   3 80.3057  7.3869   4
  -6  -9   3 108.924   7.494   1
   6  -9  -3 109.160   8.683   3
   6  -9  -3 73.4026  7.5949   1
   7   9  -3 52.9404  6.7792   3
   7  -9   3 42.9406  6.6596   3
   7  -9   3 38.3559  6.6976   1
  -7  -9   3 46.1221  5.7672   1
   7  -9  -3 63.3038  7.4242   1
   7  -9  -3 43.5920  7.0759   3
   7   9   3 50.5024  5.7515   3
   0  10   3 311.412  12.687   3
   0  10  -3 350.168  14.974   5
   0  10   3 338.281  14.107   4
   0  10   3 320.388  14.258   5
   0 -10   3 313.170  13.084   1
   0  10  -3 297.385  14.238   4
   0  10   3 338.660  14.000   4
   0  10   3 334.352  14.313   5
   0 -10   3 310.968  14.071   5
   0  10  -3 295.946  12.972   3
   0 -10  -3 308.279  12.402   1
   0  10  -3 328.783  14.411   4
   0  10  -3 271.223  14.147   5
   0 -10   3 292.681  13.968   5
  -1  10   3 91.1587  6.7498   3
   1  10  -3 116.154   7.573   4
  -1  10   3 108.641   7.606   4
   1 -10   3 104.838   7.376   5
  -1  10   3 112.042   5.521   2
   1  10  -3 103.664   7.558   5
   1  10  -3 108.580   7.578   5
  -1  10   3 113.016   7.404   5
   1  10  -3 115.106   7.718   4
   1 -10   3 102.417   6.850   1
   1  10  -3 104.003   6.753   3
   1 -10   3 102.357   7.124   5
  -1  10   3 111.523   7.328   4
  -1 -10  -3 103.140   5.933   1
  -1  10   3 109.139   7.480   5
   1 -10  -3 105.138   5.916   5
   1  10   3 113.558   7.146   4
  -1 -10   3 96.2926  6.8152   5
  -1 -10   3 120.121   6.997   5
   1  10   3 108.899   6.388   3
  -1  10  -3 124.018   7.899   5
  -1 -10   3 95.5040  6.5290   1
   1 -10  -3 105.330   6.654   1
   1  10   3 104.305   6.887   4
   1  10   3 102.902   6.884   5
  -1  10  -3 108.412   7.685   5
   1 -10  -3 108.300   6.027   5
  -1 -10   3 107.670   6.904   3
  -1  10  -3 108.789   6.939   3
   1  10   3 118.956   7.213   5
  -1  10  -3 115.280   7.794   4
  -2 -10  -3 43.2640  3.6097   1
  -2  10   3 47.5964  5.4860   5
   2 -10   3 41.8389  5.2970   5
  -2  10   3 47.8727  5.4747   4
  -2  10   3 51.4230  4.2633   2
   2 -10   3 42.3580  5.2011   5
   2 -10   3 34.8086  4.5086   1
   2  10  -3 43.1401  4.9483   5
  -2  10   3 37.2745  4.7366   3
   2  10  -3 42.9901  4.6008   3
   2  10  -3 43.2734  5.2283   4
   2  10   3 43.3196  4.5833   4
   2  10   3 47.3940  4.2176   3
  -2 -10   3 40.9630  4.5977   1
   2  10   3 41.6107  4.5136   5
   2  10   3 37.8438  4.5690   4
  -2 -10   3 44.3039  4.4479   3
  -2  10  -3 45.8452  3.9843   2
   2  10   3 43.3661  4.5692   5
   2 -10  -3 43.1932  4.6854   1
  -2  10  -3 44.9272  4.9733   3
  -2 -10   3 43.1519  4.1662   5
  -2 -10   3 37.6739  4.0089   5
   2 -10  -3 48.7838  4.5721   5
  -2  10  -3 42.9869  5.3799   5
   2 -10  -3 50.1966  4.6919   5
  -2  10  -3 42.0153  5.3979   5
   3  10  -3 2.31090 3.66236   4
   3 -10   3 1.02680 3.31937   1
  -3 -10  -3 2.32146 2.09460   1
  -3  10   3 -1.0850  2.8736   2
   3  10  -3 7.17754 3.51499   5
   3  10  -3 0.63409 3.09254   3
  -3  10   3 -0.5122  3.0725   3
   3  10   3 -1.0505  2.3945   3
   3  10   3 0.69284 2.66783   4
   3  10   3 -0.6118  2.7365   5
  -3  10  -3 -1.1181  2.9873   3
  -3  10  -3 -0.7995  2.5529   2
   3 -10  -3 2.55641 3.07819   3
   3 -10  -3 -0.2893  3.0676   1
  -3 -10   3 5.40785 3.09145   1
   3  10   3 -0.1418  3.0038   5
   3  10   3 4.23699 2.92974   4
   3 -10  -3 0.48563 3.25122   5
   3 -10  -3 -2.1249  3.3832   5
  -4  10   3 62.7991  6.2680   2
  -4 -10  -3 61.3432  4.1997   1
   4  10  -3 70.9076  5.9400   3
   4 -10   3 64.5885  6.1645   1
  -4  10   3 60.6694  6.3270   3
   4  10  -3 59.6085  6.6769   4
   4 -10   3 60.3888  6.3030   3
   4 -10  -3 70.3532  6.2606   3
  -4  10  -3 60.9122  6.0818   2
  -4  10  -3 58.1851  5.9540   3
   4  10   3 69.4125  5.8241   4
   4 -10  -3 62.1800  6.1958   1
   4  10   3 59.6295  5.9765   5
   4  10   3 69.9926  5.8306   4
   4  10   3 66.5981  5.1605   3
  -4 -10   3 64.5213  5.5388   1
  -5  10   3 91.9993  7.7698   3
   5 -10   3 102.962   8.046   3
   5  10  -3 107.676   8.082   3
   5  10  -3 84.1212  8.4573   4
   5 -10   3 120.152   8.558   1
   5 -10  -3 108.578   8.201   3
   5  10   3 100.318   7.766   4
  -5 -10   3 95.6057  7.1051   1
   5  10   3 107.554   7.008   3
  -5  10  -3 108.924   8.124   3
   5 -10  -3 93.5096  7.9510   1
   6 -10   3 26.9084  5.6600   1
  -6  10   3 32.8115  5.9338   3
   6  10  -3 29.1085  5.4661   3
   6 -10   3 28.5338  5.7835   3
  -6 -10   3 29.9728  4.9021   1
   6  10   3 29.5942  4.7382   3
   6 -10  -3 39.1403  6.0624   1
   6  10   3 42.2543  5.9715   4
   6 -10  -3 35.1088  6.1440   3
   7 -10   3 130.199  10.567   1
   7  10  -3 121.212   9.506   3
   7 -10   3 125.748  10.430   3
   7 -10  -3 132.955  10.668   1
   7  10   3 119.644   8.615   3
  -7 -10   3 133.373   9.145   1
   7 -10  -3 148.258  11.249   3
   0 -11  -3 6.99507 2.90305   1
   0  11   3 8.50179 3.44475   5
   0 -11   3 5.34036 3.54082   5
   0  11   3 9.58313 3.63527   4
   0  11   3 4.98394 2.83335   3
   0  11  -3 2.87802 3.23457   3
   0  11   3 2.76391 3.60069   5
   0  11   3 11.6304  3.7234   4
   0  11  -3 3.73422 3.55748   4
   0 -11   3 7.37341 3.19667   1
   0 -11   3 7.51963 3.24465   3
   0 -11   3 0.73672 3.05415   5
  -1  11   3 -0.5161  2.8376   3
  -1  11   3 2.94259 3.49075   5
   1  11  -3 2.05984 2.93397   3
  -1 -11  -3 1.98188 2.64827   1
   1 -11   3 6.22814 3.24629   1
   1  11  -3 1.28198 3.59647   4
   1 -11   3 5.08981 3.25030   5
   1 -11   3 6.70128 3.75800   5
  -1  11   3 2.58549 3.16226   4
   1  11   3 1.65310 3.05129   4
  -1 -11   3 0.15279 3.09610   3
  -1 -11   3 4.78800 3.08174   1
   1  11   3 1.47362 2.55764   3
   1  11   3 2.49904 3.14159   4
   1 -11  -3 3.02571 2.97356   1
  -1 -11   3 3.60440 2.89885   5
  -1 -11   3 1.76896 3.22457   5
  -1  11  -3 4.65614 3.21227   3
   1 -11  -3 4.07265 2.31744   5
   1  11   3 1.97186 3.16085   5
   1  11   3 -0.6193  3.0258   5
  -2  11   3 5.25085 3.35307   3
   2  11  -3 6.78313 3.52033   3
  -2  11   3 1.56023 2.71636   2
  -2 -11  -3 4.83091 2.50197   1
   2 -11   3 4.78365 3.36865   1
   2  11  -3 0.85627 3.65188   4
  -2  11   3 9.09686 4.03803   4
  -2 -11   3 8.78729 2.83864   5
  -2 -11   3 4.30963 3.21340   1
   2 -11  -3 5.57648 3.26366   1
   2  11   3 6.52114 2.94387   3
   2  11   3 7.03166 3.49557   5
   2  11   3 9.66322 3.38585   5
   2 -11  -3 4.74586 3.10325   5
   2  11   3 5.04028 3.26595   4
   2 -11  -3 9.96007 3.27901   5
   2  11   3 6.23365 3.34876   4
  -2  11  -3 4.38779 3.45668   3
   3  11  -3 94.0010  7.1724   3
   3 -11   3 75.2319  7.0952   1
  -3  11   3 111.127   7.795   3
  -3  11   3 110.583   7.602   2
  -3 -11  -3 101.986   5.809   1
   3  11  -3 98.7659  8.1682   4
   3 -11  -3 98.6552  7.6062   3
  -3  11  -3 103.860   7.539   3
  -3  11  -3 114.996   7.358   2
   3 -11  -3 118.559   7.899   5
   3  11   3 109.414   7.669   4
   3  11   3 97.0732  7.2530   5
   3 -11  -3 107.215   8.087   5
  -3 -11   3 113.734   7.342   1
   3  11   3 107.794   7.708   5
   3  11   3 105.878   6.680   3
   3 -11  -3 100.548   7.336   1
   3  11   3 118.624   7.482   4
  -4  11   3 22.9499  4.8451   3
  -4 -11  -3 20.8884  3.0299   1
   4  11  -3 27.5498  4.8496   3
   4 -11   3 21.0481  4.8803   1
   4  11  -3 27.9850  5.2879   4
   4 -11  -3 23.2240  4.8902   3
   4  11   3 20.1355  3.7630   3
  -4  11  -3 22.8900  4.8051   3
  -4 -11   3 29.2070  4.5336   1
   4  11   3 18.7219  4.5189   4
   4 -11  -3 29.0732  5.0298   1
   5  11  -3 170.031   9.955   3
   5 -11   3 175.906  10.975   3
  -5  11   3 177.133  11.061   3
   5 -11   3 158.819  10.709   1
   5  11   3 160.277   8.895   3
  -5 -11   3 170.684   9.639   1
   5 -11  -3 160.548  10.391   3
  -5  11  -3 154.196  10.100   3
   5  11   3 158.586   9.985   4
   5 -11  -3 161.812  10.764   1
   6 -11   3 77.9149  8.2456   3
   6  11  -3 65.6213  7.1173   3
   6 -11   3 65.2105  7.7549   1
  -6  11   3 63.4987  7.8700   3
   6  11   3 69.1589  6.3204   3
   6 -11  -3 80.9216  8.3772   1
  -6 -11   3 81.4746  6.8084   1
   6 -11  -3 81.7140  8.3655   3
   6  11   3 66.2904  7.3125   4
   0 -12  -3 181.878   9.435   1
   0 -12   3 190.890  10.339   5
   0  12   3 184.843  10.768   4
   0 -12   3 179.313  10.486   5
   0 -12   3 202.422  10.179   3
   0  12  -3 197.166  10.427   3
   0 -12   3 197.905  10.034   1
   0  12   3 189.911   9.848   3
  -1  12   3 50.9021  5.5494   3
  -1 -12  -3 50.0074  4.6034   1
   1  12  -3 45.9772  5.2155   3
   1 -12   3 63.9058  6.5717   5
  -1  12   3 60.3093  6.3992   4
   1  12  -3 54.8532  6.1544   4
   1 -12   3 60.2510  5.8721   1
  -1 -12   3 58.9937  5.2801   3
   1 -12  -3 47.7694  5.1329   1
  -1  12  -3 46.4091  5.3422   3
  -1 -12   3 53.4816  5.1209   5
   1  12   3 48.1268  5.4766   4
   1  12   3 53.7573  4.9741   3
   1  12   3 55.4086  6.0587   5
  -1 -12   3 51.3540  5.2049   1
   2 -12   3 17.0675  4.1873   1
  -2 -12  -3 25.4778  3.5508   1
   2  12  -3 25.7460  5.0280   4
  -2  12   3 14.7679  4.1324   3
   2  12  -3 21.1129  4.5018   3
  -2  12  -3 19.5035  4.3046   3
   2  12   3 27.4862  4.6784   4
  -2 -12   3 18.7851  4.0811   1
   2  12   3 21.5215  4.6328   5
   2  12   3 24.0820  4.0713   3
   2 -12  -3 19.4991  4.2158   1
   3 -12   3 26.6736  5.1634   1
   3  12  -3 33.9596  5.8950   4
  -3  12   3 22.8318  4.9681   3
  -3 -12  -3 31.6351  3.5817   1
   3  12  -3 21.4978  4.6539   3
   3  12   3 22.7374  4.0412   3
  -3  12  -3 26.5440  4.8740   3
   3  12   3 26.4639  4.8422   4
  -3 -12   3 24.1632  4.3902   1
   3 -12  -3 27.0627  4.6741   1
   4  12  -3 4.49583 4.09123   3
  -4  12   3 4.54274 4.62020   3
   4 -12   3 2.50874 3.80602   1
  -4 -12   3 3.97544 3.58417   1
   4  12   3 -2.0171  3.5871   4
  -4  12  -3 -3.2521  3.5965   3
   4 -12  -3 0.53218 3.82673   1
   4 -12  -3 2.78252 4.27009   3
   4  12   3 -5.5506  2.7642   3
   5 -12   3 112.971   9.191   1
  -5  12   3 99.3860  9.0672   3
   5  12  -3 109.759   8.483   3
   5 -12  -3 110.254   9.078   3
  -5  12  -3 99.3036  8.4638   3
  -5 -12   3 118.891   7.984   1
   5  12   3 122.094   8.897   4
   5  12   3 99.2667  7.5828   3
   5 -12  -3 97.3007  8.6314   1
   6 -12   3 36.8476  6.9658   3
  -6  12   3 43.8312  7.4625   3
   6  12  -3 51.5943  6.7609   3
   6 -12   3 49.3434  7.3184   1
   6 -12  -3 50.1367  7.1060   1
   6 -12  -3 34.9158  6.7411   3
   6  12   3 36.3375  5.3674   3
  -6 -12   3 45.2053  5.8999   1
   0 -13   3 2.76556 3.88160   3
   0 -13  -3 -0.7110  3.0174   1
   0 -13   3 -0.3348  3.4370   1
   0  13   3 2.75479 3.75691   4
   0 -13   3 -2.2610  3.4147   5
   0  13  -3 -1.7746  3.4293   3
   0  13   3 0.38705 3.25381   3
  -1  13   3 132.492   8.745   3
   1 -13   3 115.220   8.259   1
   1  13  -3 123.252   8.751   3
  -1 -13  -3 124.172   7.625   1
  -1  13  -3 112.971   8.803   3
   1  13   3 147.130   9.387   4
  -1 -13   3 128.086   8.527   1
   1  13   3 139.665   8.354   3
   1 -13  -3 134.086   8.304   1
  -2 -13  -3 21.2253  3.6632   1
  -2  13   3 24.1762  5.1296   3
   2  13  -3 21.5174  4.7781   3
   2 -13   3 22.5830  4.9804   1
   2  13   3 21.5242  4.9988   4
  -2 -13   3 17.3603  4.3117   1
   2 -13  -3 27.6486  4.8276   1
   2  13   3 20.5180  4.3928   3
  -2  13  -3 15.1699  4.7476   3
   3  13  -3 270.635  13.219   3
   3 -13   3 250.578  13.475   1
  -3 -13  -3 272.576  10.971   1
  -3  13   3 246.431  13.400   3
  -3  13  -3 258.823  13.170   3
   3  13   3 263.419  12.120   3
   3 -13  -3 253.353  12.857   1
  -3 -13   3 242.570  12.278   1
   3  13   3 255.501  13.557   4
   4  13  -3 5.89621 4.24157   3
  -4  13   3 1.16260 4.31653   3
   4 -13   3 -0.3566  3.8239   1
  -4 -13   3 4.92453 3.90211   1
   4 -13  -3 1.80389 4.24076   1
   4  13   3 -2.1331  4.1395   4
   4  13   3 4.12666 3.42855   3
  -4  13  -3 7.35098 4.82774   3
   5 -13   3 91.5362  8.8273   1
   5  13  -3 101.070   8.142   3
  -5  13   3 78.3345  8.2003   3
  -5  13  -3 95.8571  8.5646   3
   5  13   3 74.3017  8.0553   4
  -5 -13   3 85.9329  7.1407   1
   5 -13  -3 96.1016  8.7740   1
   5  13   3 87.1340  7.1635   3
   0  14   3 59.8721  6.0709   3
   0 -14  -3 62.8684  5.9941   1
   0  14  -3 54.8188  6.3428   3
   0 -14   3 67.9301  6.6653   1
  -1  14   3 35.6857  5.6610   3
   1 -14   3 40.3190  5.7254   1
  -1 -14  -3 40.7088  4.9554   1
   1  14  -3 34.7708  5.3918   3
  -1  14  -3 32.0912  5.7601   3
  -1 -14   3 33.6216  5.0533   1
   1  14   3 43.0076  6.1627   4
   1 -14  -3 33.9362  5.2811   1
   1  14   3 43.4943  5.4039   3
  -2 -14  -3 59.5472  5.4118   1
   2  14  -3 64.8011  6.8335   3
   2 -14   3 59.9783  6.7734   1
  -2  14   3 48.5777  6.2300   3
  -2 -14   3 58.5872  6.2157   1
   2  14   3 59.5732  6.0545   3
  -2  14  -3 58.8810  6.9355   3
   2  14   3 56.0156  6.8493   4
   2 -14  -3 54.2085  6.3113   1
  -3  14   3 8.53118 4.74583   3
   3  14  -3 -2.7876  3.7927   3
   3 -14   3 9.29672 4.54961   1
  -3 -14  -3 2.68763 3.05872   1
  -3 -14   3 0.98377 3.84307   1
   3  14   3 3.23855 3.67948   3
   3 -14  -3 1.10980 4.19009   1
  -3  14  -3 -1.8014  4.1087   3
   3  14   3 8.12441 4.76977   4
  -4  14   3 13.7044  5.6990   3
   4  14  -3 11.3733  4.8985   3
   4 -14   3 9.10855 5.06902   1
   4  14   3 6.30931 4.14915   3
  -4  14  -3 10.3339  5.5113   3
   4 -14  -3 10.5073  5.0734   1
  -4 -14   3 17.8940  4.7949   1
   4  14   3 9.88959 5.08680   4
   5 -14   3 3.07271 4.90308   1
   5  14  -3 12.8540  4.8766   3
  -5  14   3 8.75020 5.51938   3
   5  14   3 9.05651 4.15256   3
   5 -14  -3 3.59132 4.63486   1
  -5 -14   3 6.13254 4.60882   1
   0  15  -3 12.2093  4.8300   3
   0  15   3 9.90453 4.55931   3
   0 -15  -3 5.78115 3.91318   1
   0 -15   3 1.38319 4.04589   1
   1 -15   3 173.375  10.867   1
  -1  15   3 165.310  10.568   3
   1  15  -3 147.453  10.235   3
  -1 -15  -3 163.440   9.251   1
  -1  15  -3 160.312  10.963   3
   1 -15  -3 170.732  10.216   1
   1  15   3 180.991  10.542   3
  -1 -15   3 165.954  10.098   1
   2  15  -3 13.4308  4.9841   3
  -2 -15  -3 14.5426  4.0215   1
  -2  15   3 16.9984  5.1748   3
   2 -15   3 13.0897  4.8352   1
   2  15   3 17.7749  5.4646   4
  -2 -15   3 10.1199  4.4389   1
   2  15   3 9.05086 4.22657   3
   2 -15  -3 13.3594  4.8307   1
  -2  15  -3 18.0509  5.7757   3
  -3  15   3 119.866   9.525   3
   3  15  -3 117.515   9.335   3
   3 -15   3 127.352   9.992   1
   3  15   3 129.480  10.414   4
   3 -15  -3 117.624   9.439   1
  -3  15  -3 123.462   9.693   3
   3  15   3 124.380   8.670   3
  -3 -15   3 126.907   8.953   1
   4  15  -3 9.55395 4.86141   3
   4 -15   3 13.9315  5.8848   1
  -4  15   3 8.59562 5.72405   3
  -4 -15   3 17.2724  5.0996   1
  -4  15  -3 11.8672  5.6535   3
   4 -15  -3 13.4182  5.1812   1
   4  15   3 12.5589  4.6900   3
   0  16  -3 95.2584  8.7240   3
   0  16   3 102.018   8.226   3
   0 -16  -3 108.905   8.171   1
   0 -16   3 79.2733  8.0129   1
   1 -16   3 26.6111  5.6773   1
  -1  16   3 40.4016  6.4247   3
   1  16  -3 28.1687  5.8676   3
  -1 -16  -3 30.6665  5.1744   1
  -1  16  -3 28.9433  6.3069   3
   1 -16  -3 32.0941  5.6176   1
   1  16   3 34.9746  5.9001   3
  -1 -16   3 29.7456  5.8033   1
   2  16  -3 40.5367  6.6163   3
  -2 -16  -3 52.2208  5.5098   1
   2 -16   3 48.4769  6.8844   1
  -2  16   3 43.7339  6.9315   3
  -2  16  -3 42.5571  7.4079   3
   2  16   3 30.2047  5.5351   3
   2 -16  -3 29.1148  5.9773   1
  -2 -16   3 38.5164  6.1624   1
   3  16  -3 28.8222  6.3173   3
   3 -16   3 12.9503  5.7498   1
  -3  16   3 23.0815  6.5872   3
  -3 -16   3 26.6107  5.6334   1
   3 -16  -3 35.0967  6.7143   1
   3  16   3 27.9216  5.4327   3
  -3  16  -3 37.2583  7.4421   3
   0 -17   3 49.7028  7.2413   1
   0  17  -3 55.7550  7.6852   3
   0  17   3 51.1908  7.1967   3
   0 -17  -3 61.7712  6.9026   1
   1  17  -3 15.1512  5.6010   3
  -1 -17  -3 19.4016  5.0482   1
  -1  17   3 19.7321  5.9766   3
   1 -17   3 13.4854  5.4169   1
   1  17   3 16.5613  5.3624   3
   1 -17  -3 10.2546  5.2073   1
  -1 -17   3 20.3212  5.8167   1
  -1  17  -3 9.88259 5.70345   3
   0   0  -4 6778.56  195.00   3
   0   0   4 6355.29  195.97   3
   0   0  -4 6567.02  211.50   4
   0   0   4 6473.22  210.71   4
   0   0   4 6725.67  193.92   3
   0   0   4 6462.55  224.81   5
   0   0  -4 6262.32  210.37   4
   0   0   4 6398.98  196.76   1
   0   0   4 6519.90  224.77   5
   0   0   4 6313.98  211.17   4
   0   0  -4 6558.01  197.67   1
   1   0  -4 1666.53   54.28   4
   1   0   4 1685.82   50.49   1
  -1   0   4 1658.63   54.35   4
   1   0   4 1680.49   54.03   4
  -1   0   4 1628.76   50.88   1
  -1   0   4 1708.34   57.58   5
   1   0  -4 1616.89   57.38   5
   1   0  -4 1669.55   50.85   1
   1   0   4 1605.05   54.74   2
   1   0   4 1664.52   49.92   3
   1   0  -4 1687.91   50.38   3
   1   0   4 1708.71   49.83   3
  -1   0   4 1666.98   50.31   3
   1   0   4 1640.80   53.97   4
   1   0  -4 1726.59   57.56   5
  -1   0   4 1556.30   57.41   5
  -1   0   4 1527.53   54.19   4
   2   0   4 151.478   5.397   1
  -2   0   4 149.919   6.937   4
   2   0  -4 137.025   6.696   5
   2   0  -4 139.593   6.934   5
  -2   0   4 138.272   6.202   3
  -2   0   4 140.058   7.086   5
   2   0  -4 151.794   6.335   3
   2   0   4 144.379   5.790   4
  -2   0   4 138.518   6.797   5
   2   0   4 152.777   5.391   3
   2   0   4 150.574   5.753   4
  -2   0   4 146.241   6.888   4
  -2   0  -4 136.278   6.672   2
   2   0   4 143.708   5.316   3
   2   0  -4 143.596   6.790   4
   2   0   4 136.005   6.743   2
   2   0  -4 147.177   6.809   4
   3   0   4 1320.90   45.83   4
   3   0   4 1385.63   42.99   1
   3   0  -4 1365.66   46.98   4
   3   0   4 1416.80   48.19   5
   3   0   4 1358.25   48.16   5
   3   0   4 1393.44   47.40   2
   3   0  -4 1357.36   43.45   3
   3   0  -4 1379.36   49.56   5
   3   0   4 1418.47   45.94   4
  -3   0   4 1405.07   43.36   3
  -3   0   4 1441.22   47.03   4
   3   0   4 1377.00   45.82   4
   3   0   4 1402.63   42.52   3
   3   0  -4 1304.37   49.28   5
  -3   0  -4 1286.33   47.13   2
  -3   0   4 1364.92   43.86   1
   3   0  -4 1488.32   47.07   4
  -3   0   4 1401.88   49.32   5
  -3   0   4 1446.77   49.55   5
   4   0   4 31.9496  3.1298   5
   4   0  -4 31.6732  3.9511   4
  -4   0   4 37.3502  4.0036   4
   4   0   4 35.4894  3.2079   4
   4   0   4 28.9077  3.1289   4
   4   0   4 33.4586  2.9326   1
   4   0   4 32.4825  3.0022   5
   4   0  -4 33.2596  3.7428   5
   4   0  -4 36.3112  4.0683   4
   4   0   4 28.7184  2.9335   3
   4   0   4 34.2025  3.9921   2
  -4   0   4 30.8934  3.4854   5
   4   0  -4 28.6561  3.6718   3
  -4   0   4 34.2428  4.2348   4
  -4   0   4 33.6817  3.6651   5
   4   0   4 31.5596  3.1390   4
  -4   0  -4 31.4375  3.9267   2
  -4   0   4 25.3840  3.2019   3
  -4   0   4 28.4437  3.4990   1
   5   0  -4 13.1130  3.5557   5
  -5   0   4 10.7535  3.1598   1
   5   0  -4 18.1493  3.6281   3
  -5   0   4 13.5806  2.9928   3
   5   0  -4 14.4300  3.6634   4
  -5   0   4 10.6761  2.9755   5
   5   0   4 14.6812  2.9758   4
   5   0   4 14.1067  3.1335   5
   5   0   4 11.4463  2.9387   5
  -5   0   4 17.4121  3.4553   5
  -5   0   4 15.7038  3.3212   5
   5   0  -4 15.6418  3.5740   4
   5   0   4 8.99554 2.54221   1
   5   0  -4 10.6948  3.4473   5
   5   0   4 15.0147  2.8577   3
   5   0   4 10.9653  2.9513   4
  -5   0  -4 13.6537  3.6459   2
   5   0   4 9.15370 2.93843   4
   6   0   4 311.091  14.448   4
   6   0   4 323.078  13.261   1
  -6   0   4 333.258  14.674   5
  -6   0   4 337.601  14.733   5
   6   0   4 341.185  14.989   5
   6   0  -4 334.655  15.750   4
  -6   0   4 311.512  13.756   1
   6   0  -4 344.378  14.548   3
  -6   0   4 323.163  13.593   3
   6   0   4 339.999  13.365   3
   6   0   4 346.646  14.697   4
   6   0   4 318.541  15.005   5
   7   0   4 324.304  15.559   4
   7   0   4 320.887  13.914   3
  -7   0   4 330.546  14.778   1
   7   0  -4 338.352  15.301   3
  -8   0   4 34.4344  5.4610   1
   8   0   4 34.5726  5.2916   3
   8   0   4 31.0907  6.3350   4
   8   0  -4 24.1478  5.6693   3
   0  -1   4 15.7575  2.1213   4
   0   1  -4 14.8484  1.9696   4
   0   1   4 15.0478  1.5439   1
   0   1   4 15.9660  1.6528   4
   0   1  -4 15.4550  1.9092   4
   0   1  -4 17.1268  1.8056   3
   0  -1   4 17.8772  1.7944   1
   0  -1   4 16.5180  1.8203   3
   0  -1  -4 17.3200  1.4434   4
   0   1   4 21.3520  1.6499   3
   0  -1   4 13.3881  1.8261   4
   0   1   4 15.6176  1.7227   4
   0   1  -4 13.9125  1.6540   5
   0  -1  -4 17.7541  1.4300   1
   0   1   4 17.9485  1.4115   5
   0  -1  -4 16.4664  1.3945   4
   0  -1   4 12.3880  1.8089   5
   0  -1   4 12.6277  1.9530   5
   0   1   4 14.6004  1.2753   5
   0   1  -4 12.8808  1.6107   1
   0   1   4 18.2207  1.5084   3
  -1   1   4 3410.18  115.66   5
   1   1  -4 3427.11  108.98   4
   1  -1   4 3433.75  115.55   5
   1  -1   4 3283.15  108.68   4
   1  -1   4 3609.44  100.80   3
  -1   1   4 3238.13  115.50   5
   1  -1   4 3420.36  102.00   1
   1  -1   4 3353.65  100.84   3
   1   1  -4 3364.67  101.13   3
  -1   1   4 3255.57  108.90   4
   1  -1   4 3315.76  116.06   5
  -1   1   4 3310.42  102.14   1
   1   1  -4 3094.54  115.52   5
   1   1  -4 3307.44  115.55   5
   1  -1   4 3296.40  108.69   4
   1  -1   4 3304.02  109.86   2
  -1   1   4 3275.99  100.98   3
  -1   1   4 3165.93  108.84   4
  -1   1  -4 3417.26  100.74   3
   1  -1  -4 3535.09  102.13   1
  -1   1  -4 3470.20  108.63   4
  -1   1  -4 3380.31  108.63   4
   1  -1  -4 3284.60  115.48   5
  -1  -1   4 3253.53  108.95   4
   1   1   4 3541.74  104.48   1
  -1  -1   4 3410.01  102.28   1
  -1  -1   4 3441.19  115.76   5
   1   1   4 3343.64  109.77   2
   1  -1  -4 3314.50  108.85   4
  -1  -1   4 3346.41  109.04   4
   1  -1  -4 3385.45  115.46   5
   1  -1  -4 3406.32  101.03   3
   1  -1  -4 3444.43  108.87   4
  -1  -1   4 3348.75  101.09   3
  -1   1  -4 3406.62  101.86   1
   2   1  -4 84.3461  4.4981   3
   2  -1   4 72.5771  3.8422   3
   2  -1   4 72.9883  4.1138   4
  -2   1   4 74.8690  4.3481   3
   2  -1   4 74.1197  4.1393   4
  -2   1   4 82.9144  4.9180   4
   2  -1   4 73.0326  3.8326   5
   2  -1   4 78.3547  4.7792   2
  -2  -1  -4 81.6510  4.6078   2
   2  -1   4 80.6862  3.8923   5
   2   1  -4 74.9532  4.5282   5
  -2   1   4 74.5516  4.8410   5
  -2   1   4 72.0996  4.6627   5
   2   1  -4 73.9613  4.7148   4
  -2   1   4 78.0825  4.6743   1
   2   1  -4 75.7190  4.7321   5
  -2   1   4 74.0141  4.6308   4
   2   1  -4 71.5656  4.7123   4
   2  -1   4 77.4227  3.8071   1
   2   1   4 77.2455  3.2298   4
  -2  -1   4 79.9172  4.8986   5
  -2  -1   4 81.1852  4.9171   4
   2  -1  -4 80.0819  4.8889   5
  -2  -1   4 74.2054  4.3992   1
  -2   1  -4 71.9432  3.3033   3
  -2   1  -4 72.4893  3.6716   4
   2  -1  -4 79.1493  4.7452   5
   2   1   4 80.3678  3.2722   4
  -2  -1   4 72.0093  4.6944   5
  -2  -1   4 77.1480  5.0451   4
  -2   1  -4 78.0798  3.8577   1
   2  -1  -4 95.8092  4.8895   3
  -2   1  -4 78.9408  3.7568   4
  -2  -1   4 78.5421  4.3309   3
   2   1   4 85.2581  3.1233   3
   2   1   4 77.5616  3.2343   1
   2   1   4 80.3966  4.6315   2
   2   1   4 77.2485  3.1186   3
   2  -1  -4 80.2786  4.8175   4
  -2   1  -4 75.5889  4.6657   2
  -3   1   4 844.910  30.822   5
   3   1  -4 861.208  30.893   5
   3  -1   4 851.231  29.986   5
   3  -1   4 855.119  29.950   5
  -3   1   4 838.424  27.526   1
   3  -1   4 886.759  28.743   4
  -3   1   4 860.035  27.213   3
  -3   1   4 805.579  29.315   4
  -3   1   4 855.737  30.911   5
   3  -1   4 858.941  29.863   2
   3  -1   4 845.817  28.685   4
   3   1  -4 811.840  29.451   4
  -3  -1  -4 816.282  29.558   2
  -3   1   4 890.349  29.743   4
   3  -1   4 864.221  26.838   1
   3   1  -4 807.508  27.174   3
   3  -1   4 861.737  26.539   3
   3   1  -4 849.401  29.442   4
  -3  -1   4 831.814  30.673   5
   3   1   4 778.404  28.082   4
  -3   1  -4 855.849  28.025   4
   3   1   4 834.121  26.076   3
  -3  -1   4 833.655  27.421   1
  -3   1  -4 809.816  29.692   2
  -3  -1   4 833.508  30.763   5
  -3  -1   4 854.562  29.500   4
   3   1   4 847.499  28.132   4
  -3   1  -4 850.236  25.998   3
   3  -1  -4 807.802  30.758   5
   3  -1  -4 830.208  27.232   3
   3   1   4 886.547  26.081   3
   3  -1  -4 835.501  29.567   4
   3  -1  -4 810.967  29.472   4
  -3  -1   4 805.190  26.966   3
  -3  -1   4 810.232  29.319   4
   3   1   4 831.178  29.270   5
   3   1   4 809.575  29.577   2
  -3  -1   4 819.680  30.587   5
   3  -1  -4 810.981  30.895   5
  -4   1   4 223.766   9.809   4
   4  -1   4 193.798   8.062   1
   4  -1   4 188.043   8.736   4
   4  -1   4 194.724   8.646   5
  -4   1   4 186.429   9.202   5
   4   1  -4 189.211   8.647   3
   4  -1   4 177.964   9.393   2
   4   1  -4 192.368   9.455   5
  -4   1   4 184.127   8.334   3
   4   1  -4 195.474   9.327   4
  -4   1   4 184.405   9.146   4
   4  -1   4 187.201   7.872   3
   4   1  -4 177.020   9.219   4
  -4   1   4 186.432   8.493   1
  -4   1   4 188.225   9.298   5
   4  -1   4 202.140   8.818   5
   4   1  -4 178.195   9.454   5
   4  -1   4 187.888   8.535   4
  -4  -1  -4 171.199   9.043   2
   4  -1  -4 188.394   9.447   5
   4   1   4 189.600   8.004   5
  -4   1  -4 167.551   9.200   2
   4  -1  -4 182.673   9.468   5
   4  -1  -4 203.105   9.707   4
  -4  -1   4 183.208   8.908   5
   4   1   4 194.565   8.171   5
   4  -1  -4 177.002   8.476   3
   4  -1  -4 179.912   9.331   4
  -4  -1   4 190.280   8.288   3
   4   1   4 173.035   8.112   4
  -4  -1   4 197.615   9.403   4
   4   1   4 186.354   9.334   2
   4   1   4 185.933   8.153   4
  -4  -1   4 186.452   9.097   4
  -4  -1   4 189.697   8.679   1
  -4  -1   4 187.138   9.026   5
  -4  -1   4 182.648   8.945   5
   4   1   4 187.698   7.592   3
  -4   1  -4 193.098   7.187   3
   5  -1   4 521.711  18.101   1
   5  -1   4 482.781  19.399   4
  -5   1   4 500.127  18.305   3
   5  -1   4 535.181  20.247   5
   5   1  -4 499.517  20.300   4
  -5   1   4 511.483  20.281   5
  -5   1   4 499.716  20.396   5
  -5  -1  -4 474.207  20.226   2
   5   1  -4 490.429  20.207   4
   5  -1   4 493.256  20.101   5
   5   1  -4 509.731  20.813   5
  -5   1   4 483.785  18.624   1
   5  -1   4 503.477  19.426   4
   5  -1   4 509.909  17.885   3
   5   1  -4 493.237  21.026   5
   5   1  -4 475.858  18.483   3
   5  -1  -4 460.076  18.417   3
  -5  -1   4 477.712  18.429   1
   5   1   4 523.152  19.870   5
  -5  -1   4 485.014  19.932   5
   5   1   4 515.414  17.598   3
   5  -1  -4 515.409  20.609   4
  -5  -1   4 506.323  18.241   3
   5   1   4 519.140  19.090   4
  -5  -1   4 521.388  20.232   5
  -5   1  -4 488.279  20.508   2
   5  -1  -4 515.210  20.387   4
   5   1   4 520.561  19.628   5
   5   1   4 501.510  19.105   4
   5  -1  -4 532.459  21.162   5
   6  -1   4 278.353  11.811   3
   6  -1   4 268.654  12.973   4
   6  -1   4 280.845  11.962   1
  -6   1   4 274.676  12.766   5
  -6   1   4 268.509  12.304   3
   6   1  -4 251.027  13.391   4
  -6   1   4 260.343  12.719   5
   6  -1   4 265.477  13.198   5
  -6   1   4 256.468  12.222   1
  -6   1   4 270.563  12.973   5
   6   1  -4 271.709  12.696   3
   6  -1   4 282.013  12.910   4
   6  -1   4 291.227  13.400   5
   6   1   4 259.534  12.861   5
   6  -1  -4 289.172  12.776   3
  -6  -1   4 260.066  12.081   1
  -6  -1   4 277.770  12.483   5
  -6  -1   4 272.590  11.987   3
   6   1   4 269.407  12.522   4
   6  -1  -4 262.453  13.829   4
   6   1   4 262.500  12.456   4
   6   1   4 283.437  12.830   5
   6   1   4 276.008  12.646   4
   6   1   4 266.397  11.350   3
  -7   1   4 36.0024  5.1868   1
   7   1  -4 61.7128  6.3779   3
   7  -1   4 62.5834  5.6926   3
   7  -1   4 46.2937  6.1551   4
   7  -1  -4 48.9502  6.0655   3
  -7  -1   4 46.4343  5.5063   1
   7   1   4 52.5375  5.2575   3
   7   1   4 42.1191  5.6956   4
   8   1  -4 18.2757  5.3123   3
   8  -1   4 24.9186  5.1601   3
   8  -1   4 17.3110  5.8524   4
   8  -1  -4 24.4868  5.5076   1
   8  -1  -4 7.86833 4.94906   3
  -8  -1   4 24.1448  5.1481   1
   8   1   4 24.6914  4.7670   3
   8   1   4 19.2916  5.5588   4
   0   2  -4 9038.69  325.19   5
   0   2  -4 9543.56  286.99   1
   0  -2   4 9054.54  303.76   4
   0  -2  -4 9574.37  286.25   1
   0  -2   4 9215.23  285.72   1
   0   2   4 9999.99  282.40   3
   0   2  -4 9376.01  324.52   5
   0  -2  -4 9579.18  306.69   4
   0  -2   4 9176.78  305.88   4
   0   2  -4 9509.70  283.75   3
   0  -2   4 9538.23  326.24   5
   0   2   4 9725.24  286.86   1
   0  -2  -4 9461.13  286.73   1
   0  -2  -4 9554.60  306.45   4
   0   2   4 9765.00  283.40   3
   0   2   4 9228.97  305.54   4
   0   2   4 9892.09  339.05   5
   0   2  -4 9430.45  304.53   4
   0   2   4 9306.91  305.47   4
   0  -2   4 8809.04  322.17   5
   0   2  -4 8955.57  305.22   4
   0   2  -4 9448.73  325.73   5
   1  -2   4 3192.29  104.28   4
   1  -2   4 3088.61  110.55   5
   1   2  -4 3182.51  104.57   4
   1  -2   4 3198.92   96.75   3
  -1   2   4 3326.20  104.46   4
  -1   2   4 3201.66  104.36   4
   1  -2   4 3214.36  110.61   5
   1   2  -4 3189.50  110.89   5
  -1   2   4 3362.82  110.82   5
  -1   2   4 3103.39  110.63   5
   1  -2   4 3170.67  104.30   4
   1   2  -4 3285.81  104.53   4
   1   2  -4 3246.73  110.78   5
   1   2  -4 3245.40   97.01   3
  -1   2   4 3256.37   96.80   3
   1  -2   4 3167.63  105.29   2
   1  -2   4 3213.32   97.84   1
  -1   2   4 3166.90   97.86   1
   1  -2  -4 3392.36   97.84   1
  -1  -2   4 3188.43   98.02   1
  -1   2  -4 3228.87  104.11   4
  -1   2  -4 3323.15  110.53   5
  -1   2  -4 3372.76   97.80   1
  -1  -2   4 3158.69  110.82   5
  -1  -2   4 3106.50  110.89   5
  -1  -2   4 3132.12   96.89   3
   1  -2  -4 3318.66   96.78   3
   1  -2  -4 3204.21  104.23   4
  -1   2  -4 3197.36   96.63   3
   1  -2  -4 3207.33  110.56   5
   1  -2  -4 3176.75  104.25   4
  -1  -2   4 3178.27  104.57   4
  -1   2  -4 3141.99  110.44   5
  -1   2  -4 3165.35  104.15   4
  -1  -2   4 3184.37  104.49   4
  -1   2  -4 3253.91  110.48   5
   2  -2   4 252.992  10.632   2
  -2   2   4 248.405   9.708   1
  -2   2   4 262.443  10.641   4
   2  -2   4 257.741  10.126   4
   2   2  -4 259.912  10.587   4
   2   2  -4 257.098   9.720   3
   2  -2   4 274.137  10.573   5
   2  -2   4 264.926   9.481   1
   2  -2   4 257.116  10.112   4
   2   2  -4 241.016  10.769   5
  -2   2   4 253.515  11.029   5
   2   2  -4 242.568  10.553   4
  -2  -2  -4 241.624  10.143   2
   2  -2   4 252.184   9.274   3
   2   2  -4 241.431  10.722   5
   2  -2   4 261.279  10.339   5
  -2   2   4 248.048   9.690   3
  -2   2   4 264.706  10.790   4
   2  -2  -4 260.892   9.670   3
  -2   2  -4 274.869   9.520   5
  -2  -2   4 269.973   9.827   3
   2   2   4 263.063  10.299   2
  -2   2  -4 263.569   9.482   5
   2   2   4 273.396   8.408   1
  -2  -2   4 265.189   9.820   1
  -2   2  -4 249.299  10.629   2
   2  -2  -4 241.752  10.334   4
  -2   2  -4 262.153   9.840   4
  -2   2  -4 262.724   9.404   1
  -2  -2   4 259.701  10.884   5
  -2   2  -4 270.256   9.100   3
  -2  -2   4 256.859  10.599   4
   2  -2  -4 250.990  10.724   5
   2  -2  -4 254.272  10.764   5
   2  -2  -4 274.382  10.697   4
   2   2   4 287.070   8.234   3
   2  -2  -4 269.473  10.578   4
  -2   2  -4 276.886   9.938   4
   3  -2   4 111.067   6.196   2
   3  -2   4 103.412   5.617   4
   3  -2   4 103.056   5.555   4
   3  -2   4 100.555   5.119   1
   3   2  -4 108.665   5.640   3
   3  -2   4 96.4264  5.3669   5
  -3  -2  -4 96.1141  5.7539   2
  -3   2   4 97.5430  6.0152   5
  -3   2   4 97.6547  5.6434   3
   3   2  -4 97.1778  5.7230   5
  -3   2   4 89.8874  5.3960   1
  -3   2   4 96.7143  5.9006   5
   3  -2   4 99.3654  5.4064   5
   3   2  -4 93.8958  5.7388   5
   3   2  -4 107.351   5.960   4
   3   2  -4 88.8177  5.8286   4
  -3   2   4 105.015   6.364   4
  -3   2   4 102.823   6.008   4
   3  -2   4 101.437   5.133   3
   3   2   4 92.2918  4.5451   4
  -3  -2   4 98.2062  5.7061   5
  -3  -2   4 103.154   5.647   1
  -3  -2   4 100.978   5.763   5
   3   2   4 106.155   4.273   3
  -3  -2   4 106.824   5.463   3
  -3   2  -4 108.897   5.170   4
   3  -2  -4 101.292   5.608   3
   3  -2  -4 94.5842  5.8757   4
  -3   2  -4 105.008   4.839   3
  -3   2  -4 103.486   6.067   2
   3   2   4 97.6153  4.2246   3
  -3  -2   4 100.959   6.188   4
   3   2   4 109.060   5.935   2
   3  -2  -4 99.5184  6.0330   5
  -3  -2   4 103.263   5.831   4
   3   2   4 102.921   4.530   4
   3  -2  -4 97.9360  5.7643   5
   3  -2  -4 105.111   6.005   4
   3  -2  -4 88.7028  5.8481   4
  -4   2   4 195.503   8.905   3
   4   2  -4 204.811  10.214   5
  -4   2   4 190.393   8.975   1
   4   2  -4 207.993   9.942   4
  -4   2   4 208.715  10.105   4
  -4  -2  -4 210.724   9.764   2
   4   2  -4 196.284   9.859   4
   4  -2   4 202.156   9.429   4
   4   2  -4 210.830  10.030   5
  -4   2   4 204.731   9.732   4
   4   2  -4 215.108   9.207   3
   4  -2   4 213.490   9.628   5
  -4   2   4 202.767  10.061   5
   4  -2   4 206.901  10.202   2
  -4   2   4 208.580   9.938   5
   4  -2   4 211.915   9.542   5
   4  -2   4 215.078   8.697   1
   4  -2   4 199.257   8.601   3
   4  -2   4 209.451   9.456   4
  -4  -2   4 191.447   8.978   1
   4  -2  -4 230.079  10.338   4
   4  -2  -4 197.910   9.110   3
   4   2   4 206.155   8.562   4
   4  -2  -4 216.562  10.232   4
   4  -2  -4 191.510   9.901   4
   4  -2  -4 190.993  10.081   5
   4  -2  -4 200.178   9.895   5
   4   2   4 201.445   8.274   5
   4   2   4 196.708   7.874   3
  -4  -2   4 206.389   9.799   4
   4   2   4 197.155   8.350   5
  -4   2  -4 197.846   9.976   2
  -4   2  -4 216.784   8.115   3
   4   2   4 198.227   8.624   4
  -4  -2   4 197.480   8.686   3
  -4  -2   4 201.503   9.540   5
   4   2   4 222.893   9.944   2
  -4  -2   4 175.964   9.245   5
   5  -2   4 19.3380  3.2919   1
  -5   2   4 19.6028  3.6289   1
   5   2  -4 20.0012  3.8585   5
   5  -2   4 18.2879  3.5760   5
  -5   2   4 15.4850  3.4274   5
   5   2  -4 14.9765  3.8265   5
  -5  -2  -4 13.4942  3.5986   2
  -5   2   4 17.4883  3.3474   3
   5  -2   4 19.6805  3.5489   4
   5  -2   4 12.9082  3.1247   3
  -5   2   4 21.9395  3.8784   5
   5  -2   4 17.1681  3.4420   5
   5   2  -4 17.4787  3.7599   3
   5   2  -4 20.1751  4.0062   4
   5  -2   4 17.9695  3.6136   4
   5   2  -4 22.9931  3.9452   4
   5  -2  -4 17.7984  3.8224   3
   5  -2  -4 19.8227  4.1837   4
   5   2   4 19.1439  3.0801   5
  -5  -2   4 17.7711  3.2611   5
   5  -2  -4 15.6782  3.7517   5
   5  -2  -4 16.8899  3.8509   5
   5  -2  -4 7.73951 3.43451   4
  -5   2  -4 20.2135  4.0577   2
   5   2   4 12.5434  2.9726   4
   5   2   4 17.2061  2.9167   3
   5   2   4 16.5128  3.0209   4
  -5  -2   4 13.5364  3.0262   3
   5  -2  -4 19.2002  4.1683   4
  -5  -2   4 15.6317  3.4354   1
  -5  -2   4 8.85968 2.92124   5
   5   2   4 14.9102  2.7156   5
   6  -2   4 14.5588  3.5880   1
  -6   2   4 22.8964  4.2974   3
   6   2  -4 20.3088  4.3773   3
  -6   2   4 22.1036  4.4044   5
   6   2  -4 29.9651  5.2356   4
  -6   2   4 28.6984  4.5389   5
   6  -2   4 18.9966  4.0705   4
   6  -2   4 24.5601  3.9700   3
   6  -2   4 19.7942  4.2736   5
  -6   2   4 16.7410  4.1014   1
  -6  -2   4 22.3611  4.0863   1
   6   2   4 15.9611  3.7235   4
   6   2   4 19.3785  3.8990   4
   6   2   4 21.2328  3.4320   3
  -6  -2   4 22.0823  3.6265   5
   6   2   4 19.8533  3.9511   5
   6  -2  -4 23.5268  4.5566   3
   6   2   4 19.7949  3.7143   5
   7   2  -4 59.0891  6.3044   3
   7  -2   4 71.4091  6.3530   3
   7  -2   4 76.3960  7.2878   4
  -7   2   4 62.2003  6.4532   1
   7   2   4 70.2852  6.7840   4
  -7  -2   4 64.7551  6.1423   1
   7  -2  -4 67.8741  6.9673   1
   7   2   4 72.5213  5.8111   3
   7  -2  -4 57.9129  6.5535   3
   8  -2   4 74.2293  7.2119   3
   8   2  -4 77.0953  7.7021   3
  -8  -2   4 72.2821  7.0279   1
   8   2   4 69.2672  6.5980   3
   8  -2  -4 54.4835  6.8585   3
   8  -2  -4 91.5117  8.2037   1
   8   2   4 68.8125  7.4917   4
   0   3  -4 207.668   7.992   3
   0   3  -4 205.556   8.627   4
   0  -3   4 218.680   9.069   5
   0   3   4 217.135   8.082   4
   0   3   4 218.895   7.432   3
   0   3  -4 221.095   9.005   5
   0  -3   4 214.697   8.889   4
   0  -3   4 203.882   8.089   1
   0  -3   4 207.377   8.684   4
   0   3  -4 207.785   8.674   4
   0   3   4 223.608   7.594   1
   0   3   4 228.773   8.063   5
   0  -3  -4 217.640   7.431   1
   0   3   4 207.914   8.049   4
   0  -3  -4 214.856   7.707   4
   0   3   4 224.597   7.521   3
   0   3  -4 198.705   8.896   5
   0   3   4 232.443   8.069   5
   0  -3  -4 211.905   7.431   1
   1  -3   4 894.024  31.068   4
   1  -3   4 907.771  31.054   4
   1   3  -4 885.985  32.769   5
  -1   3   4 878.747  30.914   4
  -1   3   4 956.854  32.692   5
   1   3  -4 873.585  32.846   5
  -1   3   4 916.674  32.582   5
   1   3  -4 874.689  32.714   5
  -1   3   4 917.271  28.925   1
   1   3  -4 942.399  28.902   3
   1  -3   4 918.704  32.733   5
  -1   3   4 924.304  28.612   3
   1  -3   4 930.153  29.089   1
   1  -3   4 926.107  32.754   5
  -1   3   4 941.391  31.042   4
   1   3  -4 916.982  31.310   4
   1  -3   4 913.410  31.233   2
  -1  -3   4 870.013  31.087   4
  -1   3  -4 940.514  32.484   5
  -1  -3   4 915.892  29.196   1
  -1  -3   4 912.533  28.834   3
  -1   3  -4 933.073  30.983   4
   1  -3  -4 864.336  32.188   5
   1   3   4 967.259  28.141   1
   1  -3  -4 951.262  28.975   1
  -1  -3   4 918.421  31.329   4
  -1  -3   4 933.821  33.001   5
   1   3   4 926.979  28.034   3
  -1   3  -4 909.242  30.928   4
   1  -3  -4 928.873  30.869   4
   1  -3  -4 909.229  30.820   4
   1  -3  -4 923.608  28.980   1
  -1   3  -4 929.372  28.621   3
  -1  -3   4 843.476  32.680   5
   1  -3  -4 937.275  32.360   5
  -1   3  -4 880.135  32.415   5
   1  -3  -4 946.103  28.601   3
   2  -3   4 1414.43   43.46   3
  -2   3   4 1374.77   44.06   1
  -2   3   4 1392.02   49.82   5
   2   3  -4 1379.85   43.67   3
   2  -3   4 1335.75   46.85   4
   2  -3   4 1368.76   49.45   5
   2   3  -4 1410.75   47.15   4
   2  -3   4 1352.65   47.48   2
   2  -3   4 1426.84   49.51   5
   2   3  -4 1347.39   47.19   4
  -2   3   4 1423.38   43.63   3
   2  -3   4 1439.84   46.96   4
   2   3  -4 1366.95   49.65   5
  -2   3   4 1380.18   49.71   5
  -2   3   4 1442.67   47.29   4
   2  -3   4 1451.93   43.98   1
  -2   3  -4 1392.85   48.95   5
   2  -3  -4 1353.11   49.51   5
  -2  -3   4 1306.27   49.49   5
   2  -3  -4 1362.56   49.60   5
  -2  -3   4 1398.22   43.57   3
  -2   3  -4 1421.97   43.24   3
  -2  -3   4 1368.56   47.05   4
  -2   3  -4 1491.17   49.03   5
  -2   3  -4 1510.60   46.81   4
   2  -3  -4 1384.14   47.06   4
  -2  -3   4 1406.96   49.75   5
   2  -3  -4 1413.90   43.61   3
   2   3   4 1397.52   47.03   2
  -2  -3   4 1408.13   44.13   1
  -2   3  -4 1412.27   46.70   4
   2   3   4 1479.18   42.47   3
   2  -3  -4 1430.55   47.18   4
  -2  -3   4 1435.71   47.25   4
  -2   3  -4 1370.43   47.46   2
   2   3   4 1437.59   42.62   3
  -3   3   4 928.345  33.034   4
   3  -3   4 932.866  32.657   4
   3   3  -4 965.245  34.647   5
  -3   3   4 921.808  30.849   1
   3   3  -4 982.431  33.103   4
  -3   3   4 902.365  34.568   5
   3  -3   4 959.342  30.582   1
   3  -3   4 979.551  34.382   5
   3   3  -4 927.806  34.711   5
  -3   3   4 978.209  33.307   4
   3  -3   4 922.940  32.740   4
  -3   3   4 907.006  30.425   3
   3   3  -4 913.545  33.084   4
   3  -3   4 913.949  33.416   2
   3  -3   4 915.463  30.132   3
   3   3  -4 923.529  30.525   3
   3  -3   4 948.684  34.315   5
  -3  -3  -4 912.113  32.728   2
   3   3   4 964.530  32.863   2
  -3   3  -4 1004.90   33.29   5
  -3  -3   4 965.417  32.936   4
  -3  -3   4 1001.92   34.51   5
   3  -3  -4 917.160  30.514   3
   3   3   4 1010.29   29.07   3
   3  -3  -4 966.418  34.717   5
  -3   3  -4 966.501  29.916   3
   3  -3  -4 905.942  34.688   5
  -3  -3   4 910.459  34.183   5
   3   3   4 957.750  29.087   3
  -3  -3   4 951.175  33.031   4
   3  -3  -4 885.814  33.003   4
  -3   3  -4 949.285  32.277   4
   3   3   4 944.870  31.346   4
  -3  -3   4 974.427  30.411   3
   3   3   4 911.325  31.369   4
  -3   3  -4 899.068  33.274   2
  -3  -3   4 919.402  30.740   1
  -3   3  -4 1000.38   32.45   4
  -3   3  -4 924.753  33.175   5
   3  -3  -4 960.623  33.137   4
   4  -3   4 83.5147  5.6248   4
  -4   3   4 73.9297  5.4147   1
   4   3  -4 79.6737  6.0115   4
   4   3  -4 81.8656  6.0657   5
  -4  -3  -4 74.9459  5.6124   2
  -4   3   4 78.8508  5.5141   3
  -4   3   4 85.1728  6.1462   5
   4  -3   4 85.5183  5.8560   4
   4  -3   4 93.9341  6.4033   2
  -4   3   4 89.0778  6.0102   5
   4   3  -4 104.190   6.539   4
   4  -3   4 87.1080  5.1660   1
   4  -3   4 78.6887  5.2835   3
   4  -3   4 82.6966  5.9790   5
   4   3  -4 76.4378  5.4486   3
   4  -3   4 89.5588  5.9219   5
  -4   3   4 81.4027  6.2221   4
   4   3  -4 86.7868  5.9410   5
   4  -3  -4 87.2309  6.1523   4
  -4  -3   4 69.6174  5.3857   1
   4   3   4 80.2248  4.3272   3
   4  -3  -4 76.4584  6.0265   4
   4   3   4 83.3007  4.4400   3
   4   3   4 76.1512  4.1157   5
   4   3   4 74.4773  4.1877   5
   4  -3  -4 74.1997  5.6131   5
  -4   3  -4 93.0218  3.4812   5
  -4  -3   4 83.4955  6.0838   4
   4   3   4 80.7167  4.6925   4
   4  -3  -4 77.6441  6.1508   5
   4  -3  -4 79.1778  5.8367   3
   4   3   4 73.8024  4.6028   4
   4   3   4 82.9311  5.6701   2
  -4   3  -4 83.3322  5.4287   4
  -4  -3   4 93.0538  5.5134   3
  -4   3  -4 82.7333  4.8192   3
  -4  -3   4 81.5902  5.4563   5
  -4  -3   4 78.8557  5.3282   5
  -4   3  -4 76.4490  5.9207   2
   5  -3   4 36.9248  4.4354   5
   5   3  -4 37.0086  4.8204   5
  -5   3   4 41.7923  4.6102   1
   5   3  -4 23.8729  4.0559   3
   5  -3   4 33.2203  4.0366   3
   5  -3   4 31.9642  4.2964   4
   5  -3   4 36.3826  4.3530   5
   5   3  -4 34.1708  4.9091   4
  -5   3   4 29.6964  4.2935   5
  -5  -3  -4 34.3705  4.3411   2
  -5   3   4 39.2566  4.5573   3
  -5   3   4 27.1836  4.2077   5
   5   3  -4 37.1407  4.5597   5
   5  -3   4 28.3309  3.6858   1
   5  -3   4 36.8263  4.5240   4
   5   3  -4 40.6344  4.9579   4
   5   3   4 23.9563  3.4860   4
   5  -3  -4 35.3020  4.8062   5
   5   3   4 32.6697  3.3463   5
  -5  -3   4 29.8999  3.5649   5
   5   3   4 23.2423  3.3607   4
  -5  -3   4 32.6519  3.7244   5
   5   3   4 26.8661  3.3521   5
   5  -3  -4 33.4624  4.4678   3
  -5  -3   4 34.6281  3.7348   3
  -5   3  -4 25.1351  4.3585   2
   5  -3  -4 31.5004  4.3226   5
   5   3   4 32.4677  3.3866   3
   5  -3  -4 28.9224  4.5367   4
  -5  -3   4 27.0688  3.9324   1
  -6   3   4 33.9318  4.9469   5
   6  -3   4 27.0794  4.6589   5
   6  -3   4 27.5769  4.3556   3
   6  -3   4 28.5514  4.8360   4
  -6   3   4 22.2990  4.6460   5
   6   3  -4 23.6873  4.5065   3
  -6   3   4 24.1326  4.2392   3
   6   3  -4 24.7908  4.9054   4
  -6   3   4 34.9536  4.6194   1
   6  -3   4 32.3429  4.3258   1
   6   3   4 23.6064  4.2185   5
   6  -3  -4 36.7909  4.9144   3
   6   3   4 25.1061  4.1457   4
   6  -3  -4 28.7186  4.6480   1
   6   3   4 23.7305  3.9690   4
  -6  -3   4 28.2780  4.3384   1
   6   3   4 24.2200  3.7912   3
   7  -3   4 65.2667  6.3060   3
   7   3  -4 59.7671  6.2771   3
   7  -3   4 70.8844  7.2662   4
   7  -3  -4 67.2864  6.9969   3
   7  -3  -4 68.2399  6.8019   1
   7   3   4 62.8070  5.7799   3
  -7  -3   4 69.4963  6.2731   1
   7   3   4 79.1083  6.6358   4
   8   3  -4 35.0814  5.9607   3
   8  -3   4 30.7615  5.5253   3
   8   3   4 22.8757  4.8543   3
  -8  -3   4 31.1532  5.6866   1
   8  -3  -4 34.1723  5.9750   1
   8   3   4 23.7610  5.9555   4
   8  -3  -4 24.5510  5.6561   3
   0   4  -4 4.05745 1.75769   3
   0   4  -4 0.60979 1.68629   4
   0   4  -4 -1.0846  1.9443   4
   0  -4  -4 2.41098 1.46683   1
   0  -4  -4 2.66796 1.37906   4
   0  -4  -4 2.88633 1.34297   4
   0   4  -4 3.34888 1.90087   5
   0   4   4 3.36045 1.47975   5
   0   4   4 5.99062 1.63773   4
   0  -4   4 0.38183 1.95951   4
   0   4   4 2.81262 1.34907   5
   0  -4   4 4.14545 2.24914   4
   0  -4   4 7.08799 2.39640   5
   0  -4  -4 3.20299 1.34441   1
   0   4   4 4.16755 1.73496   4
   0  -4   4 0.99209 1.90022   1
   0   4   4 4.02168 1.51198   3
   0  -4   4 -0.8924  1.7614   5
  -1   4   4 107.726   5.626   5
  -1   4   4 104.777   5.026   3
   1  -4   4 119.914   5.993   4
  -1  -4  -4 108.527   3.884   1
  -1   4   4 116.282   5.801   4
  -1  -4  -4 115.904   3.966   1
   1  -4   4 107.442   5.375   2
   1   4  -4 107.865   5.387   3
  -1   4   4 108.174   5.691   5
   1   4  -4 113.886   6.131   5
   1  -4   4 101.722   5.873   5
  -1   4   4 112.976   5.264   1
   1  -4   4 110.885   5.863   5
  -1   4   4 100.302   5.387   4
   1   4  -4 115.335   5.932   4
   1   4  -4 108.931   5.795   5
   1  -4   4 108.175   5.909   4
   1  -4   4 93.5208  5.2426   1
   1   4  -4 114.704   6.120   4
   1  -4  -4 101.221   4.996   1
  -1  -4   4 114.488   5.391   3
   1  -4  -4 127.411   5.369   5
  -1   4  -4 111.148   5.691   4
   1  -4  -4 106.306   5.060   5
   1  -4  -4 113.286   5.115   3
  -1   4  -4 104.273   5.179   3
   1   4   4 108.984   4.177   3
  -1  -4   4 93.0665  5.7587   5
   1   4   4 105.872   4.544   4
   1   4   4 103.898   4.438   4
   1  -4  -4 102.435   5.391   4
  -1  -4   4 112.922   5.996   4
  -1   4  -4 107.471   5.650   5
   1  -4  -4 117.811   5.634   4
  -1   4  -4 107.012   5.898   4
  -1  -4   4 110.604   5.613   1
  -1  -4   4 103.954   5.868   5
  -1   4  -4 111.886   5.791   5
  -2   4   4 1453.52   50.61   4
   2  -4   4 1520.71   47.37   1
  -2   4   4 1476.49   53.40   5
   2   4  -4 1438.19   50.65   4
   2  -4   4 1450.26   50.48   4
  -2   4   4 1557.63   53.59   5
  -2   4   4 1432.28   46.72   3
  -2   4   4 1516.63   47.40   1
   2  -4   4 1566.87   53.47   5
   2  -4   4 1428.77   46.71   3
  -2   4   4 1586.00   50.85   4
   2   4  -4 1507.87   46.95   3
  -2   4   4 1467.64   50.63   4
   2  -4   4 1494.20   50.93   2
   2   4  -4 1473.84   53.47   5
   2  -4   4 1443.51   53.31   5
   2   4  -4 1557.87   53.46   5
   2   4  -4 1493.14   53.41   5
   2   4  -4 1450.08   50.56   4
   2  -4   4 1553.12   50.66   4
  -2   4  -4 1475.39   50.88   2
   2  -4  -4 1517.63   53.28   5
  -2  -4   4 1541.39   53.41   5
  -2   4  -4 1544.18   46.65   3
   2   4   4 1446.91   49.12   4
   2  -4  -4 1492.34   47.41   1
  -2   4  -4 1519.52   52.96   5
  -2  -4   4 1531.70   50.71   4
  -2  -4   4 1406.44   53.14   5
   2  -4  -4 1565.57   50.63   4
  -2  -4   4 1489.73   46.74   3
  -2  -4   4 1528.58   47.42   1
   2   4   4 1558.08   45.47   3
  -2   4  -4 1567.66   50.43   4
   2   4   4 1490.16   49.19   4
  -2   4  -4 1480.86   50.34   4
   2   4   4 1517.61   45.54   3
   2  -4  -4 1560.01   50.68   4
   2  -4  -4 1563.47   53.27   5
   2  -4  -4 1543.51   46.88   3
  -2   4  -4 1486.60   52.85   5
   2   4   4 1536.22   50.30   2
  -3   4   4 271.132  11.491   4
   3   4  -4 251.522  10.996   4
   3  -4   4 252.381  11.016   4
   3   4  -4 258.729  11.336   5
  -3   4   4 256.101  11.670   5
   3  -4   4 234.504  10.875   4
   3  -4   4 253.528  10.039   3
   3  -4   4 256.670  11.389   5
   3  -4   4 257.431  10.147   1
  -3   4   4 248.059  11.307   5
   3   4  -4 238.086  11.100   4
  -3  -4  -4 248.899  10.417   2
   3  -4   4 260.148  11.313   5
   3  -4   4 258.705  11.350   2
  -3   4   4 253.556  11.255   4
   3   4  -4 235.918  10.064   3
   3   4  -4 239.148  11.429   5
  -3   4   4 259.332  10.377   1
  -3   4   4 251.374  10.246   3
   3   4   4 262.263   8.748   3
  -3   4  -4 252.625   9.832   3
  -3   4  -4 256.682  10.468   5
   3  -4  -4 254.904  11.556   5
   3   4   4 260.694   9.435   4
  -3  -4   4 263.494  11.240   4
  -3  -4   4 257.135   9.922   3
  -3  -4   4 262.584  11.093   5
   3   4   4 268.231   8.742   3
   3   4   4 264.675  10.577   2
  -3   4  -4 240.622  11.090   2
  -3  -4   4 232.694  10.023   1
  -3  -4   4 259.954  10.946   4
   3  -4  -4 244.061  10.211   3
  -3   4  -4 254.020  10.430   5
   3  -4  -4 267.026  11.454   4
  -3   4  -4 260.312  10.836   4
   3   4   4 244.234   9.430   4
   3  -4  -4 242.850  10.404   1
   3  -4  -4 263.888  11.414   5
  -3  -4   4 235.113  10.901   5
   4  -4   4 22.7275  3.7849   4
   4   4  -4 22.4671  3.6290   4
   4   4  -4 24.6683  3.6209   3
   4  -4   4 25.1815  3.7121   5
   4  -4   4 19.0264  3.5863   5
   4  -4   4 17.7651  3.5201   4
   4   4  -4 19.7225  3.4231   5
  -4   4   4 18.2771  3.5970   4
   4   4  -4 29.6455  4.0629   5
  -4   4   4 21.8819  3.4427   1
  -4   4   4 21.3616  3.7506   5
  -4  -4  -4 22.9459  3.2319   2
   4  -4   4 27.9462  3.5292   1
   4  -4   4 23.6542  3.4128   3
  -4   4   4 18.6429  3.3477   3
   4   4  -4 21.9191  4.0372   4
  -4   4   4 22.9674  4.2262   4
  -4   4   4 18.1009  3.7389   5
  -4   4  -4 28.1987  3.9258   2
   4   4   4 26.0534  2.5514   3
  -4  -4   4 13.6256  3.0091   5
   4  -4  -4 25.2525  3.6085   1
   4  -4  -4 18.8878  3.7605   5
   4   4   4 24.3330  2.2392   5
   4   4   4 23.4120  2.6895   4
  -4  -4   4 20.8459  3.3072   1
  -4  -4   4 22.5074  3.2253   3
   4  -4  -4 21.9505  3.8188   4
  -4   4  -4 23.8054  3.0362   3
   4  -4  -4 22.4771  3.5240   3
   4  -4  -4 20.0807  3.6317   4
   4  -4  -4 17.1404  3.5343   5
  -4  -4   4 22.7986  3.6728   4
  -4   4  -4 20.8278  2.4804   5
   4   4   4 24.3272  2.7183   4
   4   4   4 22.5678  2.2096   5
  -4   4  -4 21.9797  3.4654   4
  -4  -4   4 22.7992  3.1953   5
   5   4  -4 531.072  21.027   4
   5  -4   4 512.960  18.987   3
   5  -4   4 528.818  20.941   4
  -5   4   4 496.126  21.278   5
   5   4  -4 508.057  21.713   5
   5  -4   4 535.196  19.248   1
   5   4  -4 502.071  19.220   3
  -5   4   4 530.612  19.435   3
   5  -4   4 490.603  21.371   5
  -5  -4  -4 509.875  20.474   2
   5   4  -4 550.176  21.737   5
   5  -4   4 515.320  20.760   4
   5  -4   4 530.297  21.555   5
  -5   4   4 540.105  19.699   1
   5   4  -4 503.425  21.104   4
   5   4   4 522.318  19.241   4
  -5  -4   4 520.963  19.977   5
  -5  -4   4 528.566  18.660   3
   5   4   4 532.798  19.829   5
   5  -4  -4 500.417  19.461   3
   5   4   4 547.490  19.834   5
   5  -4  -4 499.943  21.619   5
   5   4   4 507.746  17.820   3
  -5   4  -4 512.822  21.419   2
   5  -4  -4 491.275  21.787   5
  -5  -4   4 525.002  19.950   5
   5   4   4 493.477  19.249   4
   5   4   4 516.523  19.921   5
  -5  -4   4 478.338  18.894   1
   5  -4  -4 504.818  21.240   4
   5  -4  -4 519.761  19.899   1
   6  -4   4 270.180  12.605   3
   6  -4   4 271.906  14.013   4
  -6   4   4 289.678  13.888   5
   6   4  -4 276.235  13.023   3
   6   4  -4 292.926  14.552   4
   6  -4   4 286.624  12.596   1
   6   4   4 283.892  11.675   3
   6   4   4 286.369  12.652   4
   6   4   4 266.966  12.821   5
   6  -4  -4 281.415  13.485   1
  -6  -4   4 269.897  12.433   1
   6  -4  -4 278.787  13.070   3
   6   4   4 283.616  12.832   4
   7  -4   4 57.7029  5.9911   3
   7  -4   4 49.7432  5.8970   1
   7   4  -4 53.7902  6.3451   3
  -7  -4   4 57.0680  5.8409   1
   7  -4  -4 56.3750  6.5325   1
   7   4   4 60.9724  5.4519   3
   7  -4  -4 54.7436  6.6652   3
   7   4   4 56.2443  6.1406   4
   8   4  -4 11.7211  5.0780   3
   8  -4   4 9.77848 4.77770   3
   8   4   4 7.27698 5.12872   4
  -8  -4   4 8.82817 4.37021   1
   8   4   4 7.47088 4.06154   3
   8  -4  -4 7.86843 4.72196   3
   8  -4  -4 22.2925  5.7680   1
   0   5   4 3.81955 1.80357   4
   0   5  -4 2.36726 2.04748   5
   0  -5   4 7.03395 2.25197   1
   0   5  -4 0.65832 2.01154   4
   0  -5  -4 0.43520 1.41444   4
   0   5   4 1.79738 1.53064   5
   0   5  -4 -0.7747  1.9269   4
   0  -5   4 0.71145 1.96645   5
   0   5   4 0.13061 1.76155   4
   0   5  -4 -1.1231  1.7622   5
   0  -5  -4 4.52841 1.51645   1
   0  -5  -4 2.44210 1.38921   1
   0  -5   4 2.35056 1.56925   2
   0   5   4 0.27887 1.67234   5
   0   5  -4 2.38495 1.88113   3
   0   5   4 2.07758 1.55628   3
   0  -5  -4 1.46811 1.48270   4
   0  -5   4 2.77368 2.15462   4
   0  -5   4 1.58916 2.08347   5
   0  -5   4 0.06516 1.99676   4
  -1   5   4 108.347   5.419   3
   1  -5   4 110.334   6.351   5
   1  -5   4 104.469   6.246   4
  -1   5   4 129.098   6.368   4
  -1   5   4 112.213   6.118   4
  -1   5   4 122.537   6.208   5
   1   5  -4 100.974   6.133   5
   1   5  -4 114.616   6.416   4
  -1  -5  -4 113.958   4.605   1
   1  -5   4 121.947   5.984   1
   1  -5   4 111.297   5.758   2
   1   5  -4 106.605   5.743   3
   1  -5   4 118.122   6.473   4
  -1   5   4 110.984   6.036   5
   1   5  -4 115.261   6.312   4
   1   5  -4 119.869   6.365   5
  -1  -5   4 121.569   5.942   1
  -1  -5   4 141.139   6.736   5
   1   5   4 116.262   4.864   3
  -1   5  -4 121.292   5.959   3
   1   5   4 126.143   4.608   5
   1   5   4 121.833   5.324   4
  -1  -5   4 124.677   6.565   5
  -1   5  -4 123.496   6.471   4
   1  -5  -4 126.611   6.109   4
   1  -5  -4 123.617   5.937   4
   1  -5  -4 122.031   5.596   5
   1  -5  -4 126.210   5.607   5
  -1  -5   4 115.404   5.989   3
  -1  -5   4 112.657   6.402   4
   1  -5  -4 130.370   5.596   3
  -1   5  -4 119.831   6.315   4
   1  -5  -4 121.845   5.704   1
  -1   5  -4 125.761   6.500   5
  -1   5  -4 118.541   6.287   5
   1   5   4 118.410   5.172   4
   2  -5   4 140.381   6.752   3
   2  -5   4 128.858   7.297   5
  -2   5   4 151.682   7.679   5
   2  -5   4 142.219   6.797   1
  -2  -5  -4 140.571   4.835   1
  -2   5   4 137.889   7.277   5
   2  -5   4 134.975   7.292   4
  -2   5   4 129.708   7.302   4
   2  -5   4 127.681   7.383   5
  -2   5   4 137.804   7.376   4
   2   5  -4 132.995   7.188   4
   2   5  -4 133.481   7.558   4
   2   5  -4 145.176   7.492   5
   2  -5   4 142.119   7.153   2
   2   5  -4 143.539   7.481   5
   2  -5   4 153.443   7.545   4
  -2   5   4 116.586   6.491   3
   2   5  -4 149.025   6.992   3
   2  -5  -4 136.546   7.144   5
   2  -5  -4 144.516   6.943   1
  -2   5  -4 150.149   7.304   4
   2   5   4 152.138   5.462   3
  -2  -5   4 154.176   6.898   3
  -2   5  -4 148.170   6.624   3
  -2   5  -4 153.293   7.184   5
   2  -5  -4 148.716   6.682   3
   2   5   4 148.483   5.409   3
  -2  -5   4 143.432   7.202   5
   2  -5  -4 159.961   7.625   4
  -2  -5   4 152.813   7.537   4
  -2  -5   4 151.570   7.441   4
   2   5   4 145.873   5.859   4
  -2  -5   4 142.902   7.280   5
  -2   5  -4 150.507   7.154   5
  -2  -5   4 144.967   6.783   1
   2   5   4 141.997   5.911   4
   2   5   4 150.805   6.420   2
   2  -5  -4 138.862   7.121   4
  -2   5  -4 160.470   7.543   4
  -2   5  -4 140.467   7.003   2
   2  -5  -4 150.070   7.140   5
  -3   5   4 642.331  25.362   5
   3   5  -4 669.759  25.343   5
   3  -5   4 660.643  25.326   5
  -3   5   4 635.596  22.388   3
   3   5  -4 605.980  24.204   4
  -3   5   4 699.182  24.727   4
   3  -5   4 670.082  25.509   5
  -3   5   4 651.237  25.593   5
   3  -5   4 656.080  22.631   1
   3   5  -4 694.366  25.395   5
  -3   5   4 657.361  24.508   4
   3   5  -4 624.844  22.266   3
   3  -5   4 628.705  22.245   3
   3  -5   4 659.687  24.455   4
   3  -5   4 689.146  24.757   2
   3   5  -4 666.597  24.305   4
   3  -5   4 677.883  24.449   4
   3   5  -4 661.557  25.556   5
  -3   5  -4 665.982  22.149   3
  -3   5  -4 635.942  24.509   5
   3  -5  -4 664.450  22.486   3
   3  -5  -4 640.076  24.379   4
   3   5   4 675.623  23.529   2
   3  -5  -4 676.186  25.307   5
  -3  -5   4 629.204  24.603   5
  -3  -5   4 650.371  24.016   4
   3  -5  -4 700.945  24.652   4
   3  -5  -4 660.124  22.812   1
  -3   5  -4 631.317  24.337   2
  -3  -5   4 677.410  22.222   3
  -3  -5   4 632.634  22.395   1
   3   5   4 693.220  20.883   3
  -3   5  -4 677.226  24.643   5
   3  -5  -4 637.268  25.312   5
   3   5   4 642.447  22.604   4
   3   5   4 653.992  20.857   3
  -3   5  -4 665.130  23.997   4
   3   5   4 664.509  22.563   4
  -3  -5   4 662.584  24.845   5
   4   5  -4 169.432   8.913   5
   4   5  -4 164.525   9.195   4
   4   5  -4 164.811   8.960   4
   4  -5   4 174.635   9.123   5
  -4   5   4 155.762   8.159   3
   4  -5   4 163.401   8.030   1
  -4   5   4 170.192   9.244   5
  -4   5   4 185.725   9.814   4
   4  -5   4 155.669   8.171   3
   4  -5   4 156.195   8.771   4
   4   5  -4 160.773   8.093   3
  -4   5   4 162.270   9.017   5
  -4   5   4 171.596   9.108   4
  -4  -5  -4 148.927   8.081   2
   4   5  -4 171.232   9.076   5
   4  -5   4 150.636   8.820   4
   4  -5  -4 138.632   8.690   5
   4  -5  -4 158.734   8.984   5
   4  -5  -4 163.467   9.208   4
  -4  -5   4 159.397   8.033   5
  -4  -5   4 156.325   7.850   3
  -4  -5   4 143.471   7.881   1
   4   5   4 148.184   6.850   5
  -4   5  -4 166.944   7.727   5
  -4  -5   4 154.611   7.859   5
   4   5   4 169.180   6.749   3
  -4   5  -4 149.108   7.627   3
  -4  -5   4 167.006   8.676   4
   4  -5  -4 169.266   9.308   4
   4  -5  -4 160.715   8.363   1
   4   5   4 153.402   6.914   5
  -4   5  -4 157.296   7.776   5
   4   5   4 151.113   7.300   4
  -4   5  -4 158.302   8.920   2
   4   5   4 158.395   7.237   4
  -4   5  -4 157.830   8.588   4
   4  -5  -4 145.699   8.351   3
  -5  -5  -4 141.522   8.219   2
  -5   5   4 124.514   8.176   5
   5   5  -4 109.481   7.367   3
  -5   5   4 137.926   8.909   5
  -5   5   4 122.451   7.646   3
   5  -5   4 118.587   8.277   4
   5  -5   4 121.938   7.761   3
   5  -5   4 130.816   7.603   1
   5   5  -4 136.005   8.897   4
   5   5  -4 138.502   8.535   5
   5  -5   4 129.449   8.669   5
   5  -5  -4 120.747   7.854   1
   5   5   4 126.732   7.073   4
   5   5   4 127.361   6.890   5
  -5  -5   4 132.610   7.574   1
   5  -5  -4 133.224   8.069   3
  -5  -5   4 145.453   7.429   3
  -5  -5   4 115.866   6.551   5
   5   5   4 125.235   6.923   4
   5   5   4 131.055   6.969   5
  -5   5  -4 139.396   6.589   5
   5   5   4 128.582   6.516   3
  -5   5  -4 122.962   7.077   3
   6   5  -4 140.147   9.844   4
  -6  -5  -4 142.794   9.301   2
   6  -5   4 145.858   8.792   1
   6   5  -4 129.075   8.564   3
   6  -5   4 125.504   9.333   4
   6  -5   4 139.370   8.665   3
  -6   5   4 134.795   8.586   3
   6   5   4 125.067   7.760   4
   6  -5  -4 122.658   8.556   3
   6  -5  -4 127.355   8.865   1
   6   5   4 121.983   7.139   3
  -6  -5   4 116.615   8.654   2
   6   5   4 129.792   8.291   5
  -6  -5   4 124.839   7.954   1
   6   5   4 119.284   7.813   4
   7   5  -4 94.2918  7.7407   3
   7  -5   4 112.043   8.471   3
   7  -5   4 95.7815  7.9709   1
   7   5   4 102.336   7.823   4
   7   5   4 104.876   7.131   3
   7  -5  -4 110.988   8.480   1
   7  -5  -4 106.680   8.682   3
  -7  -5   4 93.2708  7.2655   1
   8  -5   4 117.709   9.061   3
   8   5  -4 120.515   9.142   3
   8  -5  -4 128.028  10.231   1
  -8  -5   4 119.195   8.655   1
   8  -5  -4 108.278   9.456   3
   8   5   4 125.082   8.450   3
   0   6  -4 625.312  20.909   3
   0  -6  -4 623.564  21.427   4
   0   6  -4 624.955  23.769   5
   0  -6   4 613.946  23.594   5
   0   6  -4 647.527  22.776   4
   0  -6   4 605.747  22.632   4
   0   6  -4 605.391  23.550   5
   0   6  -4 615.360  22.773   4
   0  -6   4 651.022  22.994   4
   0   6   4 644.607  22.980   5
   0   6   4 613.242  21.983   4
   0  -6   4 608.768  21.158   1
   0   6   4 605.921  22.845   5
   0  -6  -4 649.121  20.378   1
   0  -6   4 634.956  23.766   5
   0   6   4 613.130  21.975   4
   0  -6  -4 613.239  20.320   1
   0  -6   4 623.319  21.562   2
   0   6   4 622.796  20.260   3
  -1   6   4 66.0786  4.2103   3
   1  -6   4 77.1516  5.0202   1
  -1   6   4 59.8270  4.3395   5
  -1  -6  -4 62.1176  3.2804   1
   1  -6   4 72.2936  4.9853   4
   1  -6   4 64.6641  4.9485   5
   1  -6   4 70.7103  5.0643   4
   1   6  -4 55.8456  4.7199   4
  -1   6   4 74.4755  4.7679   5
   1   6  -4 67.0709  5.0159   4
  -1   6   4 53.3578  4.3059   4
  -1   6   4 66.8892  4.7453   4
   1   6  -4 62.5401  4.4233   3
  -1  -6  -4 56.0309  3.2917   1
   1   6  -4 60.6816  4.7520   5
   1  -6   4 63.4655  4.9009   5
   1  -6   4 69.4501  4.2641   2
  -1  -6   4 56.3099  4.3398   5
   1  -6  -4 59.6145  3.7244   5
  -1   6  -4 58.3217  4.5448   5
  -1   6  -4 50.0739  3.8915   3
   1  -6  -4 55.8804  4.3307   4
  -1  -6   4 67.3509  4.7168   3
   1   6   4 58.6184  3.4040   5
   1  -6  -4 65.4051  4.5621   4
   1   6   4 64.0683  3.8789   4
   1  -6  -4 60.1457  4.0722   3
   1   6   4 55.1117  3.9638   4
   1  -6  -4 65.8120  3.7630   5
   1   6   4 54.9751  3.3970   3
  -1  -6   4 58.4159  4.6312   4
  -1  -6   4 49.2425  3.9701   1
  -1   6  -4 56.9902  4.6612   4
   1   6   4 61.8062  3.3662   5
   1  -6  -4 55.3265  4.1475   1
  -1   6  -4 53.2367  4.5094   5
   1   6   4 61.1858  3.2782   2
  -1  -6   4 58.5167  4.6056   5
  -1  -6   4 58.6878  4.5766   4
   2  -6   4 35.5424  3.7988   3
   2   6  -4 40.3114  3.9311   4
   2   6  -4 40.0691  4.0714   5
   2  -6   4 34.3835  3.7336   1
   2  -6   4 39.6746  4.1669   4
   2   6  -4 46.7684  3.7648   3
   2  -6   4 44.1826  4.2543   4
   2   6  -4 45.7396  4.4653   4
  -2   6   4 39.2460  3.7270   3
  -2   6   4 40.2777  4.2264   4
   2   6  -4 36.5350  3.8721   5
  -2   6   4 47.9200  4.1696   5
   2  -6   4 45.1012  3.8980   2
   2  -6   4 47.5336  4.3399   5
  -2   6   4 33.7791  3.7623   4
  -2   6   4 39.7491  4.0263   5
  -2  -6  -4 41.6065  2.3633   1
   2   6   4 37.9401  2.9797   2
   2  -6  -4 44.0357  3.6811   5
  -2   6  -4 38.6003  3.9219   4
   2  -6  -4 35.5111  3.5101   1
  -2   6  -4 36.9974  3.8126   5
   2   6   4 38.2264  3.1386   4
  -2   6  -4 43.6944  3.9388   5
   2  -6  -4 42.0451  3.6962   3
  -2  -6   4 44.7059  4.2934   4
  -2  -6   4 39.4501  3.7641   5
  -2   6  -4 41.4122  3.5525   2
  -2  -6   4 43.3572  3.6570   3
  -2  -6   4 41.1760  4.0796   4
   2  -6  -4 39.1505  3.8469   4
  -2  -6   4 33.5117  3.4081   1
  -2   6  -4 44.1771  4.0915   4
  -2  -6   4 39.1624  3.7951   5
   2   6   4 37.5454  2.3269   5
  -2   6  -4 33.1188  3.5649   3
   2  -6  -4 32.7578  3.6816   5
   2  -6  -4 42.1687  4.0487   4
   2   6   4 36.3191  2.5927   3
   2   6   4 37.6569  2.3604   5
   2   6   4 33.0016  2.8422   4
   3   6  -4 282.632  12.438   4
   3   6  -4 271.600  12.687   5
   3   6  -4 291.876  12.853   4
   3  -6   4 275.347  12.587   4
   3  -6   4 258.260  11.452   1
   3  -6   4 277.482  12.573   4
  -3   6   4 283.788  13.025   5
   3  -6   4 277.071  12.417   2
   3  -6   4 282.475  11.568   3
  -3   6   4 289.893  12.911   5
   3   6  -4 277.800  11.450   3
  -3   6   4 298.262  12.885   4
   3  -6   4 286.230  12.908   5
  -3   6   4 267.232  12.521   4
  -3   6   4 309.449  13.111   4
  -3   6   4 282.423  11.665   3
   3   6  -4 283.697  12.956   5
   3  -6   4 290.579  13.117   5
  -3  -6  -4 286.019   9.185   1
  -3   6  -4 283.813  12.389   2
  -3   6  -4 272.909  12.191   5
  -3  -6   4 284.461  11.096   3
   3  -6  -4 273.894  12.555   4
   3   6   4 289.447  10.880   4
   3  -6  -4 279.949  11.673   1
   3  -6  -4 286.191  11.536   3
   3  -6  -4 273.610  12.679   5
   3   6   4 300.070  10.126   3
  -3   6  -4 284.474  12.354   5
  -3  -6   4 282.883  12.155   5
   3   6   4 283.797  10.036   3
   3  -6  -4 301.689  12.793   5
   3   6   4 282.736  10.974   4
   3   6   4 275.771  11.221   2
  -3  -6   4 278.480  12.037   5
  -3   6  -4 282.351  12.316   4
   3   6   4 283.390  10.595   5
  -3  -6   4 288.368  11.576   1
  -3  -6   4 276.186  12.112   4
   3  -6  -4 281.371  12.734   4
   3   6   4 274.726  10.652   5
  -4  -6  -4 353.978  11.755   1
   4  -6   4 342.409  16.111   5
  -4   6   4 384.000  16.427   4
   4   6  -4 376.349  16.206   4
   4  -6   4 362.674  15.909   4
   4  -6   4 362.338  14.652   1
   4  -6   4 363.658  16.388   5
   4   6  -4 360.759  14.557   3
  -4   6   4 367.125  16.453   5
  -4  -6  -4 365.485  14.703   2
   4   6  -4 372.406  16.195   5
   4   6  -4 377.779  15.776   4
   4  -6   4 366.326  16.108   4
  -4   6   4 334.583  15.794   4
   4  -6   4 377.968  14.774   3
  -4   6   4 351.174  14.586   3
   4  -6  -4 361.568  14.615   3
  -4   6  -4 391.689  15.417   5
  -4   6  -4 395.593  16.246   2
  -4  -6   4 379.027  14.885   5
   4   6   4 369.856  13.040   3
  -4   6  -4 371.712  14.273   3
  -4  -6   4 391.833  15.583   4
   4   6   4 372.724  14.237   5
   4  -6  -4 379.775  16.244   4
   4  -6  -4 373.866  15.153   1
   4  -6  -4 356.717  16.195   5
   4   6   4 365.409  14.273   4
   4  -6  -4 370.818  16.512   5
  -4  -6   4 344.109  14.287   1
  -4  -6   4 387.922  14.970   5
   4   6   4 376.385  14.153   4
  -4   6  -4 362.528  15.210   5
   4  -6  -4 393.102  16.422   4
   4   6   4 374.497  14.345   5
  -4  -6   4 358.298  14.015   3
   5  -6   4 189.872  10.872   4
   5  -6   4 182.712   9.625   1
   5   6  -4 167.163   9.124   3
   5   6  -4 190.394  10.879   4
  -5  -6  -4 189.120   9.517   2
   5  -6   4 170.062   9.308   3
  -5  -6   4 185.298   9.850   2
   5   6   4 174.312   8.131   3
  -5  -6   4 178.017   8.863   1
   5  -6  -4 158.665   9.340   3
   5   6   4 184.300   8.790   4
   5   6   4 173.524   8.835   4
  -5   6  -4 172.146   8.899   3
   5   6   4 175.398   8.855   5
   5  -6  -4 179.444  10.025   1
  -5   6  -4 175.644   8.788   5
   6  -6   4 184.411  10.620   3
   6   6  -4 208.638  12.256   4
   6  -6   4 210.586  11.057   1
   6   6  -4 196.545  10.541   3
  -6   6   4 189.429  10.991   3
   6  -6  -4 190.419  10.852   3
  -6  -6   4 197.988  10.229   1
   6   6   4 190.984  10.274   4
   6   6   4 207.721   9.454   3
   6  -6  -4 195.317  11.007   1
   6   6   4 206.489  10.183   4
   7  -6   4 8.93618 4.40388   1
   7  -6   4 8.26169 4.53566   3
   7   6  -4 9.79081 4.61885   3
   7  -6  -4 10.4665  4.5345   1
  -7  -6   4 9.17526 4.01630   1
   7  -6  -4 13.6380  4.8790   3
   7   6   4 9.55659 3.73921   3
   7   6   4 9.47139 4.39291   4
   8  -6   4 110.064   9.281   3
   8   6  -4 119.336   9.338   3
   8   6   4 109.782   8.206   3
  -8  -6   4 142.604   9.442   1
   8  -6  -4 111.911   9.616   3
   8  -6  -4 131.143  10.322   1
   0  -7   4 739.924  24.987   2
   0   7  -4 717.813  24.316   3
   0  -7   4 804.954  26.932   4
   0   7  -4 756.078  26.669   4
   0  -7  -4 700.846  23.705   1
   0  -7  -4 742.030  25.104   4
   0   7   4 687.652  25.630   4
   0   7   4 709.510  26.827   5
   0   7   4 743.740  25.782   4
   0   7   4 698.751  23.603   3
   0  -7   4 690.414  27.441   5
   0   7  -4 756.532  26.551   4
   0   7   4 752.686  26.995   5
   0  -7   4 755.955  27.733   5
   0   7  -4 730.852  27.671   5
   0   7  -4 700.327  27.558   5
   0  -7   4 698.852  24.580   1
   1  -7   4 40.2551  4.1602   4
   1   7  -4 41.2176  4.0254   5
  -1  -7  -4 50.1366  3.1528   1
  -1   7   4 42.6352  3.8879   5
  -1   7   4 41.1954  4.0744   5
   1  -7   4 47.0505  3.6785   2
   1  -7   4 40.4398  4.2945   5
  -1   7   4 47.2180  4.1701   4
   1  -7   4 44.1676  4.4004   4
   1   7  -4 40.8467  4.2122   4
  -1  -7  -4 38.9702  2.8645   1
  -1   7   4 39.4321  3.5606   3
   1   7  -4 44.4414  3.8527   3
   1  -7   4 40.6583  4.3191   5
  -1   7   4 38.1885  3.9526   4
   1  -7   4 39.1576  3.8202   1
   1   7  -4 42.6796  4.0894   4
  -1  -7   4 36.3868  3.9525   5
  -1   7  -4 40.3234  4.1054   4
  -1  -7   4 39.0923  4.1479   4
   1   7   4 38.2603  3.2687   5
   1  -7  -4 39.8043  3.7720   4
  -1  -7   4 28.7628  3.6828   4
  -1   7  -4 36.1886  3.9613   4
   1   7   4 36.3997  3.3794   4
  -1  -7   4 34.6460  3.9597   5
  -1   7  -4 40.0747  4.0807   5
   1  -7  -4 39.4918  3.2134   5
   1  -7  -4 41.0569  3.1137   5
   1  -7  -4 32.1864  3.1249   3
   1   7   4 38.7614  2.5245   2
   1   7   4 38.5519  3.3216   5
  -1   7  -4 31.7526  3.7753   5
   1   7   4 37.4092  3.2687   4
   1   7   4 40.2135  3.0390   3
  -1   7  -4 44.0453  3.9087   3
  -1  -7   4 40.1529  3.6820   1
  -1  -7   4 40.9845  3.6499   3
   1  -7  -4 37.4976  3.4711   1
   2  -7   4 539.737  21.472   5
   2  -7   4 525.474  20.617   4
   2  -7   4 555.440  20.104   2
   2   7  -4 522.800  20.413   4
  -2   7   4 534.335  21.226   5
   2   7  -4 514.113  21.298   5
   2   7  -4 529.121  18.906   3
   2   7  -4 487.073  21.023   5
  -2   7   4 535.378  18.914   3
  -2   7   4 505.982  20.299   4
  -2   7   4 543.400  20.532   4
  -2   7   4 506.656  21.106   5
   2  -7   4 534.982  19.190   1
   2   7  -4 521.286  20.652   4
  -2  -7  -4 535.409  17.198   1
   2  -7   4 540.715  20.807   4
   2  -7   4 510.299  21.383   5
  -2  -7   4 530.777  19.005   1
  -2   7  -4 538.213  18.784   3
   2   7   4 531.071  19.070   4
  -2  -7   4 552.568  20.830   5
  -2  -7   4 533.193  18.522   3
  -2   7  -4 549.491  21.191   5
   2  -7  -4 547.819  18.664   3
   2   7   4 515.896  19.560   5
   2  -7  -4 555.590  20.430   4
   2   7   4 539.689  17.578   3
   2  -7  -4 551.883  19.082   1
  -2  -7   4 542.388  20.839   5
   2  -7  -4 515.611  20.645   5
   2   7   4 562.427  19.659   5
  -2   7  -4 541.453  21.159   5
   2   7   4 518.678  19.126   4
  -2   7  -4 552.522  20.593   4
   2   7   4 558.997  18.629   2
  -2   7  -4 527.116  20.447   4
  -2  -7   4 529.577  20.256   4
   2  -7  -4 543.810  20.666   5
  -2   7  -4 529.412  19.858   2
  -3   7   4 882.686  32.737   5
  -3   7   4 892.788  31.452   4
  -3   7   4 881.882  32.706   5
   3  -7   4 793.407  28.532   3
  -3   7   4 828.597  28.683   3
   3   7  -4 826.627  32.510   5
  -3  -7  -4 855.068  26.474   1
   3  -7   4 861.224  32.670   5
   3  -7   4 826.579  28.985   1
   3  -7   4 849.793  31.332   4
  -3   7   4 857.499  31.367   4
   3   7  -4 801.173  28.438   3
   3  -7   4 820.227  31.126   4
   3   7  -4 816.461  31.097   4
   3   7  -4 856.295  31.096   4
   3   7  -4 873.540  32.493   5
  -3   7   4 868.755  31.264   4
  -3   7  -4 835.559  30.981   4
  -3   7  -4 871.624  32.025   5
   3  -7  -4 843.009  29.063   1
  -3   7  -4 863.259  30.952   2
  -3  -7   4 809.058  28.600   1
  -3  -7   4 862.093  31.443   5
   3  -7  -4 842.837  31.095   4
   3   7   4 886.924  30.469   5
   3   7   4 839.167  30.436   5
  -3   7  -4 868.399  32.057   5
   3   7   4 824.219  29.401   4
   3   7   4 838.353  29.297   4
  -3   7  -4 834.898  28.405   3
  -3  -7   4 869.289  28.159   3
   3  -7  -4 852.447  28.617   3
   3   7   4 863.510  27.171   3
  -3  -7   4 885.782  30.771   4
   3  -7  -4 857.391  32.169   5
   3  -7  -4 840.005  32.203   5
  -3  -7   4 873.192  31.395   5
   4   7  -4 172.014   9.545   5
   4   7  -4 160.599   9.657   4
   4  -7   4 170.557   9.942   4
   4   7  -4 181.511   9.879   4
  -4   7   4 180.372   9.997   5
   4  -7   4 172.981   9.284   1
   4   7  -4 173.960  10.029   5
  -4   7   4 163.257   9.269   3
   4   7  -4 182.203   9.924   5
  -4   7   4 167.606  10.205   5
   4   7  -4 166.101   8.762   3
   4  -7   4 178.373   9.371   3
   4  -7   4 189.383  10.218   5
  -4  -7  -4 172.314   6.034   1
   4  -7  -4 180.893   9.864   5
  -4   7  -4 158.532   8.750   3
  -4   7  -4 182.605   9.297   5
  -4  -7   4 172.060   8.774   1
   4   7   4 172.464   8.160   4
  -4  -7   4 178.850   8.270   5
  -4   7  -4 176.499   9.128   5
   4  -7  -4 172.446   9.302   3
   4   7   4 163.885   8.137   4
   4   7   4 167.905   7.448   3
  -4  -7   4 169.742   8.486   3
   4   7   4 180.292   8.155   5
   4  -7  -4 154.642   9.681   5
  -4   7  -4 175.817   9.693   2
   4   7   4 167.931   8.054   5
  -4  -7   4 168.288   8.117   5
   4  -7  -4 183.055   9.383   1
   5  -7   4 22.5978  4.1796   1
   5  -7   4 16.2123  4.5747   4
   5   7  -4 27.0011  4.2559   3
   5   7  -4 20.6027  4.6552   4
   5  -7   4 27.1623  4.4449   3
  -5   7   4 30.6233  4.8083   3
  -5  -7   4 23.7875  3.9886   1
   5  -7  -4 15.1404  4.1262   1
  -5   7  -4 24.8318  3.9834   5
   5  -7  -4 22.8301  4.7045   3
  -5   7  -4 17.6163  3.7816   3
  -5  -7   4 25.8490  4.1366   2
   5   7   4 25.6730  3.9209   4
   5   7   4 24.7648  3.7089   5
   5   7   4 23.3206  3.3298   3
   5   7   4 25.0131  3.6280   4
  -6   7   4 82.7748  7.1317   3
   6   7  -4 89.4118  7.3538   3
   6  -7   4 99.6464  7.6850   1
   6  -7   4 81.9703  7.3119   3
   6   7   4 90.3608  6.2755   3
   6  -7  -4 76.4513  7.4250   3
   6  -7  -4 83.1741  7.2799   1
   6   7   4 96.0028  6.8783   4
  -6  -7   4 77.4393  6.4619   1
   6   7   4 80.9145  6.6433   4
  -7   7   4 42.3435  6.7385   3
   7  -7   4 45.8037  6.2737   3
   7  -7   4 53.1258  6.7270   1
   7   7  -4 42.7176  6.1578   3
   7   7   4 44.4466  5.2522   3
   7   7   4 40.8335  5.8281   4
   7  -7  -4 37.1722  6.3423   3
  -7  -7   4 53.0330  5.8606   1
   7  -7  -4 37.0124  6.3384   1
   8  -7   4 17.5135  5.6801   3
   8   7  -4 1.75439 4.66593   3
   8  -7  -4 10.7303  5.5443   3
   8   7   4 11.6196  4.3438   3
  -8  -7   4 16.4105  4.8407   1
   8  -7  -4 7.08759 5.29977   1
   0   8   4 0.70507 2.31270   4
   0   8  -4 3.59814 2.58625   4
   0   8  -4 7.47490 2.61029   3
   0  -8  -4 4.42579 2.25316   1
   0   8   4 7.49112 2.36627   5
   0  -8   4 7.07857 2.77987   4
   0   8   4 5.63845 2.32517   5
   0  -8   4 4.47324 2.99590   4
   0   8  -4 3.28590 2.74559   5
   0   8   4 4.05956 2.39798   4
   0  -8   4 5.10411 2.70175   1
   0   8  -4 7.43253 2.93918   4
   0   8  -4 4.51752 2.69111   5
   0   8   4 4.29317 2.20110   3
   0  -8   4 5.76493 2.73576   5
   0  -8   4 6.54480 1.69064   2
   0  -8   4 5.99469 2.76632   5
  -1  -8  -4 562.726  18.189   1
   1  -8   4 516.873  21.692   5
  -1  -8  -4 531.296  18.136   1
   1  -8   4 569.179  21.429   4
  -1   8   4 551.009  20.695   4
  -1   8   4 553.526  21.506   5
  -1   8   4 526.020  21.354   5
   1  -8   4 545.978  19.671   2
  -1   8   4 543.688  20.696   4
   1   8  -4 518.733  20.990   4
   1   8  -4 561.040  21.015   4
   1  -8   4 546.191  21.858   5
   1   8  -4 569.084  21.915   5
  -1   8   4 530.076  18.871   3
   1  -8   4 540.045  21.079   4
   1  -8   4 537.318  19.532   1
   1   8  -4 528.180  19.223   3
  -1   8  -4 532.855  19.188   3
   1   8   4 566.936  18.484   3
   1   8   4 548.846  19.957   4
   1  -8  -4 545.958  20.017   5
  -1   8  -4 541.972  21.721   5
  -1  -8   4 600.411  21.303   4
  -1   8  -4 557.443  21.101   4
   1   8   4 535.834  20.707   5
   1  -8  -4 520.571  18.927   1
   1   8   4 548.246  20.722   5
   1   8   4 553.830  18.464   2
  -1  -8   4 511.379  19.356   1
  -1  -8   4 523.277  21.347   5
  -1  -8   4 536.616  18.614   2
  -1  -8   4 549.378  21.476   5
   1  -8  -4 546.847  20.303   4
  -1   8  -4 551.390  21.163   4
   1   8   4 545.293  20.054   4
   1  -8  -4 556.249  20.030   5
  -1  -8   4 527.559  20.714   4
  -1  -8   4 522.089  19.024   3
  -1   8  -4 529.747  21.712   5
  -2   8   4 136.083   8.023   4
   2  -8   4 148.406   8.875   4
   2  -8   4 155.562   7.639   2
   2   8  -4 134.351   7.387   3
  -2   8   4 139.965   8.274   5
  -2   8   4 139.869   8.143   4
   2  -8   4 140.178   8.373   5
  -2   8   4 149.765   7.528   3
   2  -8   4 140.677   7.621   1
  -2  -8  -4 138.590   5.885   1
   2  -8   4 139.347   8.445   5
   2   8  -4 139.396   8.476   4
   2   8  -4 147.037   8.333   5
   2  -8   4 147.394   8.558   4
   2   8  -4 146.944   8.156   4
   2   8  -4 144.509   8.286   5
  -2   8  -4 139.495   7.177   2
   2   8   4 134.129   7.126   4
   2   8   4 143.847   5.783   2
   2  -8  -4 127.577   7.415   1
  -2   8  -4 138.450   7.646   3
  -2  -8   4 138.458   7.362   1
   2  -8  -4 138.107   7.924   4
   2   8   4 137.411   7.001   4
  -2   8  -4 147.323   8.607   4
   2  -8  -4 139.472   7.603   5
   2   8   4 140.694   6.470   3
  -2  -8   4 143.088   7.841   5
  -2  -8   4 143.601   8.138   4
   2   8   4 137.853   6.902   5
  -2  -8   4 142.482   7.608   5
  -2   8  -4 141.879   8.332   5
   2  -8  -4 142.301   7.538   5
  -2   8  -4 153.354   8.254   5
  -2  -8   4 136.508   7.344   3
   2   8   4 141.267   6.927   5
   2  -8  -4 141.251   7.333   3
   3   8  -4 106.475   7.631   5
  -3   8   4 116.028   7.139   3
  -3   8   4 119.718   8.122   5
   3  -8   4 111.683   7.916   4
   3   8  -4 117.669   7.586   4
   3  -8   4 119.378   7.513   1
  -3  -8  -4 118.139   4.888   1
   3  -8   4 128.490   8.708   4
  -3   8   4 114.776   7.851   5
   3   8  -4 118.484   7.773   5
   3  -8   4 115.048   7.154   3
   3  -8   4 124.201   8.036   5
  -3   8   4 119.093   8.031   4
   3  -8   4 95.8461  7.6793   5
   3   8  -4 111.994   7.684   4
  -3   8   4 121.762   7.986   4
   3   8  -4 110.515   7.112   3
   3   8   4 114.834   6.409   4
   3   8   4 105.423   6.309   4
  -3   8  -4 115.322   7.482   5
  -3   8  -4 123.436   7.319   2
   3   8   4 118.501   6.143   5
   3   8   4 123.589   5.960   3
   3  -8  -4 113.926   7.148   3
   3  -8  -4 112.640   7.380   5
  -3  -8   4 115.559   6.869   3
  -3  -8   4 121.476   6.888   1
  -3   8  -4 120.054   6.951   3
  -3  -8   4 119.365   6.752   5
   3  -8  -4 122.484   7.601   5
   3   8   4 120.161   6.315   5
   3  -8  -4 109.068   7.026   1
  -3  -8   4 117.227   6.773   5
  -3   8  -4 116.490   7.508   5
   4   8  -4 64.2201  5.9811   5
   4  -8   4 64.8788  6.4361   4
   4  -8   4 60.9028  5.6086   1
   4   8  -4 54.9307  5.2807   3
  -4  -8  -4 63.5165  3.2259   1
   4   8  -4 66.8913  6.2952   5
  -4   8   4 70.0568  6.0090   2
   4  -8   4 65.5745  5.8281   3
   4   8  -4 58.7929  6.0381   4
  -4   8   4 66.3889  5.9730   3
   4   8   4 59.4608  5.0934   5
   4   8   4 65.4790  5.1883   5
   4  -8  -4 64.4895  6.2728   5
  -4  -8   4 68.4971  5.1130   2
  -4   8  -4 72.2271  5.8771   3
   4   8   4 57.3658  4.8865   4
   4   8   4 68.0435  5.0495   4
  -4   8  -4 73.4562  6.3460   5
  -4   8  -4 58.0062  5.6429   5
   4   8   4 67.7688  4.8839   3
   4  -8  -4 68.9310  5.7063   3
   4  -8  -4 70.1179  6.2199   5
   4  -8  -4 63.9503  5.7084   1
  -4   8  -4 65.3918  6.2568   2
  -4  -8   4 77.4954  5.6732   1
   5   8  -4 27.8627  4.6450   3
   5   8  -4 42.9681  6.0641   4
  -5   8   4 43.7955  5.4608   3
   5  -8   4 44.5815  5.5530   1
   5  -8   4 39.0458  5.2541   3
   5  -8  -4 42.2801  5.6918   3
   5   8   4 39.4287  4.5622   4
   5   8   4 43.7417  4.1809   3
  -5   8  -4 35.0902  4.7772   3
  -5   8  -4 37.9175  5.0867   5
   5  -8  -4 41.6765  5.3014   1
  -5  -8   4 45.4545  4.9359   1
   5   8   4 46.8359  4.5722   4
  -6   8   4 138.184   9.902   3
   6  -8   4 139.569   9.335   1
   6   8  -4 136.990   9.305   3
   6  -8   4 131.584   9.505   3
   6   8   4 150.991   9.121   4
  -6  -8   4 137.508   8.542   1
   6  -8  -4 131.074   9.398   3
   6  -8  -4 132.282   9.438   1
   6   8   4 149.207   8.040   3
   7  -8   4 44.8597  6.7961   3
   7  -8   4 44.4672  6.5395   1
   7   8  -4 42.3071  5.9953   3
   7   8   4 58.9038  5.6592   3
   7  -8  -4 50.5033  7.1217   3
   7  -8  -4 58.1513  7.1009   1
   7   8   4 52.8153  6.5330   4
  -7  -8   4 48.0586  5.9412   1
   0  -9   4 374.285  15.192   1
   0  -9   4 389.956  14.128   2
   0   9   4 390.849  16.491   5
   0  -9   4 374.436  16.660   5
   0  -9  -4 388.027  14.426   1
   0   9   4 399.047  15.890   4
   0   9  -4 408.454  16.619   4
   0   9   4 414.350  16.516   5
   0   9  -4 379.821  16.488   4
   0   9  -4 378.213  16.949   5
   0   9  -4 383.621  15.080   3
   0   9  -4 409.744  17.120   5
   0  -9   4 392.334  16.832   5
   0   9   4 387.332  14.537   3
   0  -9   4 386.303  16.313   4
   0   9   4 386.630  15.860   4
   0  -9   4 440.282  17.360   4
   1   9  -4 7.37075 3.11136   4
  -1  -9  -4 10.2022  2.3146   1
   1  -9   4 13.1191  3.6362   4
  -1   9   4 10.8952  3.0838   5
  -1   9   4 9.57544 3.35966   5
   1   9  -4 8.34386 3.25323   4
   1  -9   4 8.34046 3.48088   5
  -1   9   4 7.61477 2.98596   3
   1  -9   4 4.99737 3.09241   5
  -1   9   4 7.02843 2.99898   4
  -1   9   4 14.7990  3.3033   4
   1  -9   4 4.98067 3.03864   1
   1   9  -4 12.5683  3.6527   5
   1  -9   4 11.0124  3.4514   4
   1   9  -4 7.46449 2.86484   5
   1   9  -4 10.5286  3.0326   3
   1  -9  -4 15.7965  3.3594   4
   1   9   4 10.4088  2.9597   4
  -1   9  -4 10.4011  3.1796   5
  -1  -9   4 9.71415 1.40906   2
   1  -9  -4 12.1927  2.8764   1
  -1  -9   4 9.24223 3.35605   5
   1   9   4 8.85540 2.73633   4
   1   9   4 9.76777 2.92044   5
  -1   9  -4 12.3865  3.4999   4
   1   9   4 15.3639  2.7169   3
   1  -9  -4 10.4717  2.1621   5
  -1  -9   4 13.0125  3.1749   5
  -1  -9   4 10.6932  3.0013   1
  -1   9  -4 14.7433  3.6598   4
  -1  -9   4 10.7884  3.4780   4
  -1   9  -4 15.2634  3.4327   3
  -1  -9   4 5.40224 2.76392   3
  -1   9  -4 9.05457 3.49393   5
   1  -9  -4 10.0357  2.1761   5
   1   9   4 11.4378  2.8142   5
   2   9  -4 258.992  12.970   4
   2  -9   4 272.764  13.055   4
  -2  -9  -4 287.017  10.187   1
  -2   9   4 260.347  12.691   4
   2  -9   4 300.373  13.744   4
  -2   9   4 281.440  13.477   5
  -2   9   4 284.540  11.793   3
   2   9  -4 279.518  11.852   3
   2   9  -4 271.436  13.128   5
   2   9  -4 285.770  13.393   5
   2  -9   4 289.465  13.523   5
   2  -9   4 265.391  13.468   5
  -2   9   4 294.271  13.108   4
   2   9  -4 292.956  13.040   4
  -2   9   4 285.869  13.320   5
   2  -9   4 272.241  12.078   1
   2  -9  -4 275.802  11.680   1
   2   9   4 281.512  10.818   3
  -2  -9   4 265.852  12.198   5
   2   9   4 263.560  11.529   4
  -2   9  -4 263.979  12.807   4
  -2  -9   4 277.407  12.352   5
   2   9   4 274.467  11.915   5
  -2  -9   4 261.799  11.575   1
   2  -9  -4 265.048  12.039   5
   2  -9  -4 269.557  11.407   3
  -2   9  -4 265.168  13.031   5
   2  -9  -4 276.943  12.249   5
  -2   9  -4 255.335  11.639   3
   2   9   4 261.824  11.744   4
  -2   9  -4 293.780  13.286   4
  -2  -9   4 277.079   9.765   2
  -2   9  -4 279.830  13.313   5
  -2  -9   4 261.172  11.323   3
   2   9   4 273.079  11.807   5
  -3   9   4 69.7305  6.4074   4
   3   9  -4 55.5935  5.3635   3
  -3  -9  -4 68.9977  3.8598   1
   3  -9   4 63.7590  5.8125   1
  -3   9   4 70.9628  5.8293   2
   3   9  -4 73.6283  6.3166   5
  -3   9   4 61.4626  5.5063   3
   3   9  -4 62.0784  6.1878   4
   3  -9  -4 58.6040  5.2926   1
  -3   9  -4 70.7762  5.7873   3
   3   9   4 65.8251  5.2728   4
   3  -9  -4 63.2351  5.5176   3
  -3  -9   4 59.5744  5.1468   3
  -3  -9   4 63.3380  5.2925   1
  -3   9  -4 65.9281  5.4612   2
   3   9   4 75.4459  5.1798   5
  -3  -9   4 63.6975  5.0730   5
   3   9   4 68.2872  5.2571   5
   3  -9  -4 61.2337  5.7646   5
  -3   9  -4 55.3855  5.6697   5
   3   9   4 59.1479  4.8427   4
  -3   9  -4 77.4091  6.5053   5
   3  -9  -4 74.4440  6.0962   5
   3   9   4 66.1996  4.7795   3
  -3  -9   4 65.8575  5.1973   5
  -4   9   4 52.2350  5.5230   3
  -4   9   4 48.5648  5.4774   2
  -4  -9  -4 53.6677  3.2006   1
   4  -9   4 60.5839  5.7029   1
   4   9  -4 40.2361  5.5622   4
   4   9  -4 46.6494  5.2953   3
   4  -9   4 45.8429  5.3293   3
  -4  -9   4 52.2956  5.1006   1
  -4   9  -4 58.9209  5.6673   2
   4   9   4 46.8275  4.5365   4
   4   9   4 45.4436  4.8227   5
  -4   9  -4 50.7635  5.6476   5
  -4   9  -4 47.0359  5.4006   3
   4   9   4 56.7272  4.3971   3
   4  -9  -4 46.0272  5.7988   5
   4  -9  -4 46.8425  5.4723   1
   4   9   4 44.7499  4.7132   4
   4  -9  -4 55.7982  5.7624   3
   5  -9   4 147.886   9.322   1
   5   9  -4 151.206  10.181   4
   5   9  -4 145.030   8.840   3
  -5   9   4 135.314   9.123   3
   5  -9   4 134.504   9.144   3
  -5   9  -4 128.199   8.541   3
   5  -9  -4 126.378   8.907   3
   5  -9  -4 135.666   9.139   1
  -5  -9   4 136.177   8.349   1
   5   9   4 147.593   7.679   3
   5   9   4 150.086   8.784   4
   5   9   4 147.484   8.270   4
   6   9  -4 35.7754  5.6018   3
  -6   9   4 36.8719  6.2643   3
   6  -9   4 38.3136  6.1196   1
   6  -9   4 45.6048  6.1809   3
   6  -9  -4 37.5212  5.9179   3
   6   9   4 34.4599  5.2585   4
  -6  -9   4 37.7884  5.3607   1
   6  -9  -4 30.6823  5.8739   1
   6   9   4 31.0593  4.6127   3
   7  -9   4 26.0822  5.7028   1
   7  -9   4 16.1585  5.8457   3
   7   9  -4 12.7955  5.0868   3
   7  -9  -4 18.1833  5.6948   1
  -7  -9   4 12.3759  4.6850   1
   7   9   4 8.54322 3.86600   3
   7  -9  -4 16.0427  5.5719   3
   0 -10  -4 88.1910  5.6868   1
   0  10   4 99.8443  4.4055   2
   0  10   4 93.3494  6.7549   4
   0 -10   4 103.220   6.918   1
   0 -10   4 104.771   7.033   3
[truncated: 648,265 more chars]
