# Supplementary material for: Crystal structure of (4R,5S)-4-methyl-3-methyl­sulfinyl-5-phenyl-1,3-oxazolidin-2-one
Source: Acta Crystallogr Sect E Struct Rep Online. 2014 Nov 15;70(Pt 12):o1257–8. doi: 10.1107/S1600536814024702 (PMC4257383; doi:10.1107/S1600536814024702)
Supplement: Supplementary file 2 [file e-70-o1257-Isup2.hkl]

#
# h,k,l, Fc-squared, Fo-squared, sigma(Fo-squared), status flag
#
data_I
_shelx_title ' bcn372_0m in P2(1)2(1)2(1)'
_shelx_refln_list_code          4
_shelx_F_calc_maximum      119.84
_exptl_crystal_F_000       504.00
_reflns_d_resolution_high  0.6786

loop_
 _space_group_symop_operation_xyz
 'x, y, z'
 'x+1/2, -y+1/2, -z'
 '-x, y+1/2, -z+1/2'
 '-x+1/2, -y, z+1/2'

_cell_length_a     6.1605
_cell_length_b    11.8490
_cell_length_c    15.3861
_cell_angle_alpha  90.000
_cell_angle_beta   90.000
_cell_angle_gamma  90.000

_shelx_F_squared_multiplier     1.000

loop_
 _refln_index_h
 _refln_index_k
 _refln_index_l
 _refln_F_squared_calc
 _refln_F_squared_meas
 _refln_F_squared_sigma
 _refln_observed_status
   2   0   0          4.25          4.90         0.75 o
   4   0   0       2084.62       2152.10        21.81 o
   6   0   0        109.44        106.58         4.47 o
   8   0   0        114.02        126.65        11.44 o
   1   1   0       2306.48       2326.15        14.68 o
   2   1   0         60.34         42.80         0.75 o
   3   1   0        113.41        113.52         1.35 o
   4   1   0         80.46         77.09         1.23 o
   5   1   0         89.88         89.84         1.65 o
   6   1   0        338.25        319.76         7.43 o
   7   1   0        181.98        183.19         5.84 o
   8   1   0         19.73         24.28         5.21 o
   9   1   0         12.90         16.95         5.52 o
   0   2   0       3049.80       3123.94        29.47 o
   1   2   0        333.55        379.23         2.60 o
   2   2   0       2045.63       2002.60        13.77 o
   3   2   0         39.30         53.34         1.09 o
   4   2   0          0.58          0.30         0.70 o
   5   2   0        164.94        167.09         2.34 o
   6   2   0       1199.55       1132.53        13.95 o
   7   2   0         19.46         10.69         2.66 o
   8   2   0          6.86          7.73         4.67 o
   9   2   0          0.00         -3.13         4.85 o
   1   3   0       1229.66       1269.91         8.87 o
   2   3   0         96.11        110.13         1.42 o
   3   3   0        127.82        152.83         1.80 o
   4   3   0       1296.75       1212.09         9.79 o
   5   3   0        823.97        791.58         7.20 o
   6   3   0       1277.47       1266.82        14.57 o
   7   3   0         22.03         21.41         2.86 o
   8   3   0        311.87        326.31        10.77 o
   0   4   0       1122.66       1061.39        10.94 o
   1   4   0       1729.90       1787.64        12.62 o
   2   4   0        776.30        800.98         6.03 o
   3   4   0       1187.00       1216.62         9.17 o
   4   4   0        631.04        637.78         5.51 o
   5   4   0        480.69        494.35         5.16 o
   6   4   0        104.79        106.44         2.89 o
   7   4   0         56.12         50.45         3.46 o
   8   4   0         44.96         42.10         5.89 o
   1   5   0        565.98        623.82         4.82 o
   2   5   0       1144.95       1343.63         9.77 o
   3   5   0        296.55        284.28         2.93 o
   4   5   0        680.69        675.46         5.85 o
   5   5   0        760.11        746.75         7.60 o
   6   5   0         24.90         23.87         1.99 o
   7   5   0         22.20         19.78         2.94 o
   8   5   0        178.08        182.14        12.27 o
   0   6   0       1392.91       1462.78        15.13 o
   1   6   0       1892.70       1985.51        14.59 o
   2   6   0       3035.40       3164.45        24.00 o
   3   6   0        758.02        731.42         6.45 o
   4   6   0         85.31         81.65         1.69 o
   5   6   0        809.00        784.58         8.21 o
   6   6   0        211.99        205.38         4.55 o
   7   6   0          5.43          3.19         2.61 o
   8   6   0        261.44        255.96         9.71 o
   1   7   0        331.59        317.82         3.01 o
   2   7   0        805.77        838.15         7.05 o
   3   7   0        174.16        163.74         2.22 o
   4   7   0        217.83        221.94         3.02 o
   5   7   0        610.51        596.32         6.93 o
   6   7   0         41.86         39.73         2.85 o
   7   7   0        279.36        280.48         7.27 o
   8   7   0          3.87          2.54         4.16 o
   0   8   0        312.95        329.62         4.93 o
   1   8   0         14.25         12.58         0.81 o
   2   8   0         75.39         75.11         1.54 o
   3   8   0         77.29         80.66         1.76 o
   4   8   0        109.40        126.07         2.89 o
   5   8   0        370.95        387.21         6.91 o
   6   8   0         33.26         33.95         2.90 o
   7   8   0        141.76        146.23         5.41 o
   8   8   0         85.12         90.10         8.22 o
   1   9   0          6.36          8.27         0.85 o
   2   9   0         91.16         93.83         1.88 o
   3   9   0        348.88        310.68         4.03 o
   4   9   0          0.98          1.16         1.43 o
   5   9   0        194.35        187.91         4.76 o
   6   9   0        299.03        327.40         7.19 o
   7   9   0        169.40        166.01         6.96 o
   0  10   0        144.09        134.09         3.37 o
   1  10   0       2201.93       2146.99        17.46 o
   2  10   0         20.93         19.72         1.40 o
   3  10   0        540.45        543.68         7.00 o
   4  10   0         13.07         19.70         2.08 o
   5  10   0        255.10        262.26         6.25 o
   6  10   0         53.27         53.42         3.47 o
   7  10   0          3.95          4.06         4.16 o
   1  11   0         76.88         68.96         2.27 o
   2  11   0        131.46        121.50         3.17 o
   3  11   0        179.50        152.49         4.70 o
   4  11   0          3.72          5.87         2.46 o
   5  11   0          5.11          6.53         2.70 o
   6  11   0          8.00         11.44         3.33 o
   7  11   0         35.38         48.25         5.61 o
   0  12   0        724.38        690.66        26.28 o
   1  12   0        493.09        493.60         8.96 o
   2  12   0         19.82         15.89         2.37 o
   3  12   0        552.70        530.04        10.40 o
   4  12   0         26.61         27.67         3.08 o
   5  12   0        231.93        231.31         6.16 o
   6  12   0         15.76         22.48         4.66 o
   1  13   0          3.31          5.73         2.42 o
   2  13   0          0.20          3.10         2.43 o
   3  13   0        282.72        273.20         7.09 o
   4  13   0        182.41        183.29         6.41 o
   5  13   0         98.35         97.54         5.70 o
   6  13   0         51.90         60.27         5.99 o
   0  14   0         48.43         47.51         5.33 o
   1  14   0         48.16         52.93         5.98 o
   2  14   0         37.99         43.02         3.84 o
   3  14   0        383.39        368.80         9.51 o
   4  14   0        282.12        307.42         8.83 o
   5  14   0         36.25         41.81         5.35 o
   1  15   0          9.74          9.82         3.18 o
   2  15   0          1.16         -1.07         2.94 o
   3  15   0          2.59         -1.14         3.16 o
   4  15   0         14.79         12.33         3.73 o
   0  16   0        261.57        265.53        15.32 o
   1  16   0        139.89        144.49         7.01 o
   2  16   0        169.47        165.47         6.76 o
   3  16   0         77.30         81.06         5.29 o
   1  17   0         59.26         56.08         4.93 o
   2  17   0          1.21          5.36         3.72 o
   1   0   1        848.18        868.89         6.09 o
   2   0   1        831.00        870.82         6.19 o
   3   0   1          5.60          1.23         0.53 o
   4   0   1         14.53         11.99         0.78 o
   5   0   1        247.75        232.85         2.88 o
   6   0   1        493.81        458.86         6.97 o
   7   0   1        124.72        112.75         5.71 o
   8   0   1         14.60         14.00         4.92 o
   9   0   1          0.01          2.16         4.79 o
  -9   1   1         58.33         63.54         7.07 o
  -8   1   1         85.09         81.15         6.93 o
  -7   1   1        291.60        274.12         7.21 o
  -6   1   1        142.36        138.16         3.75 o
  -5   1   1         84.27         74.37         1.49 o
  -4   1   1        117.75        131.20         1.79 o
  -3   1   1        388.08        430.54         3.52 o
  -2   1   1        369.71        403.40         3.05 o
  -1   1   1       3862.97       3839.98        24.85 o
   0   1   1        315.81        318.56         2.75 o
   1   1   1       3864.66       3841.09        25.66 o
   2   1   1        353.26        383.77         3.12 o
   3   1   1        382.13        423.26         3.51 o
   4   1   1        110.39        122.44         1.61 o
   5   1   1         83.41         73.53         1.58 o
   6   1   1        137.82        139.85         3.52 o
   7   1   1        295.41        287.32         7.07 o
   8   1   1         85.59         84.54         5.73 o
   9   1   1         55.81         60.71         8.27 o
  -9   2   1          7.88         14.16         5.25 o
  -8   2   1         21.15         16.56         4.96 o
  -7   2   1         40.69         43.65         3.85 o
  -6   2   1        225.99        219.90         3.88 o
  -5   2   1        534.09        535.32         5.10 o
  -4   2   1        382.35        392.27         3.74 o
  -3   2   1        210.09        198.11         2.05 o
  -2   2   1        223.50        234.90         2.22 o
  -1   2   1       2912.66       2965.13        20.73 o
   0   2   1        663.88        687.30         5.03 o
   1   2   1       2873.86       2922.38        19.28 o
   2   2   1        225.64        240.84         2.06 o
   3   2   1        209.59        193.27         1.94 o
   4   2   1        390.48        416.43         3.65 o
   5   2   1        530.32        536.72         5.13 o
   6   2   1        221.49        216.29         4.34 o
   7   2   1         37.32         39.25         3.23 o
   8   2   1         23.02         26.38         4.37 o
   9   2   1          7.02          5.67         4.98 o
  -8   3   1         52.05         59.76         6.30 o
  -7   3   1        406.09        392.07         9.91 o
  -6   3   1         30.98         31.41         1.95 o
  -5   3   1        333.76        338.38         3.95 o
  -4   3   1         92.95         95.72         1.60 o
  -3   3   1        282.48        266.72         2.64 o
  -2   3   1       1312.81       1331.81        10.82 o
  -1   3   1       1826.36       1912.15        13.87 o
   0   3   1         11.82         14.09         0.54 o
   1   3   1       1813.01       1867.64        12.32 o
   2   3   1       1311.47       1343.72         9.36 o
   3   3   1        275.73        260.59         2.45 o
   4   3   1         90.47         97.03         1.65 o
   5   3   1        342.88        351.88         3.69 o
   6   3   1         34.11         36.50         2.04 o
   7   3   1        406.72        404.93         8.67 o
   8   3   1         53.78         55.84         4.67 o
  -8   4   1         23.62         21.78         4.38 o
  -7   4   1        407.78        391.15         8.57 o
  -6   4   1         34.29         32.57         1.90 o
  -5   4   1        220.01        209.29         3.00 o
  -4   4   1         19.72         17.14         0.92 o
  -3   4   1        235.62        229.30         2.50 o
  -2   4   1        772.79        818.25         6.98 o
  -1   4   1       1459.63       1527.93        12.16 o
   0   4   1       1811.16       1803.97        13.15 o
   1   4   1       1507.44       1570.21        11.03 o
   2   4   1        782.63        825.00         6.04 o
   3   4   1        231.03        225.46         2.16 o
   4   4   1         17.25         15.09         0.91 o
   5   4   1        231.29        227.03         3.45 o
   6   4   1         31.36         28.80         2.03 o
   7   4   1        400.33        390.29         8.60 o
   8   4   1         23.38         23.35         3.40 o
  -8   5   1         13.92         13.12         4.20 o
  -7   5   1         11.21         16.15         2.79 o
  -6   5   1         62.21         57.17         2.32 o
  -5   5   1        436.29        420.18         4.95 o
  -4   5   1         48.19         50.39         1.32 o
  -3   5   1        662.52        686.01         5.78 o
  -2   5   1        701.34        748.28         5.87 o
  -1   5   1        354.38        402.17         3.59 o
   0   5   1        357.39        335.41         3.04 o
   1   5   1        352.11        400.65         3.26 o
   2   5   1        689.77        741.11         5.59 o
   3   5   1        660.25        694.97         5.63 o
   4   5   1         43.82         45.27         1.27 o
   5   5   1        448.10        427.48         4.92 o
   6   5   1         60.77         56.38         3.32 o
   7   5   1         12.06         13.03         2.81 o
   8   5   1         15.76         16.55         3.28 o
  -8   6   1         29.33         26.93         4.77 o
  -7   6   1         35.39         34.46         3.26 o
  -6   6   1        198.06        196.47         4.88 o
  -5   6   1        161.84        158.34         2.99 o
  -4   6   1        165.91        164.96         2.49 o
  -3   6   1        774.15        804.87         6.73 o
  -2   6   1        326.00        339.61         3.23 o
  -1   6   1       1445.44       1406.72        11.31 o
   0   6   1        200.57        207.19         2.15 o
   1   6   1       1445.76       1407.89        10.04 o
   2   6   1        326.49        335.27         3.01 o
   3   6   1        781.48        819.41         6.55 o
   4   6   1        156.62        155.19         2.23 o
   5   6   1        161.69        155.35         2.92 o
   6   6   1        195.01        189.21         4.74 o
   7   6   1         35.25         34.18         3.30 o
   8   6   1         29.34         36.44         3.77 o
  -8   7   1         79.89         79.16         6.32 o
  -7   7   1         58.10         60.26         3.79 o
  -6   7   1        123.01        127.11         4.26 o
  -5   7   1         25.55         28.96         1.79 o
  -4   7   1        180.99        174.56         2.66 o
  -3   7   1        183.40        164.73         2.32 o
  -2   7   1        115.72        117.87         1.86 o
  -1   7   1         63.91         66.76         1.30 o
   0   7   1        193.15        179.05         2.03 o
   1   7   1         61.18         64.51         1.19 o
   2   7   1        114.68        117.09         1.65 o
   3   7   1        183.85        164.36         2.24 o
   4   7   1        173.76        168.43         2.66 o
   5   7   1         23.57         25.64         1.67 o
   6   7   1        126.53        126.27         4.62 o
   7   7   1         56.44         58.24         3.79 o
   8   7   1         80.79         82.86         8.28 o
  -8   8   1         23.79         19.15         4.78 o
  -7   8   1         74.83         78.95         5.18 o
  -6   8   1        147.19        139.56         4.88 o
  -5   8   1         33.87         33.42         2.21 o
  -4   8   1        605.68        597.95         7.08 o
  -3   8   1        233.69        231.25         3.01 o
  -2   8   1        135.27        123.16         2.04 o
  -1   8   1        232.07        219.80         2.60 o
   0   8   1         43.94         47.12         1.22 o
   1   8   1        233.17        220.64         2.50 o
   2   8   1        135.36        127.26         1.78 o
   3   8   1        233.62        227.11         2.86 o
   4   8   1        612.05        596.37         6.57 o
   5   8   1         30.60         31.06         2.01 o
   6   8   1        142.79        129.33         4.78 o
   7   8   1         76.62         83.17         4.37 o
   8   8   1         24.33         24.17         5.41 o
  -7   9   1         93.59         88.42         6.35 o
  -6   9   1        134.55        141.86         4.70 o
  -5   9   1        165.51        154.65         4.62 o
  -4   9   1         46.55         46.65         2.25 o
  -3   9   1        144.82        136.06         2.58 o
  -2   9   1        291.86        274.51         3.46 o
  -1   9   1         39.71         36.90         1.30 o
   0   9   1       1142.99       1095.46         9.45 o
   1   9   1         39.37         38.44         1.19 o
   2   9   1        287.62        276.94         3.23 o
   3   9   1        146.82        144.20         2.70 o
   4   9   1         49.53         49.56         2.25 o
   5   9   1        170.77        166.24         4.70 o
   6   9   1        133.43        153.86         6.20 o
   7   9   1         93.70         93.28         4.72 o
  -7  10   1         69.97         75.42        14.76 o
  -6  10   1         58.93         59.71         4.11 o
  -5  10   1        123.71        124.45         4.29 o
  -4  10   1         87.47        106.64         3.31 o
  -3  10   1         37.93         41.22         2.12 o
  -2  10   1        134.89        145.67         2.78 o
  -1  10   1        303.70        297.65         3.71 o
   0  10   1          0.14         -0.21         0.93 o
   1  10   1        308.01        299.45         3.58 o
   2  10   1        134.34        146.72         2.75 o
   3  10   1         37.63         37.56         1.83 o
   4  10   1         89.26         99.17         3.19 o
   5  10   1        121.39        131.63         6.02 o
   6  10   1         59.85         54.02         3.76 o
   7  10   1         70.37         75.25         6.12 o
  -7  11   1          3.53          5.24         4.36 o
  -6  11   1         34.83         44.38         4.87 o
  -5  11   1         78.47         79.95         3.74 o
  -4  11   1         28.52         34.34         2.81 o
  -3  11   1         80.67         84.87         3.36 o
  -2  11   1         48.19         48.60         2.16 o
  -1  11   1         12.89         15.75         1.49 o
   0  11   1         98.96        101.50         2.24 o
   1  11   1         15.25         18.45         1.35 o
   2  11   1         46.23         48.54         2.01 o
   3  11   1         76.11         82.36         3.00 o
   4  11   1         31.09         33.74         2.78 o
   5  11   1         79.42         82.14         3.78 o
   6  11   1         35.47         45.28         3.75 o
   7  11   1          4.03          3.70         4.32 o
  -6  12   1         29.40         32.06         4.44 o
  -5  12   1          0.52          1.41         2.43 o
  -4  12   1        134.92        141.70         6.62 o
  -3  12   1         57.41         53.08         7.36 o
  -2  12   1        377.39        377.49         7.53 o
  -1  12   1        195.38        179.19         4.27 o
   0  12   1        245.21        226.44         5.07 o
   1  12   1        195.44        180.52         5.29 o
   2  12   1        377.39        372.89         6.52 o
   3  12   1         59.42         52.41         3.38 o
   4  12   1        133.50        143.49         5.23 o
   5  12   1          0.37         -1.38         2.47 o
   6  12   1         26.88         34.87         4.36 o
  -6  13   1         72.30         54.51         5.84 o
  -5  13   1         58.42         61.90         5.65 o
  -4  13   1         46.85         40.40         3.48 o
  -3  13   1        129.47        126.56         4.89 o
  -2  13   1         56.37         58.56         3.68 o
  -1  13   1         17.03         16.21         2.44 o
   0  13   1         22.63         24.34         3.14 o
   1  13   1         18.86         18.62         2.80 o
   2  13   1         57.45         55.94         3.55 o
   3  13   1        131.04        134.53         5.04 o
   4  13   1         44.39         43.21         3.60 o
   5  13   1         58.73         60.56         4.19 o
   6  13   1         74.92         74.09         6.79 o
  -5  14   1         40.05         41.83         5.44 o
  -4  14   1        237.88        243.59         7.73 o
  -3  14   1          5.36         -2.60         3.45 o
  -2  14   1        148.65        146.98         5.83 o
  -1  14   1         27.56         27.90         3.46 o
   0  14   1          1.19         -1.70         2.68 o
   1  14   1         26.99         27.16         3.49 o
   2  14   1        156.53        153.61         5.46 o
   3  14   1          5.22          5.01         2.86 o
   4  14   1        233.96        238.88         7.19 o
   5  14   1         38.45         51.71         4.59 o
  -4  15   1        105.56        109.77         7.11 o
  -3  15   1         98.15         96.36         5.31 o
  -2  15   1         24.88         29.71         4.39 o
  -1  15   1        128.83        127.96         5.67 o
   0  15   1         13.94         11.24         3.25 o
   1  15   1        124.37        118.94         5.54 o
   2  15   1         25.35         27.47         3.78 o
   3  15   1         97.68         96.18         5.35 o
   4  15   1        107.62        110.45         5.76 o
  -3  16   1         27.14         36.31         4.29 o
  -2  16   1        196.10        198.55         7.34 o
  -1  16   1         32.68         36.12         4.04 o
   0  16   1         16.19         14.51         3.70 o
   1  16   1         33.67         27.96         4.47 o
   2  16   1        199.56        195.32         7.42 o
   3  16   1         25.44         28.67         4.85 o
  -2  17   1         59.95         68.71         9.66 o
  -1  17   1         18.48         22.65         4.18 o
   0  17   1         10.02          9.33         3.83 o
   1  17   1         17.28         15.54         3.91 o
   2  17   1         61.69         73.17         5.95 o
   0   0   2      11489.53      10988.44       124.21 o
   1   0   2        361.29        309.63         2.42 o
   2   0   2       2595.32       2689.91        19.10 o
   3   0   2        937.12       1067.11         8.25 o
   4   0   2        419.18        434.41         3.96 o
   5   0   2        581.14        556.01         5.40 o
   6   0   2         12.94         12.19         1.53 o
   7   0   2        128.87        139.30         8.22 o
   8   0   2          8.55         14.97         4.77 o
   9   0   2         44.74         42.14         6.43 o
  -9   1   2        114.34        110.48         8.38 o
  -8   1   2          0.56         -2.52         5.68 o
  -7   1   2        147.99        157.30         9.62 o
  -6   1   2          0.75          0.45         1.44 o
  -5   1   2        563.15        529.74         5.05 o
  -4   1   2         51.08         48.93         1.12 o
  -3   1   2        393.87        385.37         3.38 o
  -2   1   2        853.88        868.11         6.57 o
  -1   1   2       9196.93       9245.41        72.45 o
   0   1   2       3847.12       3825.35        26.92 o
   1   1   2       9243.33       9289.90        66.97 o
   2   1   2        855.94        864.95         6.45 o
   3   1   2        383.37        372.66         3.08 o
   4   1   2         48.54         49.02         1.20 o
   5   1   2        560.93        523.07         5.10 o
   6   1   2          0.44         -1.25         1.65 o
   7   1   2        142.80        140.82         7.23 o
   8   1   2          0.94          0.73         3.26 o
   9   1   2        114.51        102.58         8.24 o
  -8   2   2         15.38         19.73         5.14 o
  -7   2   2         72.92         81.56         5.47 o
  -6   2   2        141.56        137.11         2.95 o
  -5   2   2        717.62        690.29         6.22 o
  -4   2   2         30.20         27.00         0.97 o
  -3   2   2        160.54        168.87         1.99 o
  -2   2   2        335.24        327.57         2.99 o
  -1   2   2       2203.40       2289.02        18.18 o
   0   2   2       1692.30       1790.80        12.57 o
   1   2   2       2198.70       2318.18        15.18 o
   2   2   2        334.33        332.92         2.62 o
   3   2   2        166.37        176.67         1.83 o
   4   2   2         32.52         28.07         0.91 o
   5   2   2        711.55        682.53         5.95 o
   6   2   2        140.48        131.34         3.39 o
   7   2   2         76.56         71.64         3.79 o
   8   2   2         15.83         21.41         3.28 o
  -8   3   2        157.20        158.62         9.15 o
  -7   3   2        226.10        210.21         6.43 o
  -6   3   2        260.26        255.43         4.60 o
  -5   3   2        453.44        456.92         4.78 o
  -4   3   2       1023.62        985.39         8.43 o
  -3   3   2        159.90        155.08         2.09 o
  -2   3   2        527.04        553.14         4.61 o
  -1   3   2       6558.36       6568.97        53.19 o
   0   3   2         78.35         61.65         0.90 o
   1   3   2       6570.96       6696.88        42.43 o
   2   3   2        531.45        564.90         4.23 o
   3   3   2        166.11        165.26         1.91 o
   4   3   2       1021.47        991.55         7.72 o
   5   3   2        438.38        435.03         4.16 o
   6   3   2        265.06        266.24         4.60 o
   7   3   2        228.21        221.14         6.18 o
   8   3   2        157.61        166.45         7.96 o
  -8   4   2         84.65         80.31         7.24 o
  -7   4   2        163.03        163.83         9.93 o
  -6   4   2         12.35         11.30         1.70 o
  -5   4   2        711.36        682.55         6.66 o
  -4   4   2       1128.53       1130.08         9.36 o
  -3   4   2        304.78        313.24         3.21 o
  -2   4   2        597.50        705.17         5.85 o
  -1   4   2       1864.82       2023.99        14.55 o
   0   4   2          5.73          2.69         0.46 o
   1   4   2       1884.27       2020.74        13.67 o
   2   4   2        583.49        698.45         5.10 o
   3   4   2        309.63        327.79         2.86 o
   4   4   2       1130.30       1127.82         8.56 o
   5   4   2        705.15        678.07         6.48 o
   6   4   2         13.58         16.11         1.97 o
   7   4   2        164.97        164.84         5.91 o
   8   4   2         85.03         89.62         4.60 o
  -8   5   2        161.62        152.34         9.17 o
  -7   5   2        360.57        346.60         9.55 o
  -6   5   2        102.59        104.92         3.11 o
  -5   5   2        507.55        506.14         5.73 o
  -4   5   2        698.90        672.13         6.03 o
  -3   5   2        451.91        481.34         4.59 o
  -2   5   2        148.04        136.76         1.97 o
  -1   5   2       2378.63       2494.96        19.27 o
   0   5   2        519.74        560.71         4.61 o
   1   5   2       2414.24       2560.30        17.09 o
   2   5   2        152.15        144.85         1.63 o
   3   5   2        447.40        476.66         4.04 o
   4   5   2        690.09        657.09         5.57 o
   5   5   2        524.45        524.07         5.48 o
   6   5   2         99.16         97.93         3.00 o
   7   5   2        366.70        356.12         8.16 o
   8   5   2        157.63        159.35         5.86 o
  -8   6   2        107.02        113.06         8.24 o
  -7   6   2        145.70        147.51         6.16 o
  -6   6   2        214.22        211.31         4.93 o
  -5   6   2          9.34          7.28         1.35 o
  -4   6   2        385.81        373.22         4.12 o
  -3   6   2        329.15        314.75         3.28 o
  -2   6   2       1713.67       1767.26        15.07 o
  -1   6   2        971.53       1055.40         8.83 o
   0   6   2          6.85          4.84         0.62 o
   1   6   2        987.18       1073.84         7.78 o
   2   6   2       1700.02       1771.73        13.29 o
   3   6   2        331.52        321.56         2.95 o
   4   6   2        394.70        379.23         3.78 o
   5   6   2          9.45          6.30         1.33 o
   6   6   2        212.27        209.60         5.25 o
   7   6   2        144.83        148.23         5.29 o
   8   6   2        106.61        114.05         5.20 o
  -8   7   2         27.65         32.22         5.09 o
  -7   7   2        112.62        121.03         6.53 o
  -6   7   2        345.56        347.10         7.04 o
  -5   7   2        856.71        837.51        11.23 o
  -4   7   2         95.34        103.11         2.02 o
  -3   7   2        335.70        340.45         3.82 o
  -2   7   2       1301.83       1324.81        11.30 o
  -1   7   2       1058.88       1097.46         9.38 o
   0   7   2        201.36        204.78         2.36 o
   1   7   2       1039.54       1084.41         8.44 o
   2   7   2       1299.08       1334.23         9.68 o
   3   7   2        346.86        357.27         3.31 o
   4   7   2         95.38        106.76         2.09 o
   5   7   2        851.02        834.12        10.07 o
   6   7   2        340.43        348.99         7.83 o
   7   7   2        109.92        115.34         4.82 o
   8   7   2         29.33         31.50         4.12 o
  -8   8   2        151.67        161.12         8.37 o
  -7   8   2        148.79        170.24         7.76 o
  -6   8   2          9.25          7.26         2.27 o
  -5   8   2        110.18        120.03         3.93 o
  -4   8   2        370.54        347.73         5.26 o
  -3   8   2         12.41         11.32         1.10 o
  -2   8   2        314.77        313.11         3.61 o
  -1   8   2         43.07         44.19         1.31 o
   0   8   2        274.51        277.23         2.98 o
   1   8   2         42.49         47.06         1.17 o
   2   8   2        322.74        325.53         3.21 o
   3   8   2         11.36          8.06         0.93 o
   4   8   2        362.91        345.27         4.41 o
   5   8   2        111.29        125.62         3.36 o
   6   8   2         10.62          9.06         2.55 o
   7   8   2        147.77        157.24         5.65 o
   8   8   2        152.45        172.20         8.34 o
  -7   9   2        214.83        212.63         8.97 o
  -6   9   2        167.52        177.44         6.15 o
  -5   9   2         85.84         92.02         3.68 o
  -4   9   2        643.59        631.36        10.11 o
  -3   9   2        159.32        147.77         2.69 o
  -2   9   2        378.86        386.83         4.33 o
  -1   9   2         71.56         74.50         1.62 o
   0   9   2       1195.43       1149.25         9.82 o
   1   9   2         74.24         76.63         1.59 o
   2   9   2        375.31        381.57         3.75 o
   3   9   2        152.58        140.61         2.79 o
   4   9   2        640.14        621.67         8.48 o
   5   9   2         89.10         95.43         3.36 o
   6   9   2        170.11        183.11         5.79 o
   7   9   2        212.67        213.37         6.60 o
  -7  10   2         14.33         15.79         4.64 o
  -6  10   2        147.68        157.00         6.46 o
  -5  10   2        115.18        113.48         4.10 o
  -4  10   2        140.05        129.42         3.88 o
  -3  10   2        328.71        329.76         6.72 o
  -2  10   2        407.50        359.85         4.80 o
  -1  10   2        824.17        790.69         8.00 o
   0  10   2        445.27        425.27         4.70 o
   1  10   2        818.32        791.74         7.45 o
   2  10   2        409.72        356.48         4.04 o
   3  10   2        338.19        335.59         4.76 o
   4  10   2        143.81        142.79         3.39 o
   5  10   2        111.85        107.02         4.03 o
   6  10   2        141.19        143.73         5.41 o
   7  10   2         13.59         14.92         3.63 o
  -7  11   2         22.18         19.09         6.58 o
  -6  11   2        102.06        114.72         6.23 o
  -5  11   2         14.20         12.16         3.05 o
  -4  11   2        418.21        402.28        11.94 o
  -3  11   2         51.10         44.40         2.74 o
  -2  11   2        265.25        260.84         4.82 o
  -1  11   2        399.14        368.46         5.71 o
   0  11   2       1606.71       1521.32        15.11 o
   1  11   2        396.84        372.78         4.66 o
   2  11   2        274.72        267.42         4.45 o
   3  11   2         51.23         45.87         2.32 o
   4  11   2        417.78        389.98         8.45 o
   5  11   2         14.38         13.34         2.59 o
   6  11   2        104.42        109.92         6.13 o
   7  11   2         23.45         31.83         5.14 o
  -6  12   2         93.85         84.65         6.14 o
  -5  12   2         17.10         12.57         4.10 o
  -4  12   2         88.49         91.23         4.11 o
  -3  12   2         92.99         92.32         5.01 o
  -2  12   2         95.10         92.44         4.03 o
  -1  12   2        141.53        134.61         3.73 o
   0  12   2        462.75        439.10         6.70 o
   1  12   2        143.90        133.82         4.23 o
   2  12   2         96.53         96.43         3.40 o
   3  12   2         92.42         90.43         3.70 o
   4  12   2         86.37         84.71         3.75 o
   5  12   2         18.63         20.32         2.97 o
   6  12   2         95.53         90.15         5.30 o
  -6  13   2        134.47        140.72         7.91 o
  -5  13   2         28.30         33.03         5.00 o
  -4  13   2        120.89        105.84         5.02 o
  -3  13   2         69.45         70.92         4.33 o
  -2  13   2        177.47        179.47         7.08 o
  -1  13   2         76.08         70.15         4.49 o
   0  13   2        529.60        501.35         9.99 o
   1  13   2         75.44         68.27         6.90 o
   2  13   2        176.13        184.74         5.67 o
   3  13   2         69.59         75.50         4.96 o
   4  13   2        118.42        116.88         5.19 o
   5  13   2         27.49         27.79         3.31 o
   6  13   2        129.64        151.47         8.56 o
  -5  14   2         21.36         18.25         4.80 o
  -4  14   2        133.80        128.50         7.10 o
  -3  14   2         71.23         70.05         4.89 o
  -2  14   2         47.87         45.55         3.86 o
  -1  14   2          5.80          5.44         2.90 o
   0  14   2          0.84         -1.43         2.66 o
   1  14   2          5.17          9.60         2.80 o
   2  14   2         46.73         47.62         3.61 o
   3  14   2         68.23         66.33         4.10 o
   4  14   2        134.24        123.91         5.18 o
   5  14   2         21.99         27.23         4.33 o
  -4  15   2        185.84        191.73         8.90 o
  -3  15   2          5.19          5.04         3.25 o
  -2  15   2        186.43        184.14         6.67 o
  -1  15   2         89.06         86.46         4.93 o
   0  15   2         23.34         29.88         3.71 o
   1  15   2         88.31         90.66         5.04 o
   2  15   2        185.98        184.17        11.45 o
   3  15   2          5.16          6.63         3.41 o
   4  15   2        190.13        202.61         7.64 o
  -3  16   2         25.79         17.51         5.42 o
  -2  16   2         50.74         51.54         4.58 o
  -1  16   2         26.77         27.52         3.96 o
   0  16   2         83.89         83.53         5.17 o
   1  16   2         26.63         30.11         7.25 o
   2  16   2         51.46         59.67         5.41 o
   3  16   2         26.23         26.36         4.16 o
  -1  17   2         36.78         38.01         4.50 o
   0  17   2          1.61         -3.38         3.44 o
   1  17   2         36.75         31.40         4.43 o
   1   0   3        348.76        361.10         3.22 o
   2   0   3          0.26          1.65         0.41 o
   3   0   3         91.89         86.45         1.58 o
   4   0   3         26.70         19.19         0.93 o
   5   0   3          4.40          1.88         0.92 o
   6   0   3       1342.18       1279.41        14.82 o
   7   0   3          0.04         -2.29         2.60 o
   8   0   3        132.68        135.63         8.45 o
  -8   1   3         24.85         21.82         5.05 o
  -7   1   3         54.01         44.77         3.82 o
  -6   1   3        536.92        533.64         6.62 o
  -5   1   3        154.03        160.76         2.59 o
  -4   1   3        524.53        504.23         4.74 o
  -3   1   3       1320.37       1423.83        11.64 o
  -2   1   3        542.86        514.39         5.01 o
  -1   1   3       4228.28       4393.59        31.56 o
   0   1   3        818.16        743.68         5.39 o
   1   1   3       4217.00       4402.65        33.18 o
   2   1   3        576.85        550.94         4.20 o
   3   1   3       1327.42       1451.52        10.61 o
   4   1   3        499.24        485.75         4.64 o
   5   1   3        152.26        155.17         2.49 o
   6   1   3        528.76        529.60         7.29 o
   7   1   3         53.48         51.34         3.80 o
   8   1   3         23.32         19.34         3.29 o
  -8   2   3        169.01        162.26         9.25 o
  -7   2   3        121.49        115.05         5.91 o
  -6   2   3        202.05        192.23         3.88 o
  -5   2   3         88.63         87.79         1.95 o
  -4   2   3         91.87         90.70         1.67 o
  -3   2   3        300.21        327.66         3.28 o
  -2   2   3         16.01         17.55         0.77 o
  -1   2   3        446.87        481.03         3.95 o
   0   2   3       2495.16       2545.72        18.32 o
   1   2   3        450.14        488.76         3.88 o
   2   2   3         17.85         20.42         0.60 o
   3   2   3        297.82        321.68         2.64 o
   4   2   3         88.57         87.94         1.54 o
   5   2   3         86.63         86.51         1.79 o
   6   2   3        206.74        193.01         4.29 o
   7   2   3        123.56        122.86         4.65 o
   8   2   3        171.73        173.86         6.03 o
  -8   3   3         40.86         64.05         6.43 o
  -7   3   3         14.77         15.02         3.26 o
  -6   3   3        124.17        122.08         3.51 o
  -5   3   3         53.37         56.91         1.64 o
  -4   3   3       1767.31       1793.58        14.03 o
  -3   3   3        119.94        131.73         1.77 o
  -2   3   3       2270.73       2351.17        17.29 o
  -1   3   3        934.00        989.23         7.96 o
   0   3   3       4384.81       4462.19        33.01 o
   1   3   3        950.75       1008.69         6.84 o
   2   3   3       2317.86       2430.03        16.71 o
   3   3   3        120.65        132.77         1.50 o
   4   3   3       1747.72       1763.93        13.25 o
   5   3   3         55.84         62.22         1.66 o
   6   3   3        130.35        127.90         3.46 o
   7   3   3         14.32          9.61         3.70 o
   8   3   3         40.50         43.19         3.78 o
  -8   4   3         57.88         58.02         8.53 o
  -7   4   3         27.28         31.92         4.19 o
  -6   4   3         26.73         26.17         2.16 o
  -5   4   3        517.52        504.54         5.27 o
  -4   4   3         45.34         40.41         1.26 o
  -3   4   3        811.98        867.72         6.95 o
  -2   4   3        636.14        723.55         6.28 o
  -1   4   3       1193.84       1242.23        10.97 o
   0   4   3        408.79        401.36         3.40 o
   1   4   3       1196.21       1255.79         9.01 o
   2   4   3        645.06        756.35         5.62 o
   3   4   3        807.17        879.43         6.12 o
   4   4   3         42.56         43.91         1.10 o
   5   4   3        510.85        493.79         4.88 o
   6   4   3         23.85         22.14         1.94 o
   7   4   3         29.08         31.68         3.11 o
   8   4   3         61.25         71.68         4.53 o
  -8   5   3         24.70         30.08         5.68 o
  -7   5   3          4.88          3.30         3.38 o
  -6   5   3         94.27         97.32         3.42 o
  -5   5   3         55.16         54.20         1.79 o
  -4   5   3         57.04         51.91         1.40 o
  -3   5   3        368.47        374.17         3.97 o
  -2   5   3       1674.90       1627.31        13.21 o
  -1   5   3         90.98         92.33         1.39 o
   0   5   3          1.18          0.75         0.58 o
   1   5   3         99.93        103.19         1.26 o
   2   5   3       1678.51       1655.14        11.09 o
   3   5   3        379.27        391.61         3.31 o
   4   5   3         50.49         43.29         1.15 o
   5   5   3         51.10         50.10         1.66 o
   6   5   3         99.96         95.51         3.13 o
   7   5   3          4.09         -0.03         2.52 o
   8   5   3         25.45         24.60         3.45 o
  -8   6   3         70.70         70.09         7.30 o
  -7   6   3         91.88         89.10         7.08 o
  -6   6   3        298.10        303.05         7.65 o
  -5   6   3         97.35         94.74         3.14 o
  -4   6   3        910.20        877.62         8.39 o
  -3   6   3        140.73        142.13         2.28 o
  -2   6   3        201.83        195.75         2.46 o
  -1   6   3        570.26        623.39         5.31 o
   0   6   3        461.17        481.53         4.50 o
   1   6   3        566.06        616.68         4.69 o
   2   6   3        200.11        197.89         2.01 o
   3   6   3        141.87        138.25         2.05 o
   4   6   3        915.81        893.80         7.04 o
   5   6   3         91.91         89.25         2.31 o
   6   6   3        298.46        305.71         6.04 o
   7   6   3         97.14        101.16         4.46 o
   8   6   3         72.33         66.39         4.77 o
  -8   7   3        113.77        121.50        18.92 o
  -7   7   3         39.85         36.54         4.60 o
  -6   7   3         58.80         57.48         4.20 o
  -5   7   3        279.54        276.20         4.83 o
  -4   7   3         57.73         56.99         1.69 o
  -3   7   3        302.86        279.23         3.59 o
  -2   7   3        305.84        328.03         3.98 o
  -1   7   3        926.73        937.45         8.39 o
   0   7   3        114.24        100.31         1.65 o
   1   7   3        937.20        960.12         7.26 o
   2   7   3        320.78        348.14         3.34 o
   3   7   3        301.01        274.96         2.85 o
   4   7   3         53.65         53.91         1.38 o
   5   7   3        272.24        274.72         4.36 o
   6   7   3         56.26         61.68         3.21 o
   7   7   3         38.45         31.78         3.38 o
   8   7   3        112.77        112.53         6.05 o
  -7   8   3        144.95        138.00         7.21 o
  -6   8   3         76.16         81.69         4.32 o
  -5   8   3          0.23          1.79         1.78 o
  -4   8   3         71.62         69.54         2.46 o
  -3   8   3         40.74         40.89         1.42 o
  -2   8   3         88.05         95.33         1.96 o
  -1   8   3         40.87         40.24         1.55 o
   0   8   3        233.21        225.14         2.72 o
   1   8   3         42.18         41.68         1.07 o
   2   8   3         86.35         95.32         1.63 o
   3   8   3         38.74         39.31         1.14 o
   4   8   3         72.44         69.90         1.91 o
   5   8   3          0.02         -0.13         1.52 o
   6   8   3         79.65         79.68         3.92 o
   7   8   3        142.47        133.45         5.20 o
  -7   9   3         75.40         69.59         6.18 o
  -6   9   3        145.70        137.18         5.96 o
  -5   9   3        267.61        263.42         7.07 o
  -4   9   3        243.83        241.12         5.05 o
  -3   9   3        101.08        106.93         2.40 o
  -2   9   3        230.78        213.78         3.03 o
  -1   9   3        729.45        718.58         7.46 o
   0   9   3       1992.31       1939.93        18.04 o
   1   9   3        739.50        717.23         6.39 o
   2   9   3        231.60        217.05         2.61 o
   3   9   3        103.99        113.03         2.27 o
   4   9   3        242.93        236.39         4.90 o
   5   9   3        270.34        271.15         6.02 o
   6   9   3        141.11        145.10         9.90 o
   7   9   3         78.84         78.06         5.55 o
  -7  10   3        190.71        191.97         8.95 o
  -6  10   3         46.58         45.00         4.36 o
  -5  10   3        150.20        156.91         7.97 o
  -4  10   3        105.01         96.42         3.34 o
  -3  10   3          2.76          2.46         1.70 o
  -2  10   3         76.75         66.80         2.19 o
  -1  10   3        167.00        163.92         2.77 o
   0  10   3        515.57        482.82         7.30 o
   1  10   3        169.07        166.50         2.62 o
   2  10   3         76.96         67.05         1.73 o
   3  10   3          2.32          0.86         1.27 o
   4  10   3        103.69         99.47         2.98 o
   5  10   3        145.85        157.01         4.78 o
   6  10   3         47.58         53.46         3.73 o
   7  10   3        194.16        202.58         7.45 o
  -6  11   3        104.60        104.23         5.90 o
  -5  11   3        261.28        260.93         8.14 o
  -4  11   3         32.22         36.09         2.93 o
  -3  11   3        139.91        152.54         6.35 o
  -2  11   3          8.93          6.99         1.84 o
  -1  11   3          5.47          4.62         1.61 o
   0  11   3          9.18          9.08         1.45 o
   1  11   3          6.49          3.74         1.30 o
   2  11   3          9.66         10.09         1.48 o
   3  11   3        146.39        165.72         3.30 o
   4  11   3         31.25         36.94         2.83 o
   5  11   3        251.64        246.68         6.19 o
   6  11   3        106.03        115.84         5.04 o
  -6  12   3         57.92         70.68         5.44 o
  -5  12   3        157.48        164.79         7.86 o
  -4  12   3          1.37          5.79         3.65 o
  -3  12   3         41.15         43.36         3.51 o
  -2  12   3         31.37         33.36         3.07 o
  -1  12   3         91.63         83.63         3.37 o
   0  12   3        294.47        291.87         5.50 o
   1  12   3         91.60         79.81         2.87 o
   2  12   3         31.66         33.75         2.69 o
   3  12   3         40.00         38.67         3.10 o
   4  12   3          1.31         -1.42         2.19 o
   5  12   3        160.72        165.86         6.31 o
   6  12   3         58.21         64.12         5.32 o
  -5  13   3        133.63        139.68         8.28 o
  -4  13   3          4.94          3.29         3.63 o
  -3  13   3        404.03        400.81        10.20 o
  -2  13   3         38.96         33.95         3.45 o
  -1  13   3        194.78        189.47         6.35 o
   0  13   3          4.61          0.04         1.98 o
   1  13   3        203.97        203.65         7.14 o
   2  13   3         38.64         32.29         3.17 o
   3  13   3        402.17        389.85         8.73 o
   4  13   3          5.03          4.84         2.76 o
   5  13   3        133.63        134.55         5.37 o
  -5  14   3         12.65         12.56         4.48 o
  -4  14   3         10.67         17.30         4.58 o
  -3  14   3          8.88          5.97         3.96 o
  -2  14   3         90.02         89.58         4.76 o
  -1  14   3         59.37         58.39         4.14 o
   0  14   3         92.55         94.19         4.78 o
   1  14   3         59.54         57.48         3.76 o
   2  14   3         89.26         88.05         4.41 o
   3  14   3          8.59          3.33         2.78 o
   4  14   3         11.09         17.14         3.32 o
   5  14   3         14.03          9.73         3.93 o
  -4  15   3         19.67         16.22         4.80 o
  -3  15   3        194.65        185.82         8.48 o
  -2  15   3         20.19         22.24         3.58 o
  -1  15   3        252.77        248.74         7.78 o
   0  15   3          9.53         10.73         3.30 o
   1  15   3        250.98        259.94         7.98 o
   2  15   3         18.97         20.40         3.31 o
   3  15   3        189.85        190.25         6.41 o
   4  15   3         20.56         21.28         3.92 o
  -3  16   3         38.82         34.32         5.95 o
  -2  16   3         57.82         72.40         4.89 o
  -1  16   3         42.69         48.59         4.39 o
   0  16   3        135.05        149.17         8.03 o
   1  16   3         43.36         48.47         4.51 o
   2  16   3         58.14         53.50         4.80 o
   3  16   3         38.11         47.80         4.71 o
  -1  17   3         25.86         26.26         4.19 o
   0  17   3         72.79         84.39         5.54 o
   1  17   3         27.46         22.05         4.21 o
   0   0   4       9973.40       9945.15        94.89 o
   1   0   4       2330.80       2532.76        19.74 o
   2   0   4        236.63        221.48         2.33 o
   3   0   4       2054.94       2120.72        16.26 o
   4   0   4         61.12         48.93         1.21 o
   5   0   4         15.41         20.56         1.14 o
   6   0   4        543.46        505.55         6.33 o
   7   0   4        512.32        502.25        11.36 o
   8   0   4         43.45         48.71         4.32 o
  -8   1   4         26.04         32.13         4.79 o
  -7   1   4         71.57         81.27         9.27 o
  -6   1   4        415.30        414.91         5.38 o
  -5   1   4        796.27        764.11         7.47 o
  -4   1   4        285.84        289.53         3.11 o
  -3   1   4       1264.17       1298.13        10.43 o
  -2   1   4        108.57        116.68         1.54 o
  -1   1   4       4971.63       5099.62        39.00 o
   0   1   4         28.36         24.92         0.60 o
   1   1   4       5057.14       5200.70        39.65 o
   2   1   4        108.75        120.43         1.33 o
   3   1   4       1229.94       1269.17         9.56 o
   4   1   4        286.38        285.57         2.96 o
   5   1   4        811.55        773.72         7.94 o
   6   1   4        413.30        414.65         5.76 o
   7   1   4         67.36         73.39         4.29 o
   8   1   4         27.46         32.37         3.82 o
  -8   2   4        107.46        115.63         8.05 o
  -7   2   4        106.67        103.07         5.85 o
  -6   2   4         33.78         33.91         2.05 o
  -5   2   4         26.00         27.94         1.37 o
  -4   2   4        311.54        315.27         3.35 o
  -3   2   4        124.94        152.95         1.99 o
  -2   2   4        374.16        389.79         3.69 o
  -1   2   4       4741.30       4915.86        37.56 o
   0   2   4      14361.10      14434.19        98.70 o
   1   2   4       4750.33       4930.63        37.37 o
   2   2   4        387.60        406.68         3.37 o
   3   2   4        129.92        155.37         1.83 o
   4   2   4        311.55        309.34         3.34 o
   5   2   4         23.38         24.66         1.27 o
   6   2   4         35.26         31.55         2.07 o
   7   2   4        103.17        102.86         4.38 o
   8   2   4        106.00        109.77         6.58 o
  -8   3   4         44.41         50.32         6.20 o
  -7   3   4         99.48         99.56         5.80 o
  -6   3   4         41.55         43.59         2.22 o
  -5   3   4         53.02         52.75         1.67 o
  -4   3   4        130.95        128.60         2.09 o
  -3   3   4       1423.71       1430.57        11.76 o
  -2   3   4       2003.93       2135.52        17.85 o
  -1   3   4       1447.74       1398.50        11.55 o
   0   3   4        277.33        329.84         2.85 o
   1   3   4       1432.03       1406.74        10.39 o
   2   3   4       2006.70       2160.63        15.88 o
   3   3   4       1420.39       1455.69        10.48 o
   4   3   4        127.99        124.34         1.67 o
   5   3   4         48.72         46.01         1.55 o
   6   3   4         43.89         41.63         2.45 o
   7   3   4        102.85        106.27         4.41 o
   8   3   4         43.08         42.29         3.81 o
  -8   4   4         20.09         16.40         5.32 o
  -7   4   4         79.93         82.45         5.36 o
  -6   4   4        430.75        429.98         8.36 o
  -5   4   4        793.30        794.91         8.10 o
  -4   4   4         29.81         34.41         1.31 o
  -3   4   4        392.11        385.43         3.82 o
  -2   4   4       2205.33       2284.81        17.29 o
  -1   4   4        158.68        167.63         1.88 o
   0   4   4          6.89          4.31         0.59 o
   1   4   4        157.84        166.54         1.93 o
   2   4   4       2217.08       2322.19        16.20 o
   3   4   4        390.82        390.33         3.44 o
   4   4   4         28.86         34.82         1.04 o
   5   4   4        781.39        785.29         7.59 o
   6   4   4        432.86        426.67         7.33 o
   7   4   4         83.47         87.88         4.16 o
   8   4   4         18.81         16.50         3.55 o
  -8   5   4        174.63        182.20         9.84 o
  -7   5   4        147.62        154.10         8.19 o
  -6   5   4        200.70        209.65         5.19 o
  -5   5   4        190.35        196.09         3.92 o
  -4   5   4        256.15        250.58         3.34 o
  -3   5   4       1015.32       1006.47         8.76 o
  -2   5   4        186.24        212.07         2.64 o
  -1   5   4        167.30        174.30         2.28 o
   0   5   4          2.21          2.65         0.59 o
   1   5   4        181.44        188.03         1.98 o
   2   5   4        196.20        226.91         2.15 o
   3   5   4       1012.31       1009.52         7.80 o
   4   5   4        251.51        239.75         2.65 o
   5   5   4        190.72        197.90         3.13 o
   6   5   4        202.77        188.91         4.37 o
   7   5   4        150.38        158.11         5.34 o
   8   5   4        176.50        184.41         6.98 o
  -8   6   4        183.13        175.69        10.07 o
  -7   6   4         19.98         13.75         3.99 o
  -6   6   4        309.93        302.53         7.56 o
  -5   6   4        277.24        276.92         6.13 o
  -4   6   4        579.85        556.04         5.83 o
  -3   6   4        449.56        432.52         4.28 o
  -2   6   4         56.88         63.20         1.42 o
  -1   6   4         90.07         98.80         2.03 o
   0   6   4        892.54        953.89         7.75 o
   1   6   4         84.43         89.92         1.31 o
   2   6   4         52.35         59.20         1.05 o
   3   6   4        447.58        433.23         3.77 o
   4   6   4        586.21        571.51         5.10 o
   5   6   4        271.21        268.95         4.35 o
   6   6   4        306.71        304.25         6.43 o
   7   6   4         18.07         15.82         2.91 o
   8   6   4        185.50        189.87        11.49 o
  -8   7   4         17.97         13.72        12.05 o
  -7   7   4         76.71         70.72         4.94 o
  -6   7   4        123.92        135.60         5.63 o
  -5   7   4         39.92         38.09         2.89 o
  -4   7   4        252.36        265.45         3.75 o
  -3   7   4       1324.47       1293.72        11.35 o
  -2   7   4        780.09        806.33         7.49 o
  -1   7   4         58.45         65.25         1.42 o
   0   7   4       1101.64       1114.62        10.12 o
   1   7   4         52.81         58.35         1.14 o
   2   7   4        805.71        825.56         6.42 o
   3   7   4       1328.42       1304.70        10.30 o
   4   7   4        247.18        263.37         3.21 o
   5   7   4         36.98         35.85         1.88 o
   6   7   4        120.35        129.79         4.34 o
   7   7   4         76.03         66.84         4.02 o
   8   7   4         16.97         17.96         3.78 o
  -7   8   4         70.31         66.98         5.67 o
  -6   8   4        217.34        209.02         7.27 o
  -5   8   4         56.96         60.88         3.77 o
  -4   8   4        114.53         97.26         2.57 o
  -3   8   4        184.36        177.63         2.74 o
  -2   8   4        216.85        218.70         3.02 o
  -1   8   4        818.64        830.84         7.55 o
   0   8   4          5.84          7.96         0.91 o
   1   8   4        817.80        831.49         6.56 o
   2   8   4        217.12        214.71         2.46 o
   3   8   4        184.15        179.37         2.53 o
   4   8   4        114.23        102.17         2.18 o
   5   8   4         59.51         64.25         2.61 o
   6   8   4        219.95        216.16         6.22 o
   7   8   4         69.03         82.78         4.37 o
  -7   9   4         25.00         29.51         5.92 o
  -6   9   4         54.66         60.19         4.61 o
  -5   9   4        226.29        218.35         6.36 o
  -4   9   4         65.48         78.06         3.23 o
  -3   9   4         91.63        101.37         2.95 o
  -2   9   4        436.51        429.27         4.85 o
  -1   9   4         14.55         14.51         1.19 o
   0   9   4        607.95        601.09         5.91 o
   1   9   4         16.76         17.19         0.93 o
   2   9   4        434.30        414.31         4.15 o
   3   9   4         91.46        100.48         1.99 o
   4   9   4         65.04         77.20         2.37 o
   5   9   4        229.32        213.90         5.23 o
   6   9   4         53.01         52.54         3.65 o
   7   9   4         23.07         20.30         3.65 o
  -7  10   4         14.40         13.92         4.51 o
  -6  10   4        205.37        208.91         7.64 o
  -5  10   4        193.37        194.62         6.96 o
  -4  10   4        115.22        115.61         4.70 o
  -3  10   4        219.35        222.99         5.07 o
  -2  10   4        137.49        128.20         3.19 o
  -1  10   4        231.50        220.31         3.40 o
   0  10   4        148.02        147.80         2.55 o
   1  10   4        229.77        226.51         3.07 o
   2  10   4        134.65        122.36         2.44 o
   3  10   4        217.62        213.64         3.60 o
   4  10   4        116.54        121.16         3.45 o
   5  10   4        190.47        192.28         5.31 o
   6  10   4        200.58        206.53         6.35 o
   7  10   4         14.82         16.17         4.95 o
  -6  11   4         21.78         21.19         4.06 o
  -5  11   4         81.53         90.85         5.81 o
  -4  11   4         92.99         90.92         5.53 o
  -3  11   4        208.56        182.82         4.87 o
  -2  11   4        301.62        285.73         6.19 o
  -1  11   4        196.46        192.98         4.32 o
   0  11   4        325.88        308.10         5.56 o
   1  11   4        194.13        182.17         3.57 o
   2  11   4        301.66        289.98         4.49 o
   3  11   4        211.24        195.89         4.85 o
   4  11   4         97.56         93.78         3.41 o
   5  11   4         78.96         84.87         4.21 o
   6  11   4         23.30         25.17         3.69 o
  -6  12   4         16.68         20.77         4.88 o
  -5  12   4        124.73        120.67         7.02 o
  -4  12   4        134.51        135.21         6.78 o
  -3  12   4        260.95        259.68         7.10 o
  -2  12   4          1.70          1.27         2.35 o
  -1  12   4        135.01        132.24         4.60 o
   0  12   4         44.67         45.75         2.38 o
   1  12   4        137.98        134.81         3.85 o
   2  12   4          1.99          1.87         1.99 o
   3  12   4        261.04        252.27         8.78 o
   4  12   4        135.42        131.28         4.89 o
   5  12   4        123.82        131.80         5.62 o
   6  12   4         16.76         17.29         4.15 o
  -5  13   4         62.95         64.00         7.14 o
  -4  13   4         12.47          6.83         3.95 o
  -3  13   4         40.43         43.02         4.21 o
  -2  13   4        304.84        285.83         8.49 o
  -1  13   4        301.62        285.60         7.12 o
   0  13   4        126.15        125.19         4.24 o
   1  13   4        300.44        294.17         7.15 o
   2  13   4        306.61        300.14         7.26 o
   3  13   4         41.49         41.93         3.36 o
   4  13   4         11.70         15.42         2.99 o
   5  13   4         61.95         54.91         5.11 o
  -5  14   4         10.86          4.82         4.55 o
  -4  14   4        147.83        166.29         8.18 o
  -3  14   4         59.69         66.10         5.62 o
  -2  14   4         47.61         54.21         4.02 o
  -1  14   4        151.89        139.46         5.69 o
   0  14   4          0.62         -2.00         2.47 o
   1  14   4        156.07        148.34         5.30 o
   2  14   4         46.66         49.98         3.65 o
   3  14   4         61.76         71.45         4.16 o
   4  14   4        145.04        159.37         5.85 o
   5  14   4         11.99         11.27         4.16 o
  -4  15   4         19.67         28.46         5.23 o
  -3  15   4         79.07         88.47         6.38 o
  -2  15   4        230.84        221.69         8.11 o
  -1  15   4         17.76         18.49         3.53 o
   0  15   4         22.97         20.24         3.58 o
   1  15   4         18.74         20.31         3.57 o
   2  15   4        228.57        230.11         6.91 o
   3  15   4         78.67         79.57         4.63 o
   4  15   4         20.63         16.98         4.81 o
  -3  16   4         44.07         43.55         5.74 o
  -2  16   4         11.82          5.83         5.05 o
  -1  16   4         96.96         94.43         6.30 o
   0  16   4         71.15         72.40         4.93 o
   1  16   4         94.66         98.24         5.54 o
   2  16   4         11.87         13.63         3.80 o
   3  16   4         45.49         47.12         4.65 o
  -1  17   4         13.12          4.70         4.38 o
   0  17   4        192.73        194.15         8.66 o
   1  17   4         14.27         15.45         3.97 o
   1   0   5        177.46        246.61         2.58 o
   2   0   5       1481.24       1559.85        12.56 o
   3   0   5        386.30        336.23         3.13 o
   4   0   5          6.49          5.39         0.82 o
   5   0   5       1055.59       1040.29         9.37 o
   6   0   5         35.88         38.57         2.07 o
   7   0   5          9.73         10.87         3.00 o
   8   0   5        296.60        301.42         8.97 o
  -8   1   5         53.90         47.93         4.41 o
  -7   1   5        230.59        214.53         6.91 o
  -6   1   5        566.21        542.80         6.78 o
  -5   1   5        178.38        158.86         2.69 o
  -4   1   5        507.46        527.64         5.05 o
  -3   1   5        645.22        734.57         6.41 o
  -2   1   5         90.17        104.70         1.58 o
  -1   1   5       1687.17       1768.93        13.99 o
   0   1   5        369.26        372.81         2.87 o
   1   1   5       1696.86       1794.02        13.20 o
   2   1   5         96.59        115.86         1.25 o
   3   1   5        659.28        747.95         6.24 o
   4   1   5        508.34        529.14         4.73 o
   5   1   5        174.73        155.19         2.47 o
   6   1   5        557.95        550.53         8.81 o
   7   1   5        229.39        209.71         6.70 o
   8   1   5         55.11         63.60         4.64 o
  -8   2   5        116.82        114.03         8.07 o
  -7   2   5        190.22        188.93         6.70 o
  -6   2   5        111.05        107.28         3.50 o
  -5   2   5        321.59        303.42         3.86 o
  -4   2   5        243.97        251.38         2.99 o
  -3   2   5        531.27        479.31         4.54 o
  -2   2   5        655.71        677.90         5.91 o
  -1   2   5       1013.78       1018.32         8.88 o
   0   2   5       2975.81       3079.18        20.58 o
   1   2   5       1040.83       1045.72         8.19 o
   2   2   5        665.14        702.30         5.70 o
   3   2   5        534.30        486.91         4.16 o
   4   2   5        241.44        250.05         2.54 o
   5   2   5        332.06        305.06         3.95 o
   6   2   5        114.87        113.11         3.20 o
   7   2   5        195.66        196.88         6.47 o
   8   2   5        115.62        125.03         5.24 o
  -8   3   5         13.58          8.20         8.14 o
  -7   3   5         49.60         48.72         4.09 o
  -6   3   5        158.38        155.24         3.84 o
  -5   3   5         25.39         24.18         1.45 o
  -4   3   5        669.53        692.80         6.37 o
  -3   3   5         71.69         68.34         1.42 o
  -2   3   5       1025.00       1064.49         8.90 o
  -1   3   5         98.91        113.49         1.70 o
   0   3   5       1549.36       1629.04        11.43 o
   1   3   5        102.03        113.40         1.44 o
   2   3   5       1026.54       1089.31         9.38 o
   3   3   5         72.05         69.53         1.16 o
   4   3   5        667.47        684.60         5.92 o
   5   3   5         25.51         26.51         1.33 o
   6   3   5        155.00        157.18         4.07 o
   7   3   5         54.11         56.95         3.61 o
   8   3   5         14.17          9.53         3.10 o
  -8   4   5          3.66          3.11         4.63 o
  -7   4   5        161.74        158.15         6.27 o
  -6   4   5         65.46         61.40         3.54 o
  -5   4   5        316.00        315.17         4.49 o
  -4   4   5         53.75         54.12         1.48 o
  -3   4   5        814.86        785.05         7.08 o
  -2   4   5        344.87        334.17         3.33 o
  -1   4   5       2208.83       2239.39        17.79 o
   0   4   5        412.00        461.71         3.92 o
   1   4   5       2223.86       2254.76        16.58 o
   2   4   5        337.47        334.83         3.06 o
   3   4   5        786.75        765.85         5.98 o
   4   4   5         53.87         56.96         1.17 o
   5   4   5        306.78        302.15         4.11 o
   6   4   5         61.88         55.39         2.87 o
   7   4   5        157.86        145.74         5.17 o
   8   4   5          3.38          3.37         3.22 o
  -8   5   5         32.45         28.27         5.83 o
  -7   5   5         72.49         69.49         5.37 o
  -6   5   5        242.72        238.58         7.87 o
  -5   5   5        143.29        139.78         3.73 o
  -4   5   5        721.90        694.74         6.42 o
  -3   5   5        459.54        477.80         4.73 o
  -2   5   5        234.44        232.07         2.61 o
  -1   5   5        390.03        426.09         4.12 o
   0   5   5         47.52         45.42         0.99 o
   1   5   5        396.01        432.58         3.62 o
   2   5   5        228.11        236.49         2.45 o
   3   5   5        448.43        469.14         4.01 o
   4   5   5        719.42        694.33         5.78 o
   5   5   5        144.34        141.97         2.94 o
   6   5   5        249.49        247.00         5.58 o
   7   5   5         73.36         77.16         4.05 o
   8   5   5         31.43         26.10         3.92 o
  -8   6   5         90.17         82.40         7.69 o
  -7   6   5         22.70         28.43         3.83 o
  -6   6   5         27.95         31.52         3.50 o
  -5   6   5        153.87        155.25         4.68 o
  -4   6   5        762.54        750.62         7.90 o
  -3   6   5        314.62        332.28         3.91 o
  -2   6   5        242.64        236.04         3.22 o
  -1   6   5         20.71         13.80         0.78 o
   0   6   5       1059.03       1048.39         8.69 o
   1   6   5         19.16         11.64         0.66 o
   2   6   5        254.30        247.45         2.54 o
   3   6   5        321.24        341.49         3.25 o
   4   6   5        781.90        768.28         6.82 o
   5   6   5        148.73        153.90         3.75 o
   6   6   5         27.92         34.88         2.61 o
   7   6   5         21.28         22.73         3.08 o
   8   6   5         91.42        100.92         6.21 o
  -8   7   5        100.70        105.90        13.22 o
  -7   7   5         15.27         18.13         3.73 o
  -6   7   5         18.67         14.29         4.14 o
  -5   7   5        416.22        392.43         7.90 o
  -4   7   5        241.47        239.67         7.42 o
  -3   7   5         66.01         61.06         1.65 o
  -2   7   5         37.83         39.17         1.23 o
  -1   7   5       1196.19       1214.14        10.12 o
   0   7   5        676.83        643.15         5.79 o
   1   7   5       1190.16       1204.87         9.47 o
   2   7   5         40.37         45.01         1.06 o
   3   7   5         62.59         55.99         1.24 o
   4   7   5        238.49        240.01         3.02 o
   5   7   5        420.27        397.54         7.26 o
   6   7   5         21.10         18.75         2.39 o
   7   7   5         15.70         17.98         3.07 o
   8   7   5         96.44        108.16         6.14 o
  -7   8   5          2.39         -0.77         3.32 o
  -6   8   5        103.76         98.98         5.71 o
  -5   8   5         82.18         82.05         4.12 o
  -4   8   5        203.99        191.62         5.19 o
  -3   8   5        221.56        215.31         3.70 o
  -2   8   5        324.59        323.76         3.65 o
  -1   8   5        321.41        301.30         3.38 o
   0   8   5        905.92        913.74         8.24 o
   1   8   5        318.82        300.56         2.92 o
   2   8   5        327.84        334.34         3.27 o
   3   8   5        228.01        225.63         2.85 o
   4   8   5        206.23        206.54         3.06 o
   5   8   5         79.34         76.58         3.15 o
   6   8   5         98.36         95.48         3.81 o
   7   8   5          2.35          2.03         3.15 o
  -7   9   5          4.78          1.74         3.74 o
  -6   9   5         29.35         30.03         5.31 o
  -5   9   5        207.04        191.28         7.79 o
  -4   9   5         27.14         25.70         2.87 o
  -3   9   5        122.80        109.73         6.31 o
  -2   9   5        670.03        604.02         6.51 o
  -1   9   5        583.70        567.25         5.71 o
   0   9   5         61.05         62.79         1.67 o
   1   9   5        582.03        552.14         5.46 o
   2   9   5        664.66        607.90         5.68 o
   3   9   5        119.98        106.31         2.05 o
   4   9   5         24.51         23.01         1.78 o
   5   9   5        211.72        199.43         5.10 o
   6   9   5         29.99         29.17         3.13 o
   7   9   5          5.34          3.12         3.95 o
  -7  10   5         37.15         38.68         5.23 o
  -6  10   5        145.61        146.17         6.54 o
  -5  10   5         41.15         42.83         4.16 o
  -4  10   5        180.74        164.28         7.22 o
  -3  10   5          7.60          5.94         2.40 o
  -2  10   5        124.12        132.98         3.71 o
  -1  10   5        472.44        465.69         5.78 o
   0  10   5         12.97         13.98         1.25 o
   1  10   5        477.77        472.86         5.40 o
   2  10   5        124.98        137.94         2.59 o
   3  10   5          6.65          5.80         1.25 o
   4  10   5        176.73        174.02         4.13 o
   5  10   5         41.21         47.03         3.62 o
   6  10   5        142.08        144.84         5.33 o
   7  10   5         36.82         36.42         5.85 o
  -6  11   5        277.05        289.52         9.16 o
  -5  11   5         42.98         44.57         4.89 o
  -4  11   5         40.86         38.18         4.54 o
  -3  11   5          5.05          4.09         2.12 o
  -2  11   5         31.96         32.78         2.63 o
  -1  11   5         25.77         31.75         2.47 o
   0  11   5         19.57         19.90         1.68 o
   1  11   5         26.82         29.37         1.80 o
   2  11   5         32.65         28.93         1.78 o
   3  11   5          5.39          2.70         1.69 o
   4  11   5         42.06         45.41         2.72 o
   5  11   5         41.58         47.28         3.50 o
   6  11   5        276.33        286.30         9.93 o
  -6  12   5         97.75        104.36         7.11 o
  -5  12   5        193.70        211.24         8.80 o
  -4  12   5        135.86        135.11         6.95 o
  -3  12   5        139.87        120.06         6.39 o
  -2  12   5         89.10         88.28         4.12 o
  -1  12   5        201.96        204.58         5.95 o
   0  12   5        296.80        283.87         5.54 o
   1  12   5        202.38        198.67         4.28 o
   2  12   5         97.71         97.01         4.14 o
   3  12   5        139.41        130.67         4.66 o
   4  12   5        133.61        145.05         5.08 o
   5  12   5        193.46        200.81         8.86 o
   6  12   5        100.71         98.79         6.13 o
  -5  13   5          6.69          9.82         4.51 o
  -4  13   5         42.51         53.01         5.35 o
  -3  13   5        133.97        122.38         6.59 o
  -2  13   5         76.19         83.28         4.27 o
  -1  13   5        120.64        117.29         4.57 o
   0  13   5          9.67         12.82         2.46 o
   1  13   5        118.57        107.08         4.51 o
   2  13   5         78.46         75.11         3.88 o
   3  13   5        136.12        133.79         5.02 o
   4  13   5         41.92         45.87         3.59 o
   5  13   5          5.92          7.00         3.89 o
  -5  14   5          1.18         -4.13         4.15 o
  -4  14   5        137.28        133.72         8.09 o
  -3  14   5         40.31         48.13         5.15 o
  -2  14   5        208.51        215.07         6.98 o
  -1  14   5        120.33        123.91         4.86 o
   0  14   5        333.89        327.65         7.93 o
   1  14   5        118.31        119.99         4.86 o
   2  14   5        213.07        216.63         6.43 o
   3  14   5         40.60         53.02         4.28 o
   4  14   5        131.34        139.45         6.79 o
   5  14   5          1.44          0.37         3.75 o
  -4  15   5         13.48          7.45         4.76 o
  -3  15   5         59.01         63.82         8.13 o
  -2  15   5         24.49         16.70         5.79 o
  -1  15   5        147.50        149.29         6.07 o
   0  15   5         47.56         53.18         4.35 o
   1  15   5        148.49        151.73         7.21 o
   2  15   5         24.60         23.58         3.42 o
   3  15   5         56.95         56.06         4.18 o
   4  15   5         12.81          8.47         4.18 o
  -3  16   5         12.87          8.93         4.77 o
  -2  16   5         71.49         67.44         6.94 o
  -1  16   5          1.80          1.22         3.31 o
   0  16   5          1.86          7.50         3.51 o
   1  16   5          2.26          6.80         3.52 o
   2  16   5         71.48         72.54         5.03 o
   3  16   5         13.86         12.55         4.09 o
   0  17   5         24.14         27.13         6.50 o
   0   0   6          0.18          1.97         0.70 o
   1   0   6        910.42        993.95         8.38 o
   2   0   6       6225.53       6510.15        51.82 o
   3   0   6          0.04          1.92         0.58 o
   4   0   6        574.73        528.74         5.03 o
   5   0   6        121.19        116.35         2.22 o
   6   0   6        221.97        223.22         4.23 o
   7   0   6         55.39         49.00         3.89 o
   8   0   6          0.78         -1.53         3.16 o
  -8   1   6         83.23         88.91         5.34 o
  -7   1   6         14.66         10.76         3.16 o
  -6   1   6        101.82         99.15         2.88 o
  -5   1   6        230.03        202.90         3.02 o
  -4   1   6         61.08         69.79         1.49 o
  -3   1   6        394.48        415.50         4.04 o
  -2   1   6        675.97        735.40         6.38 o
  -1   1   6       1116.04       1145.61         9.44 o
   0   1   6         10.01         10.87         0.53 o
   1   1   6       1114.69       1149.93         8.75 o
   2   1   6        677.30        729.30         5.85 o
   3   1   6        397.01        420.75         3.81 o
   4   1   6         59.22         69.78         1.34 o
   5   1   6        229.29        208.69         2.83 o
   6   1   6        101.49        102.89         2.97 o
   7   1   6         14.80         12.67         3.03 o
   8   1   6         88.96         85.30         5.22 o
  -8   2   6        122.68        124.09         9.56 o
  -7   2   6        109.96        110.79         7.86 o
  -6   2   6         44.29         39.45         2.80 o
  -5   2   6        618.96        604.57         6.47 o
  -4   2   6        935.38        907.44         7.82 o
  -3   2   6        203.17        211.83         2.63 o
  -2   2   6        997.40       1032.75         8.66 o
  -1   2   6        129.59        153.39         1.95 o
   0   2   6        960.14        856.72         6.31 o
   1   2   6        128.29        153.62         1.58 o
   2   2   6       1033.22       1068.34         8.90 o
   3   2   6        200.78        213.66         2.28 o
   4   2   6        933.52        912.86         7.63 o
   5   2   6        612.14        594.38         6.53 o
   6   2   6         49.92         45.91         2.41 o
   7   2   6        110.62        104.90         4.92 o
   8   2   6        123.60        132.13         5.36 o
  -8   3   6        167.13        168.85         9.58 o
  -7   3   6        340.46        324.06         8.16 o
  -6   3   6         70.14         70.89         3.08 o
  -5   3   6         12.97         14.10         1.40 o
  -4   3   6        361.05        360.17         3.84 o
  -3   3   6        307.84        328.85         3.61 o
  -2   3   6       2250.37       2338.63        19.12 o
  -1   3   6       2017.49       2103.27        17.29 o
   0   3   6          7.70          7.25         0.50 o
   1   3   6       2024.14       2159.91        15.97 o
   2   3   6       2259.29       2379.93        19.72 o
   3   3   6        304.40        328.30         3.08 o
   4   3   6        355.06        357.40         3.79 o
   5   3   6         11.94         14.48         1.29 o
   6   3   6         67.93         69.76         2.82 o
   7   3   6        345.95        349.54         8.03 o
   8   3   6        165.46        181.15         6.86 o
  -8   4   6          6.28          0.52         4.67 o
  -7   4   6         61.71         57.68         4.50 o
  -6   4   6        108.76        112.76         4.04 o
  -5   4   6        243.17        259.10         4.14 o
  -4   4   6        201.35        189.89         2.87 o
  -3   4   6       1249.08       1280.00        11.20 o
  -2   4   6       1939.20       1947.63        16.04 o
  -1   4   6         57.15         60.67         1.27 o
   0   4   6        197.53        256.46         2.38 o
   1   4   6         62.88         63.98         1.01 o
   2   4   6       1941.35       1957.29        15.99 o
   3   4   6       1255.64       1320.38         9.59 o
   4   4   6        196.15        180.64         2.59 o
   5   4   6        238.88        242.01         3.99 o
   6   4   6        112.64        114.66         3.79 o
   7   4   6         61.43         70.88         3.86 o
   8   4   6          5.59          3.88         3.25 o
  -8   5   6         55.17         61.60         6.73 o
  -7   5   6         20.79         19.22         4.14 o
  -6   5   6         82.37         88.61         4.21 o
  -5   5   6        195.80        195.62         5.79 o
  -4   5   6         52.25         50.84         1.61 o
  -3   5   6        314.03        323.89         3.76 o
  -2   5   6        574.96        567.30         5.21 o
  -1   5   6        678.38        724.14         6.16 o
   0   5   6       1316.44       1394.17        11.92 o
   1   5   6        682.86        727.03         5.96 o
   2   5   6        568.89        566.80         5.04 o
   3   5   6        314.89        332.08         3.05 o
   4   5   6         48.09         45.12         1.27 o
   5   5   6        199.63        201.78         3.79 o
   6   5   6         82.14         91.17         3.47 o
   7   5   6         20.71         19.66         2.98 o
   8   5   6         55.44         61.40         4.68 o
  -8   6   6         33.97         32.15         6.24 o
  -7   6   6        131.30        132.63         7.00 o
  -6   6   6         99.93         96.35         4.49 o
  -5   6   6        223.85        229.07         5.80 o
  -4   6   6       1623.73       1589.74        15.28 o
  -3   6   6        574.19        543.02         5.72 o
  -2   6   6        430.05        420.27         4.31 o
  -1   6   6        394.11        376.92         4.00 o
   0   6   6        345.24        333.45         3.47 o
   1   6   6        407.73        391.11         3.50 o
   2   6   6        414.15        400.77         3.85 o
   3   6   6        565.74        535.03         4.73 o
   4   6   6       1625.49       1578.83        13.78 o
   5   6   6        232.58        240.37         4.47 o
   6   6   6         96.56         91.81         3.52 o
   7   6   6        128.17        135.45         5.07 o
   8   6   6         34.45         36.27         4.17 o
  -7   7   6        261.01        270.65        11.83 o
  -6   7   6         85.30         83.47         4.85 o
  -5   7   6        129.78        137.92         4.94 o
  -4   7   6         19.46         19.18         2.17 o
  -3   7   6        138.93        136.73         2.56 o
  -2   7   6         38.30         34.80         1.37 o
  -1   7   6         89.11         94.94         1.79 o
   0   7   6         84.75         85.56         1.60 o
   1   7   6         88.85         95.50         1.82 o
   2   7   6         36.72         35.41         1.06 o
   3   7   6        139.57        141.70         2.25 o
   4   7   6         17.67         18.90         1.20 o
   5   7   6        133.85        143.31         3.96 o
   6   7   6         83.49         83.24         3.43 o
   7   7   6        260.17        275.44        10.40 o
  -7   8   6         64.04         62.36         5.69 o
  -6   8   6        216.93        210.73         7.41 o
  -5   8   6         20.45         16.92         3.21 o
  -4   8   6        270.76        252.64         6.10 o
  -3   8   6        183.31        186.99         3.62 o
  -2   8   6        378.21        386.55         4.32 o
  -1   8   6        865.09        822.29         7.26 o
   0   8   6          1.00          2.36         0.90 o
   1   8   6        845.85        792.52         7.35 o
   2   8   6        386.36        385.87         3.74 o
   3   8   6        197.46        198.91         2.56 o
   4   8   6        279.60        265.38         3.81 o
   5   8   6         18.17         19.05         2.15 o
   6   8   6        217.52        220.06         5.52 o
   7   8   6         65.16         69.39         4.73 o
  -7   9   6        106.36        106.99         6.13 o
  -6   9   6         31.45         26.17         4.06 o
  -5   9   6        220.38        198.13         6.86 o
  -4   9   6         11.67         14.81         3.45 o
  -3   9   6          7.69          3.59         2.10 o
  -2   9   6        470.81        458.78         6.00 o
  -1   9   6        415.01        393.75         4.45 o
   0   9   6        229.83        225.13         2.96 o
   1   9   6        414.60        400.48         4.26 o
   2   9   6        469.89        465.71         4.73 o
   3   9   6          6.76          7.24         1.17 o
   4   9   6         11.06         12.83         1.69 o
   5   9   6        219.37        202.24         5.04 o
   6   9   6         30.70         29.02         3.12 o
   7   9   6        106.24        116.05         5.73 o
  -7  10   6         40.57         50.30         5.09 o
  -6  10   6         39.71         44.17         4.52 o
  -5  10   6        199.51        189.56         9.27 o
  -4  10   6         48.65         44.33         5.48 o
  -3  10   6        246.03        243.41         8.18 o
  -2  10   6          5.66          3.39         1.55 o
  -1  10   6        969.92        912.37        10.93 o
   0  10   6         44.05         50.58         1.84 o
   1  10   6        973.36        911.06         9.97 o
   2  10   6          6.09          5.32         1.31 o
   3  10   6        244.97        231.24         3.94 o
   4  10   6         46.96         49.90         2.60 o
   5  10   6        192.58        189.88         5.10 o
   6  10   6         38.22         40.42         4.03 o
   7  10   6         39.91         48.60         6.32 o
  -6  11   6          6.17         -1.36         4.15 o
  -5  11   6          8.50          6.57         3.94 o
  -4  11   6        182.29        186.32         7.88 o
  -3  11   6        122.20        126.24         6.25 o
  -2  11   6         13.57         11.62         2.17 o
  -1  11   6         19.31         23.10         2.30 o
   0  11   6        705.08        700.09         8.96 o
   1  11   6         18.83         19.45         1.71 o
   2  11   6         14.18         10.81         2.18 o
   3  11   6        117.93        121.41         3.94 o
   4  11   6        181.63        175.84         5.57 o
   5  11   6          7.81          3.94         2.79 o
   6  11   6          6.28         -0.20         3.51 o
  -6  12   6         58.78         55.37         5.97 o
  -5  12   6         26.67         28.84         4.77 o
  -4  12   6         37.41         32.21         5.73 o
  -3  12   6        250.27        223.03         8.77 o
  -2  12   6         51.48         52.76         3.44 o
  -1  12   6        403.45        419.77         8.57 o
   0  12   6          0.00          1.38         1.94 o
   1  12   6        409.67        397.47         6.86 o
   2  12   6         51.43         54.28         3.26 o
   3  12   6        251.53        242.33         5.80 o
   4  12   6         37.36         42.59         3.32 o
   5  12   6         27.25         28.25         6.41 o
   6  12   6         59.07         57.71         5.25 o
  -5  13   6        181.22        176.22         8.60 o
  -4  13   6          0.31          2.88         3.88 o
  -3  13   6         79.07         78.28         5.83 o
  -2  13   6         19.18         16.11         4.13 o
  -1  13   6        107.56        114.32         4.55 o
   0  13   6         56.34         51.24         3.18 o
   1  13   6        107.84        102.38         3.97 o
   2  13   6         18.73         20.72         2.82 o
   3  13   6         81.47         79.37         4.07 o
   4  13   6          0.23         -2.27         2.78 o
   5  13   6        177.60        171.96         7.57 o
  -4  14   6         15.63         33.12         9.25 o
  -3  14   6         56.38         54.93         5.39 o
  -2  14   6         89.55         97.16         7.78 o
  -1  14   6        211.59        202.92         6.16 o
   0  14   6         66.49         75.42         3.77 o
   1  14   6        212.98        198.36         6.17 o
   2  14   6         88.99         94.85         4.50 o
   3  14   6         55.97         57.16         3.88 o
   4  14   6         15.93         18.38         4.05 o
  -3  15   6         42.84         44.01         5.66 o
  -2  15   6          8.73          7.83         4.31 o
  -1  15   6        106.31        115.04         5.41 o
   0  15   6          2.44          0.69         3.08 o
   1  15   6        105.40        110.93         4.96 o
   2  15   6          9.11          9.06         3.10 o
   3  15   6         42.07         41.83         5.90 o
  -2  16   6         24.42         19.86         4.96 o
  -1  16   6        114.84        108.99         7.07 o
   0  16   6         62.15         59.64         4.73 o
   1  16   6        113.66        116.47         5.82 o
   2  16   6         22.89         20.44         3.91 o
   1   0   7        114.66         97.35         1.45 o
   2   0   7         77.63         85.70         1.47 o
   3   0   7       1168.58       1142.58        10.85 o
   4   0   7         37.12         38.59         1.19 o
   5   0   7        792.35        740.65         8.10 o
   6   0   7        121.29        103.24         3.05 o
   7   0   7         46.25         44.99         3.81 o
   8   0   7         23.14         21.47         3.86 o
  -8   1   7         13.47         18.27         4.74 o
  -7   1   7        268.66        265.09         7.81 o
  -6   1   7        174.68        166.11         4.55 o
  -5   1   7         78.45         74.01         2.02 o
  -4   1   7        411.98        412.73         4.12 o
  -3   1   7        434.31        475.96         4.65 o
  -2   1   7        233.65        207.06         2.39 o
  -1   1   7         43.30         41.17         0.95 o
   0   1   7        405.95        390.36         3.17 o
   1   1   7         43.98         41.87         0.97 o
   2   1   7        230.57        205.76         2.23 o
   3   1   7        443.24        481.27         4.55 o
   4   1   7        399.92        400.98         3.98 o
   5   1   7         76.94         73.25         2.21 o
   6   1   7        178.12        172.45         4.03 o
   7   1   7        264.97        259.58         7.62 o
   8   1   7         14.00         18.58         3.70 o
  -8   2   7        145.36        149.61         6.61 o
  -7   2   7         95.77         86.92         5.45 o
  -6   2   7          9.18         14.69         2.38 o
  -5   2   7        548.29        521.61         6.21 o
  -4   2   7        154.98        154.42         2.28 o
  -3   2   7       1198.30       1206.87        10.41 o
  -2   2   7       1476.75       1547.55        12.86 o
  -1   2   7       1156.26       1180.52         9.94 o
   0   2   7          0.32         -0.14         0.47 o
   1   2   7       1153.84       1189.06         8.64 o
   2   2   7       1486.30       1561.26        12.38 o
   3   2   7       1205.71       1225.91         9.18 o
   4   2   7        148.58        147.06         2.39 o
   5   2   7        551.89        523.02         6.46 o
   6   2   7         10.94         15.22         2.04 o
   7   2   7         98.79         97.97         4.68 o
   8   2   7        149.33        146.68         6.41 o
  -8   3   7          1.28          0.78         5.12 o
  -7   3   7          2.57          1.35         2.64 o
  -6   3   7         34.84         38.57         2.85 o
  -5   3   7         27.22         29.09         1.92 o
  -4   3   7       1228.92       1175.42        10.81 o
  -3   3   7        390.62        386.68         4.18 o
  -2   3   7        193.34        234.80         2.82 o
  -1   3   7        796.77        784.16         6.93 o
   0   3   7        139.83        131.88         1.52 o
   1   3   7        796.81        792.87         6.23 o
   2   3   7        203.71        244.66         3.18 o
   3   3   7        400.00        410.11         4.63 o
   4   3   7       1219.58       1154.13        10.85 o
   5   3   7         24.75         22.73         1.54 o
   6   3   7         38.34         40.28         2.56 o
   7   3   7          3.78          1.14         2.53 o
   8   3   7          1.00         -0.01         3.30 o
  -8   4   7        128.69        117.57         8.58 o
  -7   4   7         13.31         10.67         3.07 o
  -6   4   7         20.93         21.10         2.86 o
  -5   4   7        317.22        309.56         5.55 o
  -4   4   7        442.93        428.30         4.69 o
  -3   4   7        637.95        605.10         5.76 o
  -2   4   7        668.42        672.09         6.25 o
  -1   4   7        462.24        472.19         4.46 o
   0   4   7        317.43        298.93         2.85 o
   1   4   7        468.86        481.64         4.18 o
   2   4   7        660.44        667.20         6.27 o
   3   4   7        633.68        616.79         5.92 o
   4   4   7        440.22        417.13         4.70 o
   5   4   7        310.87        301.84         4.66 o
   6   4   7         18.46         21.22         2.25 o
   7   4   7         11.93         16.46         3.70 o
   8   4   7        129.19        126.44         6.00 o
  -8   5   7         73.44         88.87         7.88 o
  -7   5   7         34.70         38.42         4.62 o
  -6   5   7         83.16         82.17         3.76 o
  -5   5   7        214.64        217.98         6.32 o
  -4   5   7        474.05        465.20         5.19 o
  -3   5   7        118.47        123.19         2.16 o
  -2   5   7        227.09        210.77         2.79 o
  -1   5   7        441.46        425.31         4.41 o
   0   5   7         26.97         27.52         0.88 o
   1   5   7        447.25        433.21         3.97 o
   2   5   7        234.79        218.60         2.36 o
   3   5   7        123.46        129.14         1.62 o
   4   5   7        462.88        445.91         5.30 o
   5   5   7        216.40        220.17         3.85 o
   6   5   7         83.13         88.82         3.35 o
   7   5   7         37.56         47.55         3.52 o
   8   5   7         71.33         76.76         5.10 o
  -8   6   7         24.18         24.54         6.01 o
  -7   6   7          2.29          3.75         3.86 o
  -6   6   7         53.64         53.38         3.70 o
  -5   6   7        125.95        128.99         4.72 o
  -4   6   7        144.34        156.27         3.60 o
  -3   6   7        500.34        501.45         5.33 o
  -2   6   7        218.20        207.60         2.70 o
  -1   6   7        145.14        139.55         1.90 o
   0   6   7        823.98        833.37         6.97 o
   1   6   7        148.72        144.07         1.97 o
   2   6   7        218.64        209.17         2.46 o
   3   6   7        500.04        493.15         4.55 o
   4   6   7        148.80        157.97         2.57 o
   5   6   7        125.65        133.91         3.30 o
   6   6   7         55.50         59.35         2.99 o
   7   6   7          3.09          2.53         2.65 o
   8   6   7         26.10         30.94         4.14 o
  -7   7   7         32.39         29.13         4.79 o
  -6   7   7        118.03        108.46         8.04 o
  -5   7   7         14.47         13.02         2.73 o
  -4   7   7          7.55          7.25         2.20 o
  -3   7   7        109.60        106.83         2.38 o
  -2   7   7        345.66        327.82         3.84 o
  -1   7   7        130.27        133.71         2.01 o
   0   7   7        684.70        658.68         5.96 o
   1   7   7        128.86        130.33         1.90 o
   2   7   7        344.23        332.14         3.41 o
   3   7   7        112.85        110.81         2.02 o
   4   7   7          7.89          9.24         1.15 o
   5   7   7         14.20         15.99         1.98 o
   6   7   7        115.14        114.95         3.93 o
   7   7   7         32.60         30.28         5.89 o
  -7   8   7         21.20         21.44         4.81 o
  -6   8   7        189.31        187.30         7.03 o
  -5   8   7        102.14        102.85         4.97 o
  -4   8   7        229.72        222.77         6.89 o
  -3   8   7         95.92         84.27         2.90 o
  -2   8   7        136.93        128.35         2.59 o
  -1   8   7        535.14        519.98         5.31 o
   0   8   7       2552.39       2455.22        20.24 o
   1   8   7        523.13        510.77         5.17 o
   2   8   7        138.49        129.94         2.03 o
   3   8   7         98.27         91.30         2.46 o
   4   8   7        223.55        221.46         3.45 o
   5   8   7        101.59         93.55         3.41 o
   6   8   7        192.62        186.03         7.07 o
   7   8   7         21.83         20.69         4.32 o
  -7   9   7         31.92         36.89         5.26 o
  -6   9   7        126.53        127.93         6.06 o
  -5   9   7         54.71         58.60         4.44 o
  -4   9   7        135.97        148.51        13.77 o
  -3   9   7        166.47        161.86         5.50 o
  -2   9   7         11.43          9.60         1.73 o
  -1   9   7        209.16        208.35         3.23 o
   0   9   7          0.38          0.10         0.99 o
   1   9   7        217.94        214.01         3.00 o
   2   9   7         10.34         10.40         1.07 o
   3   9   7        175.17        172.83         3.03 o
   4   9   7        137.99        145.01         3.52 o
   5   9   7         51.56         57.71         3.93 o
   6   9   7        123.70        127.02         4.38 o
   7   9   7         30.64         22.15         3.81 o
  -6  10   7        193.50        198.28         8.53 o
  -5  10   7        171.13        184.43         8.11 o
  -4  10   7        228.30        214.12        10.23 o
  -3  10   7         46.23         46.83         4.83 o
  -2  10   7        107.49         99.89         4.57 o
  -1  10   7        103.64         96.57         2.75 o
   0  10   7        579.96        571.55         7.77 o
   1  10   7        100.70         87.62         2.32 o
   2  10   7         98.64         94.08         2.53 o
   3  10   7         45.49         48.41         2.23 o
   4  10   7        227.72        230.85         5.68 o
   5  10   7        174.66        185.11         5.33 o
   6  10   7        195.16        209.50         7.97 o
  -6  11   7        190.97        192.75         9.02 o
  -5  11   7         35.97         32.10         4.94 o
  -4  11   7         45.20         39.43         5.44 o
  -3  11   7        105.41        109.02         6.05 o
  -2  11   7        107.13        105.64         4.94 o
  -1  11   7        119.52        120.49         3.91 o
   0  11   7         40.80         41.16         2.19 o
   1  11   7        124.83        125.49         3.47 o
   2  11   7        109.84        109.63         3.11 o
   3  11   7        104.22        110.30         3.80 o
   4  11   7         46.58         43.26         3.02 o
   5  11   7         33.65         33.15         3.83 o
   6  11   7        188.82        193.51         7.91 o
  -5  12   7         33.67         49.72         9.10 o
  -4  12   7         69.74         79.05         5.83 o
  -3  12   7         32.00         28.73         4.36 o
  -2  12   7        419.17        415.46        10.26 o
  -1  12   7         50.53         49.85         3.16 o
   0  12   7        132.90        121.20         3.81 o
   1  12   7         51.19         49.81         2.98 o
   2  12   7        417.60        413.14         7.36 o
   3  12   7         31.66         30.87         2.70 o
   4  12   7         71.23         83.62         4.47 o
   5  12   7         31.53         37.26         4.58 o
  -5  13   7         90.51         89.71         6.91 o
  -4  13   7         52.93         51.81         5.49 o
  -3  13   7         49.22         55.21         5.28 o
  -2  13   7          2.21         -0.43         3.63 o
  -1  13   7         63.74         65.48         3.45 o
   0  13   7          0.76          3.73         2.32 o
   1  13   7         62.23         69.27         3.51 o
   2  13   7          2.27          5.54         2.58 o
   3  13   7         47.95         52.24         3.61 o
   4  13   7         53.13         54.81         5.83 o
   5  13   7         90.82         94.28        10.05 o
  -4  14   7         51.63         60.61         6.03 o
  -3  14   7         73.04         72.87         6.08 o
  -2  14   7        152.22        149.36         7.61 o
  -1  14   7         49.30         54.81         3.70 o
   0  14   7        265.70        268.64         6.56 o
   1  14   7         50.31         49.85         3.72 o
   2  14   7        154.09        160.84         7.27 o
   3  14   7         72.48         68.52         4.14 o
   4  14   7         53.12         51.02         4.97 o
  -3  15   7         71.47         82.95         6.60 o
  -2  15   7          0.05         -3.86         3.86 o
  -1  15   7         44.72         31.73         4.35 o
   0  15   7          1.87          0.93         4.20 o
   1  15   7         46.91         43.85         4.12 o
   2  15   7          0.09         -2.78         2.78 o
   3  15   7         67.54         81.93         5.18 o
  -2  16   7         34.05         30.56         5.98 o
  -1  16   7         36.22         33.50         5.41 o
   0  16   7         95.24         99.36         5.49 o
   1  16   7         36.47         34.12         4.27 o
   2  16   7         33.15         34.65         4.55 o
   0   0   8          0.04          0.44         0.86 o
   1   0   8       1522.12       1639.37        12.87 o
   2   0   8        734.46        759.02         6.37 o
   3   0   8         25.38         29.40         0.91 o
   4   0   8         54.77         67.52         1.52 o
   5   0   8        130.00        103.51         2.74 o
   6   0   8        105.50        110.42         3.55 o
   7   0   8          6.11         11.11         3.00 o
   8   0   8        315.42        316.45        10.64 o
  -8   1   8         35.47         28.42         4.69 o
  -7   1   8         16.46         14.63         3.00 o
  -6   1   8         41.90         46.75         2.69 o
  -5   1   8        204.20        192.34         3.85 o
  -4   1   8         90.84         90.14         1.80 o
  -3   1   8       1885.93       1848.90        15.77 o
  -2   1   8         87.38         74.19         1.41 o
  -1   1   8       1364.64       1351.07        11.22 o
   0   1   8       1057.22       1163.23         8.97 o
   1   1   8       1373.84       1377.21        10.69 o
   2   1   8         86.73         74.75         1.25 o
   3   1   8       1868.19       1855.20        15.20 o
   4   1   8         91.95         87.77         1.64 o
   5   1   8        209.44        197.74         4.49 o
   6   1   8         39.81         47.03         2.78 o
   7   1   8         18.01         18.74         3.18 o
   8   1   8         37.18         41.84         4.88 o
  -8   2   8        136.34        133.61         7.13 o
  -7   2   8        354.37        338.12         8.30 o
  -6   2   8        158.05        152.86         7.88 o
  -5   2   8        109.04        105.93         2.85 o
  -4   2   8         20.97         20.68         1.18 o
  -3   2   8        894.69        925.79         8.47 o
  -2   2   8        479.53        529.93         5.09 o
  -1   2   8        913.82        961.58         8.48 o
   0   2   8        393.34        368.79         3.29 o
   1   2   8        907.20        960.91         7.68 o
   2   2   8        486.97        539.08         4.74 o
   3   2   8        891.78        935.68         7.41 o
   4   2   8         21.52         18.02         1.04 o
   5   2   8        103.38         97.35         3.04 o
   6   2   8        162.05        163.98         4.40 o
   7   2   8        351.75        342.52         8.79 o
   8   2   8        136.83        134.68        11.21 o
  -8   3   8         15.53         10.78         4.39 o
  -7   3   8         58.98         53.49         3.87 o
  -6   3   8        149.03        145.30         4.65 o
  -5   3   8        123.59        119.15         3.13 o
  -4   3   8        257.03        256.43         3.27 o
  -3   3   8        670.09        650.39         5.99 o
  -2   3   8        158.82        167.10         2.62 o
  -1   3   8        507.83        531.92         5.12 o
   0   3   8         22.96         17.00         0.73 o
   1   3   8        538.82        565.42         4.68 o
   2   3   8        165.62        179.29         2.66 o
   3   3   8        646.57        630.25         7.26 o
   4   3   8        260.30        257.44         3.57 o
   5   3   8        126.74        117.07         2.91 o
   6   3   8        148.05        148.34         3.85 o
   7   3   8         57.63         52.15         3.90 o
   8   3   8         15.06         17.62         3.66 o
  -8   4   8         54.38         41.49         6.38 o
  -7   4   8        126.60        123.07         5.31 o
  -6   4   8         46.42         52.85         3.73 o
  -5   4   8        230.64        222.40         4.69 o
  -4   4   8        116.58        125.23         2.42 o
  -3   4   8        223.98        253.48         3.15 o
  -2   4   8         65.45         64.45         1.50 o
  -1   4   8        672.59        704.99         6.57 o
   0   4   8         21.44         22.48         0.79 o
   1   4   8        664.47        694.66         5.97 o
   2   4   8         61.62         60.51         1.34 o
   3   4   8        230.60        260.61         4.17 o
   4   4   8        116.34        118.72         2.32 o
   5   4   8        226.96        220.36         3.88 o
   6   4   8         48.56         51.52         2.60 o
   7   4   8        130.68        133.17         4.46 o
   8   4   8         53.91         56.37         4.64 o
  -8   5   8          0.43         -1.62         4.63 o
  -7   5   8         75.04         78.90         5.76 o
  -6   5   8        115.07        110.42         5.02 o
  -5   5   8        269.93        279.17         6.26 o
  -4   5   8        165.04        165.17         3.28 o
  -3   5   8       1822.28       1799.45        15.53 o
  -2   5   8        909.05        891.13         8.09 o
  -1   5   8        293.16        282.92         3.25 o
   0   5   8       1433.98       1441.76        11.56 o
   1   5   8        295.74        282.19         3.00 o
   2   5   8        894.15        879.51         7.20 o
   3   5   8       1853.81       1837.00        17.39 o
   4   5   8        164.64        165.16         3.68 o
   5   5   8        264.23        266.43         4.37 o
   6   5   8        111.79        113.30         3.76 o
   7   5   8         79.20         84.00         3.70 o
   8   5   8          0.47         -3.13         3.13 o
  -7   6   8         13.63         17.87         4.39 o
  -6   6   8        198.62        203.51         8.30 o
  -5   6   8         38.15         42.00         2.92 o
  -4   6   8        462.69        446.59         8.23 o
  -3   6   8         30.02         32.07         1.49 o
  -2   6   8         44.12         42.03         1.44 o
  -1   6   8        101.02         94.81         1.79 o
   0   6   8          0.71          3.89         0.77 o
   1   6   8        101.85         93.37         1.93 o
   2   6   8         42.01         40.67         0.99 o
   3   6   8         27.44         28.91         1.00 o
   4   6   8        450.62        436.23         5.43 o
   5   6   8         41.19         42.26         2.06 o
   6   6   8        202.09        203.12         4.99 o
   7   6   8         12.02         16.14         3.51 o
  -7   7   8         82.82         77.22         6.19 o
  -6   7   8         25.39         32.00         4.48 o
  -5   7   8        212.02        201.68         6.57 o
  -4   7   8         56.94         66.38         4.53 o
  -3   7   8       1087.29       1089.66        16.83 o
  -2   7   8         50.34         47.12         1.54 o
  -1   7   8         56.82         59.39         1.36 o
   0   7   8         95.29         84.46         1.61 o
   1   7   8         60.27         61.40         1.41 o
   2   7   8         47.90         46.35         1.22 o
   3   7   8       1078.50       1063.38         9.95 o
   4   7   8         55.59         63.27         1.91 o
   5   7   8        217.01        207.61         4.41 o
   6   7   8         24.52         32.63         2.54 o
   7   7   8         80.38         90.17         4.98 o
  -7   8   8         16.68         19.68         4.84 o
  -6   8   8        407.94        393.03        17.16 o
  -5   8   8         17.63         26.35         3.54 o
  -4   8   8        206.91        216.31         8.06 o
  -3   8   8        200.69        184.97         5.03 o
  -2   8   8        483.21        484.20         5.83 o
  -1   8   8          5.99          5.25         1.01 o
   0   8   8        197.97        201.06         2.81 o
   1   8   8          5.85          2.84         1.27 o
   2   8   8        482.36        479.87         5.34 o
   3   8   8        196.79        184.03         3.11 o
   4   8   8        211.60        218.78         4.01 o
   5   8   8         18.29         18.13         2.08 o
   6   8   8        408.95        404.60         7.75 o
   7   8   8         15.30         16.37         3.51 o
  -7   9   8         15.13          4.76         4.63 o
  -6   9   8         10.48         12.53         3.77 o
  -5   9   8         31.71         45.24         4.82 o
  -4   9   8         67.42         61.58         5.02 o
  -3   9   8        143.63        158.62         5.35 o
  -2   9   8        431.27        412.57         7.41 o
  -1   9   8        502.84        502.12         8.37 o
   0   9   8        148.06        149.01         2.70 o
   1   9   8        491.78        485.43         5.57 o
   2   9   8        435.30        418.40         5.10 o
   3   9   8        147.46        154.77         3.26 o
   4   9   8         68.87         71.16         2.79 o
   5   9   8         30.64         33.49         4.89 o
   6   9   8          9.15         11.42         4.50 o
   7   9   8         16.35         12.01         4.37 o
  -6  10   8          5.74          5.53         6.32 o
  -5  10   8         51.23         46.88         5.18 o
  -4  10   8         28.89         20.44         4.00 o
  -3  10   8        108.31        109.81         5.13 o
  -2  10   8        153.64        146.01         4.98 o
  -1  10   8         49.01         44.97         2.59 o
   0  10   8        293.99        291.88         4.75 o
   1  10   8         50.52         42.83         1.97 o
   2  10   8        157.27        154.24         3.66 o
   3  10   8        106.56        105.47         3.17 o
   4  10   8         28.67         25.41         2.42 o
   5  10   8         49.95         50.30         3.81 o
   6  10   8          6.29          3.46         4.43 o
  -6  11   8         39.03         53.08         9.10 o
  -5  11   8         11.72         11.43         4.42 o
  -4  11   8         75.68         72.73         5.58 o
  -3  11   8          4.68          3.81         3.42 o
  -2  11   8        705.52        690.60        14.22 o
  -1  11   8        135.81        133.36         4.12 o
   0  11   8        706.92        689.80         9.79 o
   1  11   8        137.87        138.70         3.64 o
   2  11   8        705.31        672.17        10.16 o
   3  11   8          4.80          3.28         1.86 o
   4  11   8         76.90         83.91         5.74 o
   5  11   8         12.62         10.63         2.91 o
   6  11   8         42.41         40.30         4.56 o
  -5  12   8         20.11         23.71         5.83 o
  -4  12   8         97.44        103.72        11.83 o
  -3  12   8          1.17          0.89         3.63 o
  -2  12   8        123.55        130.54         5.77 o
  -1  12   8         15.76         19.36         2.43 o
   0  12   8          0.35          0.31         2.01 o
   1  12   8         15.87         20.27         2.50 o
   2  12   8        120.93        127.92         4.06 o
   3  12   8          1.61          2.35         2.09 o
   4  12   8         97.94        101.64         4.69 o
   5  12   8         21.21         32.12         5.23 o
  -5  13   8         53.81         50.71         6.01 o
  -4  13   8        101.72         98.38        10.20 o
  -3  13   8         33.42         35.77         6.73 o
  -2  13   8        268.68        263.66        10.13 o
  -1  13   8         99.82        104.96         4.84 o
   0  13   8         80.06         81.53         3.74 o
   1  13   8        100.29         99.90         4.00 o
   2  13   8        269.98        259.72         6.84 o
   3  13   8         33.64         39.74         3.35 o
   4  13   8         94.41        103.08         7.75 o
   5  13   8         54.85         48.51         4.90 o
  -4  14   8        117.63        112.76         7.38 o
  -3  14   8          6.66          4.47         4.24 o
  -2  14   8          5.46          6.23         4.17 o
  -1  14   8         11.13         15.02         3.68 o
   0  14   8         61.81         67.24         3.69 o
   1  14   8         10.30         12.48         2.96 o
   2  14   8          5.61          4.02         2.71 o
   3  14   8          5.86          6.27         3.60 o
   4  14   8        114.28        124.78         6.59 o
  -3  15   8        112.40        130.44         8.70 o
  -2  15   8         80.05         86.48         6.86 o
  -1  15   8         35.78         31.32         4.37 o
   0  15   8        136.66        145.00         6.17 o
   1  15   8         35.25         31.59         3.63 o
   2  15   8         85.30         84.97         5.19 o
   3  15   8        112.29        120.31         6.65 o
  -1  16   8         30.97         40.31         5.55 o
   0  16   8          1.66         -0.20         4.13 o
   1  16   8         29.37         29.81         4.44 o
   1   0   9        418.57        430.60         4.01 o
   2   0   9         94.86         90.86         1.46 o
   3   0   9        246.75        225.63         2.54 o
   4   0   9        201.40        192.64         2.66 o
   5   0   9         51.76         46.88         2.30 o
   6   0   9         70.36         76.10         3.30 o
   7   0   9          4.64          5.68         2.73 o
   8   0   9        659.84        705.36        25.80 o
  -8   1   9          1.88          0.95         5.99 o
  -7   1   9        112.87        109.96         4.77 o
  -6   1   9        335.80        305.83         7.71 o
  -5   1   9         34.31         35.49         2.05 o
  -4   1   9       1004.45       1006.50        10.63 o
  -3   1   9        208.08        213.00         2.70 o
  -2   1   9        847.97        804.37         6.99 o
  -1   1   9         10.38         12.47         0.75 o
   0   1   9        758.07        725.14         6.42 o
   1   1   9         10.69         13.15         0.69 o
   2   1   9        834.47        802.84         7.18 o
   3   1   9        206.27        210.36         2.59 o
   4   1   9        988.59        984.22         9.54 o
   5   1   9         34.84         31.89         2.18 o
   6   1   9        330.92        309.76         6.44 o
   7   1   9        113.94        116.29         5.12 o
   8   1   9          1.48          2.43         3.75 o
  -8   2   9        138.10        142.00         7.31 o
  -7   2   9         11.60         10.99         3.00 o
  -6   2   9        187.76        184.58         5.78 o
  -5   2   9         64.74         62.83         2.53 o
  -4   2   9        223.93        202.21         2.95 o
  -3   2   9        286.99        266.73         3.43 o
  -2   2   9        148.95        154.66         2.21 o
  -1   2   9        141.05        153.77         2.14 o
   0   2   9         73.41         78.51         1.31 o
   1   2   9        141.20        153.49         2.00 o
   2   2   9        150.27        153.99         1.96 o
   3   2   9        283.73        256.83         2.77 o
   4   2   9        213.86        198.25         3.31 o
   5   2   9         66.29         64.28         3.07 o
   6   2   9        191.23        197.22         5.17 o
   7   2   9         10.76         11.08         2.95 o
   8   2   9        143.80        143.92         7.15 o
  -8   3   9         16.55         27.93         9.83 o
  -7   3   9         46.14         46.01         3.92 o
  -6   3   9        367.94        360.87         8.38 o
  -5   3   9         18.65         18.18         1.99 o
  -4   3   9        676.25        657.72         6.90 o
  -3   3   9        172.31        163.66         2.43 o
  -2   3   9       1319.34       1317.32        11.65 o
  -1   3   9        922.79        957.39         8.50 o
   0   3   9        550.00        557.08         5.01 o
   1   3   9        936.37        994.43         8.62 o
   2   3   9       1319.12       1314.93        13.29 o
   3   3   9        172.19        164.53         3.18 o
   4   3   9        682.29        647.64         7.66 o
   5   3   9         19.49         18.79         1.84 o
   6   3   9        366.97        368.78         7.03 o
   7   3   9         46.24         47.88         3.51 o
   8   3   9         16.95         15.25         3.75 o
  -8   4   9         80.13         70.93         7.65 o
  -7   4   9         42.43         50.40         4.09 o
  -6   4   9        125.54        123.53         7.07 o
  -5   4   9        159.10        158.72         5.70 o
  -4   4   9        387.38        381.85         5.63 o
  -3   4   9         73.54         75.20         1.79 o
  -2   4   9        273.05        276.34         3.70 o
  -1   4   9        198.92        214.10         2.68 o
   0   4   9         27.71         28.16         0.92 o
   1   4   9        198.34        208.68         2.37 o
   2   4   9        277.61        286.00         3.54 o
   3   4   9         71.60         70.89         2.18 o
   4   4   9        397.28        383.28         5.02 o
   5   4   9        161.52        161.21         3.95 o
   6   4   9        124.07        127.43         3.38 o
   7   4   9         40.26         42.90         3.02 o
   8   4   9         77.80         82.62         6.97 o
  -7   5   9          6.93          5.30         3.52 o
  -6   5   9          6.83          9.09         2.84 o
  -5   5   9         59.71         64.47         3.30 o
  -4   5   9        726.87        692.68         8.83 o
  -3   5   9         23.90         27.65         1.39 o
  -2   5   9        114.36        110.97         2.13 o
  -1   5   9        908.62        907.61         8.09 o
   0   5   9        979.23        971.59         7.90 o
   1   5   9        896.52        884.82         7.93 o
   2   5   9        111.00        104.74         1.46 o
   3   5   9         24.96         31.55         1.69 o
   4   5   9        731.68        686.33         7.73 o
   5   5   9         62.63         67.58         2.41 o
   6   5   9          8.30          6.09         1.95 o
   7   5   9          7.45          4.77         2.59 o
  -7   6   9         64.46         65.41         6.12 o
  -6   6   9         10.13         13.51         3.43 o
  -5   6   9        157.21        163.71         4.96 o
  -4   6   9        178.17        170.38         4.90 o
  -3   6   9        229.35        226.33         3.59 o
  -2   6   9         70.46         68.80         1.76 o
  -1   6   9         15.76         12.03         1.05 o
   0   6   9        101.38         95.94         1.76 o
   1   6   9         15.10         15.46         0.89 o
   2   6   9         71.64         70.56         1.29 o
   3   6   9        223.62        216.98         3.11 o
   4   6   9        183.08        183.16         3.06 o
   5   6   9        159.05        161.77         3.42 o
   6   6   9          9.96         11.77         2.08 o
   7   6   9         63.23         67.94         3.90 o
  -7   7   9         34.89         34.42         5.22 o
  -6   7   9          7.38         -0.54         3.67 o
  -5   7   9        350.95        336.31        14.22 o
  -4   7   9        200.25        199.73         6.73 o
  -3   7   9        349.94        341.30         5.74 o
  -2   7   9        874.81        864.40         9.05 o
  -1   7   9       1524.07       1484.07        13.24 o
   0   7   9        222.38        209.09         2.71 o
   1   7   9       1500.60       1460.67        14.08 o
   2   7   9        860.26        854.81         8.44 o
   3   7   9        339.24        328.25         3.84 o
   4   7   9        206.16        206.38         3.42 o
   5   7   9        353.53        339.76         6.12 o
   6   7   9          6.71          5.45         2.04 o
   7   7   9         34.02         29.75         3.25 o
  -7   8   9         79.44         70.72         6.22 o
  -6   8   9          2.43          4.96         4.03 o
  -5   8   9        202.31        187.41        17.53 o
  -4   8   9        145.07        130.36         6.25 o
  -3   8   9         17.11         25.87         3.71 o
  -2   8   9         88.35         86.71         2.69 o
  -1   8   9         61.15         55.51         1.85 o
   0   8   9          1.51          2.03         1.03 o
   1   8   9         60.52         55.77         1.67 o
   2   8   9         90.96         89.30         3.13 o
   3   8   9         19.07         24.66         1.42 o
   4   8   9        143.34        141.75         3.28 o
   5   8   9        205.90        204.21         4.69 o
   6   8   9          2.99         -0.05         2.42 o
   7   8   9         75.03         68.75         5.16 o
  -6   9   9         63.75         54.16         7.02 o
  -5   9   9        299.87        292.86        12.64 o
  -4   9   9         15.27         22.04         3.97 o
  -3   9   9        260.67        265.16        10.77 o
  -2   9   9        312.50        283.49         5.88 o
  -1   9   9        409.42        402.71         7.25 o
   0   9   9          0.69         -0.23         1.18 o
   1   9   9        416.38        407.85         5.20 o
   2   9   9        309.38        272.12         4.61 o
   3   9   9        264.34        272.17         4.81 o
   4   9   9         15.56         17.08         1.95 o
   5   9   9        306.11        310.63         6.69 o
   6   9   9         61.18         58.91         3.72 o
  -6  10   9          8.81          5.89        10.78 o
  -5  10   9        159.17        173.02         9.65 o
  -4  10   9         46.83         38.99         4.68 o
  -3  10   9         80.59         79.52         5.30 o
  -2  10   9         13.57         11.22         2.46 o
  -1  10   9          5.66          7.05         1.64 o
   0  10   9         56.67         54.32         2.28 o
   1  10   9          6.03          4.48         1.55 o
   2  10   9         13.99         13.79         1.80 o
   3  10   9         82.49         83.38         2.90 o
   4  10   9         48.08         52.34         4.40 o
   5  10   9        159.63        169.77         7.40 o
   6  10   9          8.29         10.90         2.96 o
  -6  11   9          5.49          0.68         4.61 o
  -5  11   9        138.75        150.36         7.84 o
  -4  11   9         21.59         22.83         4.37 o
  -3  11   9        232.25        211.23         8.44 o
  -2  11   9          1.00          3.97         2.66 o
  -1  11   9        282.38        282.22         7.11 o
   0  11   9          5.82          5.78         1.94 o
   1  11   9        284.68        281.21         5.29 o
   2  11   9          1.23          0.43         1.81 o
   3  11   9        229.52        226.00         5.30 o
   4  11   9         22.30         22.92         2.59 o
   5  11   9        134.57        140.17         5.43 o
   6  11   9          5.84         12.06         5.55 o
  -5  12   9         77.92         81.27         6.70 o
  -4  12   9         50.50         62.27         5.72 o
  -3  12   9         39.95         35.78         4.72 o
  -2  12   9         75.02         72.71         4.77 o
  -1  12   9        159.06        162.25         5.61 o
   0  12   9         60.02         64.18         3.27 o
   1  12   9        157.99        160.98         5.65 o
   2  12   9         75.08         72.90         3.24 o
   3  12   9         41.39         43.92         3.41 o
   4  12   9         49.87         49.97         3.74 o
   5  12   9         73.67         79.34         5.31 o
  -4  13   9          2.14          4.58         4.19 o
  -3  13   9        273.69        282.63        10.40 o
  -2  13   9         56.74         54.86         8.86 o
  -1  13   9        290.80        277.27        12.66 o
   0  13   9         68.31         75.84         3.64 o
   1  13   9        286.61        294.88         6.75 o
   2  13   9         57.16         58.50         3.79 o
   3  13   9        271.89        294.92         8.08 o
   4  13   9          2.22          1.96         3.40 o
  -4  14   9        124.12        123.72         7.82 o
  -3  14   9         56.44         56.78         5.81 o
  -2  14   9          7.92          6.22         6.32 o
  -1  14   9         15.16         13.09         3.82 o
   0  14   9        157.79        173.66         5.40 o
   1  14   9         14.79         15.35         3.10 o
   2  14   9          7.54          3.38         2.94 o
   3  14   9         59.12         55.25         4.99 o
   4  14   9        123.94        132.78         6.80 o
  -2  15   9         39.38         38.84         4.74 o
  -1  15   9         99.77        102.86         6.00 o
   0  15   9         10.15         13.59         3.88 o
   1  15   9         99.48        102.02         5.46 o
   2  15   9         39.93         37.18         4.26 o
   0  16   9          0.37          3.66         4.46 o
   0   0  10         64.27         70.50         1.92 o
   1   0  10         10.71         11.41         0.76 o
   2   0  10         57.87         55.47         1.29 o
   3   0  10         67.50         66.12         1.39 o
   4   0  10        233.96        208.96         3.11 o
   5   0  10        108.98        121.31         3.72 o
   6   0  10         47.11         45.29         3.49 o
   7   0  10         10.92          6.91         2.81 o
   8   0  10        446.00        488.50        13.91 o
  -8   1  10         56.56         51.22         5.56 o
  -7   1  10        152.50        146.47         5.83 o
  -6   1  10          1.42          1.06         2.10 o
  -5   1  10         33.00         35.75         2.29 o
  -4   1  10        468.74        474.07         5.89 o
  -3   1  10         89.41         94.46         1.92 o
  -2   1  10        227.05        242.48         2.85 o
  -1   1  10       1597.64       1545.68        12.82 o
   0   1  10        157.96        179.88         2.22 o
   1   1  10       1569.04       1578.10        12.57 o
   2   1  10        224.51        237.84         2.81 o
   3   1  10         95.69        105.71         1.80 o
   4   1  10        464.54        476.43         5.61 o
   5   1  10         32.70         34.11         2.50 o
   6   1  10          1.89          3.09         1.99 o
   7   1  10        157.19        150.05         5.93 o
   8   1  10         58.06         63.33         5.54 o
  -8   2  10         51.46         54.78         5.56 o
  -7   2  10        110.57        116.48         5.08 o
  -6   2  10         24.86         31.91         3.07 o
  -5   2  10         68.61         61.33         3.08 o
  -4   2  10        319.02        302.94         5.42 o
  -3   2  10        424.44        436.89         4.90 o
  -2   2  10       2518.46       2521.82        21.44 o
  -1   2  10        152.19        147.07         2.06 o
   0   2  10        279.23        307.75         3.06 o
   1   2  10        148.04        145.47         2.06 o
   2   2  10       2535.60       2550.50        20.40 o
   3   2  10        425.81        428.69         4.49 o
   4   2  10        309.02        290.77         4.28 o
   5   2  10         66.53         66.34         3.24 o
   6   2  10         23.59         24.42         2.43 o
   7   2  10        110.23        118.12         9.14 o
   8   2  10         49.47         44.49         6.95 o
  -7   3  10          2.55          3.45         2.99 o
  -6   3  10         34.01         32.36         3.24 o
  -5   3  10        101.09         99.82         3.22 o
  -4   3  10        119.00        120.99         2.82 o
  -3   3  10        356.45        342.34         3.94 o
  -2   3  10        123.53        131.79         2.26 o
  -1   3  10         38.33         36.43         1.26 o
   0   3  10         51.89         62.75         1.24 o
   1   3  10         43.16         40.51         1.15 o
   2   3  10        119.45        127.78         2.07 o
   3   3  10        338.83        319.28         4.89 o
   4   3  10        124.48        118.58         2.50 o
   5   3  10        102.39        101.12         3.37 o
   6   3  10         33.48         34.05         2.46 o
   7   3  10          3.06          4.62         2.57 o
  -7   4  10         79.49         80.87         4.73 o
  -6   4  10         25.43         17.52         3.13 o
  -5   4  10         88.28         95.99         3.77 o
  -4   4  10        816.12        786.73        10.12 o
  -3   4  10        130.43        123.25         2.37 o
  -2   4  10         98.26        108.50         2.07 o
  -1   4  10         66.41         65.40         1.56 o
   0   4  10        118.64        103.71         1.65 o
   1   4  10         68.63         66.41         1.30 o
   2   4  10        106.58        112.44         1.55 o
   3   4  10        128.62        118.43         3.46 o
   4   4  10        820.84        781.54         9.73 o
   5   4  10         91.99         89.08         2.62 o
   6   4  10         27.97         27.75         2.22 o
   7   4  10         76.75         88.84         4.18 o
  -7   5  10        104.57        108.28         5.98 o
  -6   5  10         86.65         84.14         4.52 o
  -5   5  10         74.65         73.96         3.90 o
  -4   5  10         56.36         62.71         3.12 o
  -3   5  10        478.00        469.90         5.69 o
  -2   5  10        962.70        943.00         8.64 o
  -1   5  10        228.91        210.68         3.01 o
   0   5  10         16.03         19.25         0.94 o
   1   5  10        228.02        211.92         2.67 o
   2   5  10        953.99        927.08         8.53 o
   3   5  10        489.29        476.52         6.89 o
   4   5  10         59.10         64.71         3.55 o
   5   5  10         74.11         86.20         2.77 o
   6   5  10         87.48         93.11         3.06 o
   7   5  10        106.96        117.08         4.66 o
  -7   6  10         12.68         14.56         7.08 o
  -6   6  10         76.28         78.07         6.90 o
  -5   6  10         68.75         67.33         3.55 o
  -4   6  10         54.48         54.37         3.39 o
  -3   6  10         83.11         76.92         2.59 o
  -2   6  10         39.43         36.35         1.54 o
  -1   6  10         45.35         43.25         1.48 o
   0   6  10        257.92        247.76         2.79 o
   1   6  10         41.02         41.07         1.19 o
   2   6  10         38.89         36.58         1.25 o
   3   6  10         78.40         76.03         2.85 o
   4   6  10         56.80         51.81         3.31 o
   5   6  10         68.90         65.39         3.01 o
   6   6  10         79.64         80.14         3.19 o
   7   6  10         11.37         13.44         2.51 o
  -7   7  10         54.71         56.24         5.83 o
  -6   7  10         46.08         48.50         6.42 o
  -5   7  10        172.85        154.69         8.44 o
  -4   7  10        179.21        197.15         5.95 o
  -3   7  10        171.82        173.80         4.89 o
  -2   7  10        256.13        243.32         3.82 o
  -1   7  10        208.44        202.43         3.14 o
   0   7  10        289.30        253.72         3.28 o
   1   7  10        207.49        196.12         2.85 o
   2   7  10        246.44        231.56         3.53 o
   3   7  10        163.60        168.79         4.24 o
   4   7  10        186.47        193.51         4.62 o
   5   7  10        174.60        168.76         3.78 o
   6   7  10         43.47         46.04         3.19 o
   7   7  10         52.80         49.32        10.49 o
  -7   8  10         45.94         49.51         5.85 o
  -6   8  10        148.62        149.10        13.26 o
  -5   8  10         27.95         29.30         4.31 o
  -4   8  10        158.64        167.88         7.12 o
  -3   8  10        266.81        260.29         6.85 o
  -2   8  10         48.74         52.30         2.80 o
  -1   8  10        352.04        325.96         4.73 o
   0   8  10          0.16          0.04         1.07 o
   1   8  10        346.77        319.33         4.52 o
   2   8  10         46.21         49.23         1.85 o
   3   8  10        263.03        264.87         4.75 o
   4   8  10        158.19        151.02         3.96 o
   5   8  10         30.16         38.51         2.34 o
   6   8  10        150.00        146.04         6.45 o
   7   8  10         47.01         59.28        10.86 o
  -6   9  10         83.41         81.11         7.96 o
  -5   9  10         88.10         86.08         6.03 o
  -4   9  10          0.82          0.53         3.52 o
  -3   9  10          2.71          0.09         2.74 o
  -2   9  10          4.23          5.50         2.22 o
  -1   9  10          1.77          3.94         1.75 o
   0   9  10        368.94        366.44         5.34 o
   1   9  10          1.41          2.37         1.26 o
   2   9  10          5.00          6.48         1.42 o
   3   9  10          2.18          1.75         1.55 o
   4   9  10          0.58         -0.76         1.54 o
   5   9  10         88.38         92.27         4.57 o
   6   9  10         81.92         89.02         5.34 o
  -6  10  10         24.29         15.78         6.26 o
  -5  10  10         10.77          4.49         5.67 o
  -4  10  10         47.06         44.92         4.95 o
  -3  10  10         86.84         81.38         5.93 o
  -2  10  10        151.71        143.66         4.99 o
  -1  10  10        188.89        180.30         4.74 o
   0  10  10         70.22         65.75         2.58 o
   1  10  10        187.31        184.13         4.55 o
   2  10  10        153.37        156.11         3.93 o
   3  10  10         92.22         86.79         3.12 o
   4  10  10         49.20         45.22         2.65 o
   5  10  10          9.49          8.72         3.20 o
   6  10  10         26.23         17.57         6.98 o
  -5  11  10         35.85         32.88         5.29 o
  -4  11  10         42.50         38.94         4.93 o
  -3  11  10        137.70        145.62         7.17 o
  -2  11  10        153.30        153.52         5.51 o
  -1  11  10         63.74         62.17         3.81 o
   0  11  10        273.58        277.79         6.07 o
   1  11  10         64.77         58.35         3.04 o
   2  11  10        155.34        151.10         4.05 o
   3  11  10        137.79        143.36         4.27 o
   4  11  10         42.32         38.04         2.80 o
   5  11  10         34.80         34.34         4.25 o
  -5  12  10         11.87         13.82         4.99 o
  -4  12  10         47.50         53.75         5.59 o
  -3  12  10         59.48         52.00         5.35 o
  -2  12  10         30.68         34.41         4.59 o
  -1  12  10        276.36        273.09         7.50 o
   0  12  10         17.07         19.79         2.55 o
   1  12  10        282.07        287.70         6.41 o
   2  12  10         30.64         43.88         2.73 o
   3  12  10         56.19         58.70         3.33 o
   4  12  10         48.01         53.43         3.80 o
   5  12  10         11.73          7.33         5.47 o
  -4  13  10         81.02         85.58         6.73 o
  -3  13  10         29.06         27.14         5.23 o
  -2  13  10         85.21         81.76         7.25 o
  -1  13  10         70.91         72.54         4.40 o
   0  13  10          2.01          4.33         2.91 o
   1  13  10         70.49         72.88         3.70 o
   2  13  10         81.34         84.91         4.47 o
   3  13  10         28.16         34.20         4.70 o
   4  13  10         76.62         86.03         5.49 o
  -3  14  10         22.60         28.69         5.18 o
  -2  14  10          3.70          4.36         5.87 o
  -1  14  10         42.32         47.65         4.60 o
   0  14  10         15.70         20.61         3.60 o
   1  14  10         41.41         36.32         3.30 o
   2  14  10          3.64          4.73         3.50 o
   3  14  10         23.22         21.41         4.13 o
  -2  15  10         34.73         45.05         5.05 o
  -1  15  10         34.73         30.83         4.60 o
   0  15  10         55.87         58.71         5.17 o
   1  15  10         33.72         41.56         4.16 o
   2  15  10         37.79         37.37         4.80 o
   1   0  11        300.52        274.68         2.92 o
   2   0  11         30.55         27.47         1.01 o
   3   0  11        759.66        726.71         6.98 o
   4   0  11          6.64          4.19         1.52 o
   5   0  11         29.84         24.37         2.26 o
   6   0  11         92.49        102.59         4.96 o
   7   0  11        202.04        190.39         6.51 o
  -7   1  11        225.42        237.42         6.98 o
  -6   1  11         17.85         17.71         2.80 o
  -5   1  11        153.61        152.71         4.36 o
  -4   1  11        192.52        183.33         3.48 o
  -3   1  11        496.37        500.79         5.46 o
  -2   1  11        285.00        290.42         3.32 o
  -1   1  11         11.15          9.74         0.79 o
   0   1  11        118.69        103.24         1.87 o
   1   1  11         10.45         12.02         0.87 o
   2   1  11        279.20        285.16         3.25 o
   3   1  11        503.86        504.43         6.17 o
   4   1  11        188.12        182.68         3.73 o
   5   1  11        151.11        149.37         4.08 o
   6   1  11         16.69         15.23         2.34 o
   7   1  11        225.94        236.35         7.72 o
  -7   2  11        175.68        180.57         6.23 o
  -6   2  11        174.07        173.83         5.71 o
  -5   2  11        479.14        445.84         7.91 o
  -4   2  11         51.65         49.38         2.17 o
  -3   2  11       1043.09       1035.40         9.93 o
  -2   2  11        880.23        878.32         8.20 o
  -1   2  11        569.14        543.05         4.86 o
   0   2  11        375.49        380.23         3.95 o
   1   2  11        557.74        531.30         5.06 o
   2   2  11        875.83        869.96         7.39 o
   3   2  11       1045.80       1017.29        11.02 o
   4   2  11         50.75         49.27         1.91 o
   5   2  11        477.02        440.36         7.65 o
   6   2  11        174.21        174.38         4.68 o
   7   2  11        181.04        180.44         7.55 o
  -7   3  11         75.60         76.18         4.59 o
  -6   3  11         83.80         89.64         4.35 o
  -5   3  11         78.13         78.55         3.44 o
  -4   3  11        170.32        164.61         4.25 o
  -3   3  11        416.62        400.00         4.96 o
  -2   3  11        425.94        438.61         4.79 o
  -1   3  11         24.40         27.43         1.18 o
   0   3  11        288.69        259.52         2.79 o
   1   3  11         23.43         28.55         1.15 o
   2   3  11        427.54        440.40         5.14 o
   3   3  11        426.63        398.02         5.67 o
   4   3  11        174.66        169.88         3.28 o
   5   3  11         73.71         71.01         2.71 o
   6   3  11         82.19         86.54         3.28 o
   7   3  11         75.86         78.49         4.98 o
  -7   4  11          4.56          8.08         3.27 o
  -6   4  11         87.62         89.36         4.55 o
  -5   4  11        315.79        298.23         7.36 o
  -4   4  11         31.16         29.86         2.19 o
  -3   4  11       1077.76       1057.46        11.08 o
  -2   4  11        131.41        117.37         2.46 o
  -1   4  11       1480.13       1485.34        12.70 o
   0   4  11        304.04        308.76         3.21 o
   1   4  11       1498.42       1499.52        14.58 o
   2   4  11        124.60        110.75         2.04 o
   3   4  11       1064.41       1062.75        15.84 o
   4   4  11         34.21         30.58         2.57 o
   5   4  11        316.11        303.65         5.64 o
   6   4  11         90.37         88.90         3.09 o
   7   4  11          3.99         10.68         2.69 o
  -7   5  11         45.32         51.13         4.90 o
  -6   5  11         73.73         75.80         4.40 o
  -5   5  11         75.94         75.75         4.09 o
  -4   5  11        208.32        217.35         5.79 o
  -3   5  11         59.10         72.65         2.40 o
  -2   5  11        477.27        464.03         5.30 o
  -1   5  11        303.68        301.88         4.06 o
   0   5  11         58.78         53.21         1.36 o
   1   5  11        300.46        305.79         3.55 o
   2   5  11        479.76        450.42         5.87 o
   3   5  11         61.11         76.63         3.02 o
   4   5  11        213.82        212.50         5.43 o
   5   5  11         72.81         75.38         3.39 o
   6   5  11         73.83         74.69         3.36 o
   7   5  11         45.44         57.92         9.30 o
  -7   6  11         31.85         33.63         5.23 o
  -6   6  11         38.68         44.22         3.98 o
  -5   6  11         44.53         48.65         5.09 o
  -4   6  11        108.07        118.99         4.57 o
  -3   6  11          2.70          2.51         1.92 o
  -2   6  11        405.05        381.76         4.74 o
  -1   6  11        132.70        123.12         2.39 o
   0   6  11        535.64        528.08         5.36 o
   1   6  11        127.35        115.10         1.98 o
   2   6  11        406.10        373.60         5.43 o
   3   6  11          4.06          7.32         2.49 o
   4   6  11        108.38        108.14         5.45 o
   5   6  11         42.24         42.32         2.39 o
   6   6  11         40.48         43.91         3.11 o
   7   6  11         31.33         28.46         6.57 o
  -7   7  11        101.30         89.43         9.05 o
  -6   7  11        112.77        107.54         8.68 o
  -5   7  11        121.53        125.59         6.72 o
  -4   7  11         48.66         50.15         3.64 o
  -3   7  11        639.44        616.62        10.57 o
  -2   7  11          1.72          1.92         1.51 o
  -1   7  11        171.88        158.11         2.98 o
   0   7  11        105.26        110.89         2.31 o
   1   7  11        168.96        154.13         2.84 o
   2   7  11          1.59          0.96         1.15 o
   3   7  11        638.27        611.27         8.73 o
   4   7  11         46.85         43.13         4.49 o
   5   7  11        120.00        113.89         3.67 o
   6   7  11        115.47        116.75         5.86 o
   7   7  11        103.32        101.94         8.97 o
  -6   8  11        109.48         95.77         8.26 o
  -5   8  11         23.46         21.66         5.50 o
  -4   8  11        541.17        553.93        18.35 o
  -3   8  11        128.91        134.57         4.99 o
  -2   8  11        447.64        446.66         7.93 o
  -1   8  11        591.60        573.24         7.36 o
   0   8  11        462.39        468.78         7.85 o
   1   8  11        581.02        557.16         7.15 o
   2   8  11        448.58        441.13         6.53 o
   3   8  11        130.77        144.44         5.45 o
   4   8  11        539.11        532.38         8.55 o
   5   8  11         25.30         22.90         2.38 o
   6   8  11        108.28         97.50         8.56 o
  -6   9  11         96.81        108.38        12.86 o
  -5   9  11        174.04        166.18        13.89 o
  -4   9  11         23.57         22.96         9.03 o
  -3   9  11         81.15         89.51         4.94 o
  -2   9  11         23.68         23.46         3.28 o
  -1   9  11         41.31         36.66         2.27 o
   0   9  11        156.73        138.95         3.15 o
   1   9  11         43.15         41.13         1.94 o
   2   9  11         22.10         19.87         1.85 o
   3   9  11         83.45         80.58         2.89 o
   4   9  11         25.18         28.55         1.96 o
   5   9  11        177.56        184.80         7.18 o
   6   9  11         93.47        107.30         8.46 o
  -5  10  11         29.31         37.54         5.22 o
  -4  10  11        129.26        124.22         8.38 o
  -3  10  11        178.44        186.41         7.74 o
  -2  10  11        245.12        255.64         8.13 o
  -1  10  11        142.37        142.58         5.10 o
   0  10  11        332.55        328.83         5.95 o
   1  10  11        139.54        137.23         3.94 o
   2  10  11        243.59        256.07         5.54 o
   3  10  11        178.32        169.40         5.98 o
   4  10  11        125.02        122.01         4.49 o
   5  10  11         30.92         38.06         3.97 o
  -5  11  11          8.65          2.69         4.56 o
  -4  11  11        157.66        156.06         7.84 o
  -3  11  11         73.33         59.12         5.35 o
  -2  11  11         60.60         60.90         4.50 o
  -1  11  11         15.16         18.36         2.72 o
   0  11  11         83.85         93.50         4.14 o
   1  11  11         15.28         11.48         2.13 o
   2  11  11         62.25         62.13         3.04 o
   3  11  11         71.47         71.40         3.16 o
   4  11  11        161.53        176.56         9.30 o
   5  11  11          8.60         11.60         5.42 o
  -4  12  11         51.38         65.42         7.70 o
  -3  12  11         37.61         39.04         5.02 o
  -2  12  11        162.57        174.62        11.07 o
  -1  12  11         69.39         68.40         4.21 o
   0  12  11         11.66         10.78         2.82 o
   1  12  11         68.96         70.87         3.49 o
   2  12  11        159.50        170.63         4.90 o
   3  12  11         37.06         34.61         3.29 o
   4  12  11         53.61         64.22         3.91 o
  -4  13  11         11.65         13.99         5.03 o
  -3  13  11         54.14         56.05         5.74 o
  -2  13  11         57.61         56.49         4.98 o
  -1  13  11         26.19         26.16         3.60 o
   0  13  11         15.61          9.51         3.11 o
   1  13  11         26.06         28.44         2.99 o
   2  13  11         59.45         64.06         6.41 o
   3  13  11         53.91         53.64         5.93 o
   4  13  11         10.48          8.75         3.77 o
  -3  14  11         14.83         18.55         5.11 o
  -2  14  11        279.85        267.02         9.10 o
  -1  14  11         30.86         35.01         4.44 o
   0  14  11        298.07        308.63         8.35 o
   1  14  11         30.66         39.67         4.28 o
   2  14  11        277.96        273.32         9.33 o
   3  14  11         14.68         12.83         3.93 o
  -1  15  11          0.73         -3.66         3.80 o
   0  15  11         80.23         78.70         5.57 o
   1  15  11          0.80          0.98         4.59 o
   0   0  12        848.85        844.47        17.36 o
   1   0  12         14.31         11.97         1.01 o
   2   0  12        170.74        158.50         2.23 o
   3   0  12        193.05        202.84         3.11 o
   4   0  12          0.96          1.62         1.68 o
   5   0  12        152.80        143.35         4.18 o
   6   0  12        142.41        152.29         4.66 o
   7   0  12          3.00         -2.42         3.11 o
  -7   1  12        139.91        148.06        11.30 o
  -6   1  12         47.99         48.03         3.48 o
  -5   1  12         10.49         12.90         2.15 o
  -4   1  12        202.45        207.78         4.91 o
  -3   1  12        333.90        321.58         4.66 o
  -2   1  12        144.40        150.24         2.33 o
  -1   1  12        111.25        119.23         1.98 o
   0   1  12          0.02         -0.86         0.86 o
   1   1  12        114.52        126.21         2.36 o
   2   1  12        144.38        143.59         2.51 o
   3   1  12        333.09        315.53         4.86 o
   4   1  12        203.07        199.85         4.45 o
   5   1  12         11.09         16.53         2.05 o
   6   1  12         46.97         49.01         2.98 o
   7   1  12        138.61        135.79         6.17 o
  -7   2  12         15.82         18.33         3.85 o
  -6   2  12         69.24         70.28         3.97 o
  -5   2  12         93.46         95.29         3.69 o
  -4   2  12        116.46        109.17         3.75 o
  -3   2  12         79.14         79.89         2.17 o
  -2   2  12        391.84        370.47         4.38 o
  -1   2  12        144.49        154.79         2.05 o
   0   2  12       1382.39       1346.41        12.04 o
   1   2  12        139.77        151.31         2.71 o
   2   2  12        403.15        376.30         4.36 o
   3   2  12         78.07         78.64         2.31 o
   4   2  12        107.81        102.57         3.32 o
   5   2  12         94.59        100.64         4.20 o
   6   2  12         70.99         70.51         3.21 o
   7   2  12         15.13         20.39         4.02 o
  -7   3  12          5.01          4.72         4.26 o
  -6   3  12        178.34        168.14         8.11 o
  -5   3  12         16.73         17.74         2.77 o
  -4   3  12         97.54        103.19         3.47 o
  -3   3  12         64.50         65.54         2.12 o
  -2   3  12        217.55        202.75         3.04 o
  -1   3  12         10.29         11.25         1.06 o
   0   3  12          1.20          1.77         0.85 o
   1   3  12         10.17         11.15         1.01 o
   2   3  12        215.71        196.00         3.24 o
   3   3  12         66.84         66.11         2.19 o
   4   3  12         99.72        100.02         3.34 o
   5   3  12         18.25         21.47         1.92 o
   6   3  12        172.50        166.28         4.51 o
   7   3  12          4.72          6.94         4.37 o
  -7   4  12         36.86         31.70         4.39 o
  -6   4  12         36.24         41.13         3.94 o
  -5   4  12        125.79        135.50         5.74 o
  -4   4  12        255.03        242.39         5.91 o
  -3   4  12          3.34          1.69         1.45 o
  -2   4  12          1.01          2.18         1.15 o
  -1   4  12        180.87        175.96         2.65 o
   0   4  12       1133.06       1094.39         9.48 o
   1   4  12        176.10        167.69         3.02 o
   2   4  12          2.02          3.43         1.12 o
   3   4  12          4.47          3.18         2.65 o
   4   4  12        250.69        234.42         9.76 o
   5   4  12        127.00        133.19         4.20 o
   6   4  12         38.53         41.78         2.41 o
   7   4  12         36.45         34.14         5.31 o
  -7   5  12         45.47         35.12         4.58 o
  -6   5  12        117.06        125.63         6.19 o
  -5   5  12         88.54         94.74         5.13 o
  -4   5  12         99.25        101.33         4.34 o
  -3   5  12        148.33        138.96         3.79 o
  -2   5  12         53.40         52.94         1.81 o
  -1   5  12         13.20         11.90         1.17 o
   0   5  12        490.87        490.19         5.03 o
   1   5  12         13.76         12.89         0.93 o
   2   5  12         55.20         50.97         1.86 o
   3   5  12        147.15        148.11         5.42 o
   4   5  12         98.20        103.97         5.76 o
   5   5  12         89.93         89.80         3.19 o
   6   5  12        117.66        133.20         5.37 o
   7   5  12         43.65         51.11        10.83 o
  -7   6  12         32.68         33.58         7.17 o
  -6   6  12        186.16        184.56         8.63 o
  -5   6  12        110.29        105.06         8.17 o
  -4   6  12         18.18         18.14         2.89 o
  -3   6  12         18.83         24.74         2.59 o
  -2   6  12        550.27        545.89         7.12 o
  -1   6  12        284.15        258.81         4.19 o
   0   6  12         63.51         65.84         1.80 o
   1   6  12        270.76        245.24         3.65 o
   2   6  12        546.24        537.99         7.34 o
   3   6  12         22.35         28.51         3.05 o
   4   6  12         15.50         16.06         3.75 o
   5   6  12        110.87        109.19         8.74 o
   6   6  12        188.50        192.09         6.97 o
   7   6  12         32.83         32.05         6.70 o
  -6   7  12          6.24          0.87         5.15 o
  -5   7  12        139.12        127.69         6.87 o
  -4   7  12         29.31         39.42         3.53 o
  -3   7  12         48.57         53.09         3.56 o
  -2   7  12         72.90         66.17         3.00 o
  -1   7  12         18.20         18.22         1.51 o
   0   7  12         34.28         27.13         1.44 o
   1   7  12         17.21         11.70         1.44 o
   2   7  12         70.90         61.65         2.20 o
   3   7  12         51.25         52.76         1.88 o
   4   7  12         31.33         31.11         4.31 o
   5   7  12        142.11        146.49         7.30 o
   6   7  12          5.28         11.99         5.31 o
  -6   8  12          6.71         11.68         5.79 o
  -5   8  12        150.87        143.02         9.18 o
  -4   8  12        291.34        300.21         9.99 o
  -3   8  12        228.14        225.11         7.11 o
  -2   8  12          8.05          7.20         2.55 o
  -1   8  12        183.10        177.47         3.87 o
   0   8  12         41.08         40.91         1.75 o
   1   8  12        189.10        190.23         4.84 o
   2   8  12          9.21          9.00         1.95 o
   3   8  12        220.79        209.57         4.44 o
   4   8  12        291.81        293.83         8.16 o
   5   8  12        155.13        151.67        13.22 o
   6   8  12          7.68          1.46         6.55 o
  -6   9  12         80.88         82.89        11.98 o
  -5   9  12          9.84         -0.96         5.83 o
  -4   9  12         90.68         85.08         5.94 o
  -3   9  12        285.84        289.05         9.59 o
  -2   9  12         76.25         65.94         4.29 o
  -1   9  12         43.40         44.92         2.76 o
   0   9  12          9.44          9.55         1.50 o
   1   9  12         43.58         39.28         2.36 o
   2   9  12         74.15         68.59         2.78 o
   3   9  12        287.61        281.55         5.56 o
   4   9  12         90.82         90.94         3.43 o
   5   9  12          8.39          6.17         5.13 o
   6   9  12         82.88         71.75         7.81 o
  -5  10  12         53.24         61.83        10.38 o
  -4  10  12         23.50         29.96         4.73 o
  -3  10  12         78.94         77.63         7.09 o
  -2  10  12        179.13        183.68         6.72 o
  -1  10  12        146.85        148.73         5.27 o
   0  10  12          0.73          0.06         2.14 o
   1  10  12        149.00        145.01         4.37 o
   2  10  12        176.97        179.69         4.60 o
   3  10  12         80.98         86.08         3.40 o
   4  10  12         24.82         21.33         4.47 o
   5  10  12         49.70         54.58         6.99 o
  -5  11  12        121.60        119.36        13.06 o
  -4  11  12         35.24         30.20         5.11 o
  -3  11  12         83.73         90.50        11.74 o
  -2  11  12        121.72        121.93         6.91 o
  -1  11  12         87.44         79.52         3.92 o
   0  11  12          0.42          4.45         2.64 o
   1  11  12         87.04         88.81         3.33 o
   2  11  12        120.74        117.70         5.32 o
   3  11  12         85.25         91.45         3.60 o
   4  11  12         34.63         39.73         6.55 o
   5  11  12        119.13        117.01         8.91 o
  -4  12  12         10.97          7.76         4.48 o
  -3  12  12         95.11        100.50        13.00 o
  -2  12  12         14.52         12.13         3.74 o
  -1  12  12        264.91        272.94         7.80 o
   0  12  12        129.42        138.94         5.39 o
   1  12  12        272.41        289.63         7.09 o
   2  12  12         14.30         18.23         2.82 o
   3  12  12         90.51         93.86         4.41 o
   4  12  12         11.32          7.40         5.26 o
  -3  13  12        109.13        113.25         7.20 o
  -2  13  12         86.66         87.38         6.90 o
  -1  13  12         62.24         65.36         4.11 o
   0  13  12         54.46         58.86         4.15 o
   1  13  12         61.87         68.87         5.39 o
   2  13  12         88.28         89.12         4.86 o
   3  13  12        109.53        110.27         8.06 o
  -2  14  12          0.18          3.30         3.91 o
  -1  14  12         60.39         80.85         5.63 o
   0  14  12          6.91          9.82         3.88 o
   1  14  12         55.08         66.03         5.67 o
   2  14  12          0.18          0.70         3.53 o
   1   0  13        633.20        605.56         6.87 o
   2   0  13          2.80          3.61         1.00 o
   3   0  13         51.54         47.91         2.02 o
   4   0  13        116.58        119.98         3.87 o
   5   0  13        100.04         97.10         4.02 o
   6   0  13        127.42        130.33         4.46 o
   7   0  13         96.86        103.50         7.30 o
  -7   1  13        367.39        368.84        10.19 o
  -6   1  13         56.05         53.47         3.69 o
  -5   1  13        125.63        136.02         6.65 o
  -4   1  13        231.03        236.16         5.65 o
  -3   1  13         19.04         20.59         1.75 o
  -2   1  13        982.00        965.34         9.04 o
  -1   1  13          6.39          8.22         1.15 o
   0   1  13          9.48          8.43         1.18 o
   1   1  13          6.58          8.23         1.14 o
   2   1  13        994.34        969.80         9.17 o
   3   1  13         18.63         20.78         1.75 o
   4   1  13        238.09        240.34         5.00 o
   5   1  13        127.73        138.21         4.01 o
   6   1  13         57.39         55.71         3.13 o
   7   1  13        364.93        385.40        10.09 o
  -7   2  13        146.18        158.94         6.87 o
  -6   2  13         41.30         43.93         3.64 o
  -5   2  13        145.65        146.81         5.17 o
  -4   2  13         70.74         77.65         3.38 o
  -3   2  13        265.57        262.27         4.46 o
  -2   2  13        206.29        217.58         3.29 o
  -1   2  13        482.97        460.17         4.75 o
   0   2  13        406.68        391.26         4.77 o
   1   2  13        489.22        470.58         5.38 o
   2   2  13        210.32        217.21         3.71 o
   3   2  13        268.95        254.00         4.90 o
   4   2  13         72.47         72.36         2.88 o
   5   2  13        145.14        149.24         4.67 o
   6   2  13         43.25         49.73         3.11 o
   7   2  13        145.74        154.04         7.11 o
  -7   3  13         28.28         22.47         4.01 o
  -6   3  13        103.89        103.48         5.56 o
  -5   3  13         69.41         76.12         4.57 o
  -4   3  13        221.25        207.75         5.40 o
  -3   3  13        210.25        200.39         3.98 o
  -2   3  13        377.64        362.02         4.57 o
  -1   3  13        261.02        267.72         3.48 o
   0   3  13        379.44        390.36         4.52 o
   1   3  13        262.39        262.66         3.90 o
   2   3  13        371.29        345.26         5.59 o
   3   3  13        204.91        194.12         4.27 o
   4   3  13        222.45        199.40         4.96 o
   5   3  13         70.07         71.96         3.36 o
   6   3  13        101.69         96.65         4.33 o
   7   3  13         29.28         25.23         9.10 o
  -7   4  13         45.94         50.50         6.18 o
  -6   4  13        211.32        221.07         8.07 o
  -5   4  13         46.43         44.14         4.12 o
  -4   4  13          0.37          0.32         2.65 o
  -3   4  13        758.54        733.53         9.40 o
  -2   4  13        183.72        182.21         3.13 o
  -1   4  13        519.20        507.04         5.41 o
   0   4  13          9.25         11.54         1.02 o
   1   4  13        519.08        508.77         6.43 o
   2   4  13        178.59        169.05         3.63 o
   3   4  13        759.96        729.78        11.63 o
   4   4  13          0.42          7.21         4.13 o
   5   4  13         44.11         43.55         2.64 o
   6   4  13        207.66        218.59         7.05 o
   7   4  13         46.94         59.44         7.68 o
  -6   5  13         51.37         44.54         4.66 o
  -5   5  13         40.95         40.24         4.04 o
  -4   5  13        110.14        103.35         9.33 o
  -3   5  13        217.75        228.35         5.28 o
  -2   5  13        649.15        632.34         8.25 o
  -1   5  13        193.76        186.65         3.07 o
   0   5  13        438.97        423.99         5.02 o
   1   5  13        188.34        183.01         3.60 o
   2   5  13        633.48        611.97         8.88 o
   3   5  13        220.52        228.61         7.98 o
   4   5  13        110.67        108.58         5.89 o
   5   5  13         41.08         23.39         4.49 o
   6   5  13         52.61         50.08         3.92 o
  -6   6  13         59.23         55.26         5.81 o
  -5   6  13        105.43        104.67         5.62 o
  -4   6  13        175.44        174.81         6.60 o
  -3   6  13         20.37         21.31         2.56 o
  -2   6  13        176.90        173.55         4.23 o
  -1   6  13        191.53        193.42         3.47 o
   0   6  13         96.65         87.12         2.14 o
   1   6  13        197.54        193.71         4.13 o
   2   6  13        173.84        171.29         4.00 o
   3   6  13         23.28         20.55         3.62 o
   4   6  13        180.36        183.77         8.23 o
   5   6  13        111.23        113.85         6.59 o
   6   6  13         56.96         58.74         6.97 o
  -6   7  13         22.54         10.24         5.87 o
  -5   7  13        318.25        332.00        11.21 o
  -4   7  13         29.03         29.00         3.79 o
  -3   7  13        351.11        356.14         9.16 o
  -2   7  13         85.80         82.43         3.58 o
  -1   7  13        244.32        245.30         4.75 o
   0   7  13        506.15        498.51         6.35 o
   1   7  13        241.59        235.38         7.01 o
   2   7  13         85.23         81.17         2.64 o
   3   7  13        354.64        343.59         7.41 o
   4   7  13         30.90         32.43         4.44 o
   5   7  13        323.79        339.59        11.25 o
   6   7  13         21.68         26.07         6.14 o
  -6   8  13        114.49        127.83         9.70 o
  -5   8  13         51.36         55.27        12.52 o
  -4   8  13        135.80        128.03        27.92 o
  -3   8  13         84.63         78.03         4.74 o
  -2   8  13        529.01        516.33        11.45 o
  -1   8  13        185.46        179.27         5.05 o
   0   8  13         37.71         34.18         2.14 o
   1   8  13        185.57        178.43         4.04 o
   2   8  13        527.27        500.94         8.35 o
   3   8  13         82.04         75.56         2.58 o
   4   8  13        136.22        137.40         8.47 o
   5   8  13         54.81         61.64         5.66 o
   6   8  13        115.85        130.13        23.26 o
  -5   9  13         40.70         24.49         8.94 o
  -4   9  13          7.82          6.97         6.45 o
  -3   9  13        357.36        355.83        10.95 o
  -2   9  13         67.83         63.88         4.38 o
  -1   9  13         93.51         99.91         4.31 o
   0   9  13          0.16         -1.99         1.99 o
   1   9  13         91.43         93.65         3.08 o
   2   9  13         69.55         62.19         2.78 o
   3   9  13        348.91        338.69         6.34 o
   4   9  13          7.75          7.28         2.87 o
   5   9  13         41.07         54.95         6.97 o
  -5  10  13         88.14         91.58        16.34 o
  -4  10  13        104.74        101.93         6.82 o
  -3  10  13         67.54         76.16         5.76 o
  -2  10  13        145.48        138.50         6.07 o
  -1  10  13         59.84         63.44         3.91 o
   0  10  13         58.42         65.27         3.45 o
   1  10  13         58.94         61.70         3.03 o
   2  10  13        146.81        148.85         4.22 o
   3  10  13         67.12         70.08         2.90 o
   4  10  13        101.53        108.04         8.03 o
   5  10  13         86.81         93.64         8.31 o
  -4  11  13         90.68         99.56         8.79 o
  -3  11  13        189.60        195.82        10.65 o
  -2  11  13        115.33        107.77         5.13 o
  -1  11  13         75.65         77.23         4.35 o
   0  11  13         22.88         28.61         3.00 o
   1  11  13         75.50         75.97         3.72 o
   2  11  13        115.55        113.15         3.94 o
   3  11  13        193.06        215.46         6.66 o
   4  11  13         89.29         99.59        11.93 o
  -4  12  13        193.09        213.22        12.03 o
  -3  12  13         58.98         59.62         6.87 o
  -2  12  13         44.37         38.57         4.52 o
  -1  12  13          5.32          7.79         2.96 o
   0  12  13          0.61          2.68         2.63 o
   1  12  13          5.59          8.26         3.16 o
   2  12  13         47.46         56.91         4.64 o
   3  12  13         60.99         59.35         3.82 o
   4  12  13        191.59        211.49        11.40 o
  -3  13  13         86.81         96.43         8.94 o
  -2  13  13         39.13         30.76         4.54 o
  -1  13  13         91.53        107.25         6.09 o
   0  13  13         20.07         26.91         7.40 o
   1  13  13         91.54         96.90         6.79 o
   2  13  13         38.27         33.77         3.85 o
   3  13  13         86.55         91.92         5.57 o
  -1  14  13         12.98          3.00         3.98 o
   0  14  13          4.24          9.90         4.71 o
   1  14  13         12.67          8.76         4.45 o
   0   0  14        387.49        403.27         7.30 o
   1   0  14        742.26        724.37         8.11 o
   2   0  14         53.82         55.07         2.08 o
   3   0  14         71.74         70.03         2.79 o
   4   0  14         29.12         29.20         2.72 o
   5   0  14         22.22         17.76         2.78 o
   6   0  14         13.05         16.32         4.51 o
   7   0  14         31.66         39.57         4.39 o
  -7   1  14         78.36         81.54         6.11 o
  -6   1  14         56.35         53.28         4.52 o
  -5   1  14         17.37         17.32         2.86 o
  -4   1  14         40.95         43.86         3.08 o
  -3   1  14        207.55        206.44         4.36 o
  -2   1  14        383.40        385.09         5.29 o
  -1   1  14        904.54        890.74         9.30 o
   0   1  14        151.81        139.40         2.76 o
   1   1  14        913.71        883.56        10.09 o
   2   1  14        385.96        387.19         6.07 o
   3   1  14        203.12        200.10         5.76 o
   4   1  14         39.74         39.91         3.27 o
   5   1  14         20.12         17.85         2.60 o
   6   1  14         57.81         56.05         4.35 o
   7   1  14         75.41         77.98         5.61 o
  -7   2  14         55.82         60.47         8.85 o
  -6   2  14         62.12         63.87         4.83 o
  -5   2  14        464.43        459.43        11.06 o
  -4   2  14         79.97         79.82         3.83 o
  -3   2  14        155.53        148.68         4.29 o
  -2   2  14        104.31        102.95         2.98 o
  -1   2  14         15.06         19.42         1.25 o
   0   2  14        126.94        115.89         2.45 o
   1   2  14         14.36         18.59         1.65 o
   2   2  14        101.54         94.06         3.58 o
   3   2  14        157.72        146.93         4.48 o
   4   2  14         81.92         70.63         3.40 o
   5   2  14        467.49        456.91        10.13 o
   6   2  14         61.66         64.60         4.98 o
   7   2  14         51.40         67.87        11.31 o
  -6   3  14        143.07        148.90         6.73 o
  -5   3  14         18.24         24.17         3.65 o
  -4   3  14          0.75         -0.25         2.73 o
  -3   3  14         70.66         72.94         2.60 o
  -2   3  14        207.12        198.49         3.72 o
  -1   3  14        133.90        136.27         2.67 o
   0   3  14        122.08        130.31         2.55 o
   1   3  14        125.98        121.33         3.11 o
   2   3  14        200.69        184.68         4.26 o
   3   3  14         79.29         82.54         2.85 o
   4   3  14          0.99          0.37         1.76 o
   5   3  14         16.93         17.13         2.44 o
   6   3  14        143.10        150.54         8.77 o
  -6   4  14         10.21         18.63         4.06 o
  -5   4  14         11.36          8.74         3.30 o
  -4   4  14         16.14         14.97         3.16 o
  -3   4  14         90.59         98.14         3.87 o
  -2   4  14         13.64         15.90         1.67 o
  -1   4  14         61.62         64.58         1.98 o
   0   4  14         71.60         73.33         2.21 o
   1   4  14         62.90         65.62         2.22 o
   2   4  14         12.42         12.68         1.66 o
   3   4  14         90.11         99.75         2.89 o
   4   4  14         14.70         10.16         4.30 o
   5   4  14         10.47          8.98         2.49 o
   6   4  14         10.35         10.10         4.89 o
  -6   5  14         15.55         15.21         4.16 o
  -5   5  14        282.22        288.35         9.03 o
  -4   5  14        350.98        377.87         9.85 o
  -3   5  14         73.53         70.28         3.78 o
  -2   5  14        195.89        182.98         3.90 o
  -1   5  14        477.04        470.41         5.94 o
   0   5  14        138.14        138.54         3.25 o
   1   5  14        476.85        451.49         7.27 o
   2   5  14        192.70        176.50         4.01 o
   3   5  14         66.87         60.99         2.72 o
   4   5  14        353.98        339.04        10.85 o
   5   5  14        281.77        298.31        10.44 o
   6   5  14         15.11         12.61         4.46 o
  -6   6  14         45.32         35.99         5.57 o
  -5   6  14         50.01         55.73         4.89 o
  -4   6  14         57.39         55.90         5.32 o
  -3   6  14        125.75        119.91         4.79 o
  -2   6  14        252.74        252.19         5.50 o
  -1   6  14         29.74         26.08         1.98 o
   0   6  14         22.85         21.36         2.24 o
   1   6  14         29.11         29.59         2.12 o
   2   6  14        248.19        239.48         4.91 o
   3   6  14        127.60        118.42         4.11 o
   4   6  14         60.50         58.04         5.10 o
   5   6  14         49.49         54.82         5.53 o
   6   6  14         42.20         34.97         7.35 o
  -6   7  14         10.85          8.16         5.03 o
  -5   7  14        148.36        137.47        10.54 o
  -4   7  14         67.93         71.41         5.92 o
  -3   7  14          9.29          7.57         2.57 o
  -2   7  14          7.91         14.59         3.45 o
  -1   7  14        197.25        201.92         4.61 o
   0   7  14         20.09         22.09         2.30 o
   1   7  14        198.28        202.66         6.38 o
   2   7  14         10.35          9.69         1.72 o
   3   7  14         10.97         14.73         2.22 o
   4   7  14         69.45         75.67         5.63 o
   5   7  14        150.12        141.48         7.71 o
   6   7  14          9.38          6.62         5.55 o
  -5   8  14         37.28         37.12         6.56 o
  -4   8  14        342.61        323.65        13.56 o
  -3   8  14         67.44         57.24         5.11 o
  -2   8  14         41.80         50.31         3.62 o
  -1   8  14         16.47         20.27         2.79 o
   0   8  14          0.28         -1.39         2.18 o
   1   8  14         17.25         18.08         2.13 o
   2   8  14         43.50         48.00         2.44 o
   3   8  14         69.52         63.96         4.41 o
   4   8  14        341.96        348.37        11.18 o
   5   8  14         38.38         49.10         5.59 o
  -5   9  14         42.09         41.81         7.01 o
  -4   9  14         23.66         29.03         5.96 o
  -3   9  14         30.08         32.84         4.68 o
  -2   9  14         62.09         65.20         4.09 o
  -1   9  14         10.24         14.97         2.89 o
   0   9  14        195.38        195.88         5.76 o
   1   9  14          9.77         11.76         2.12 o
   2   9  14         57.99         67.52         2.65 o
   3   9  14         28.18         30.60         2.83 o
   4   9  14         23.74         21.24         4.70 o
   5   9  14         44.11         49.53        11.83 o
  -4  10  14          9.13          8.51         7.33 o
  -3  10  14         25.69         29.93         6.79 o
  -2  10  14          4.97          8.25         3.09 o
  -1  10  14         17.67         12.66         3.06 o
   0  10  14         53.03         57.98         4.07 o
   1  10  14         18.36         19.10         2.30 o
   2  10  14          5.42          5.79         1.89 o
   3  10  14         24.95         23.37         3.77 o
   4  10  14          8.96         13.10         4.67 o
  -4  11  14         59.19         58.36        14.35 o
  -3  11  14         46.38         51.63         9.30 o
  -2  11  14        211.59        232.25         9.49 o
  -1  11  14        101.93        107.71         4.98 o
   0  11  14        272.85        286.42         9.99 o
   1  11  14        100.20        110.52         4.50 o
   2  11  14        209.65        227.24         6.19 o
   3  11  14         47.10         44.86         5.36 o
   4  11  14         56.19         65.11        11.80 o
  -3  12  14          8.30         11.10         4.88 o
  -2  12  14         84.53         88.93         5.76 o
  -1  12  14         29.56         35.06         4.24 o
   0  12  14         71.94         71.93         4.39 o
   1  12  14         29.63         34.47         4.58 o
   2  12  14         85.19         90.61         4.85 o
   3  12  14          8.54          4.58         4.53 o
  -2  13  14         27.91         30.04         5.80 o
  -1  13  14         68.15         59.10         5.97 o
   0  13  14        148.57        155.72         9.05 o
   1  13  14         67.98         68.13         5.66 o
   2  13  14         32.26         38.18         5.76 o
   1   0  15         32.80         29.38         1.83 o
   2   0  15          1.57          1.61         1.65 o
   3   0  15        255.53        241.91         5.85 o
   4   0  15        112.93        119.05         5.94 o
   5   0  15         32.23         27.56         3.81 o
   6   0  15        191.70        183.29        10.41 o
  -6   1  15         38.95         35.45         7.50 o
  -5   1  15          1.98         -0.19         2.74 o
  -4   1  15        373.97        364.11         9.02 o
  -3   1  15         31.07         26.91         2.78 o
  -2   1  15        492.14        488.92         7.91 o
  -1   1  15         38.53         39.62         1.82 o
   0   1  15        284.29        269.21         4.08 o
   1   1  15         39.20         36.95         1.94 o
   2   1  15        503.72        471.90         8.28 o
   3   1  15         31.74         27.75         2.35 o
   4   1  15        377.70        359.49         8.61 o
   5   1  15          1.92          4.98         3.59 o
   6   1  15         37.31         37.22         4.62 o
  -6   2  15         81.38         79.20         6.49 o
  -5   2  15         28.19         27.34         3.78 o
  -4   2  15         59.47         58.56         3.63 o
  -3   2  15        142.73        145.28         4.55 o
  -2   2  15         49.63         42.57         3.23 o
  -1   2  15        335.56        337.33         4.75 o
   0   2  15         75.45         72.43         2.19 o
   1   2  15        330.76        320.69         5.56 o
   2   2  15         49.44         41.49         2.35 o
   3   2  15        142.98        145.51         4.13 o
   4   2  15         61.72         62.85         6.60 o
   5   2  15         26.75         29.95         3.02 o
   6   2  15         79.23         94.48         8.44 o
  -6   3  15        211.48        237.94        10.08 o
  -5   3  15         57.48         69.93         4.83 o
  -4   3  15         64.17         61.55         4.25 o
  -3   3  15        103.95        101.05         3.89 o
  -2   3  15        671.17        662.40        10.27 o
  -1   3  15        321.43        331.40         5.63 o
   0   3  15        547.74        526.30         6.95 o
   1   3  15        316.06        319.06         8.55 o
   2   3  15        680.18        662.92        10.49 o
   3   3  15        105.98        104.28         3.35 o
   4   3  15         59.35         59.50         5.40 o
   5   3  15         56.03         61.19         6.79 o
   6   3  15        212.07        266.94        13.07 o
  -6   4  15        323.39        317.77        11.46 o
  -5   4  15          9.78          9.33         3.61 o
  -4   4  15        112.24        120.55         6.00 o
  -3   4  15         57.35         56.16         3.61 o
  -2   4  15        121.33        122.97         3.76 o
  -1   4  15         72.98         71.03         2.65 o
   0   4  15         13.31         16.72         1.75 o
   1   4  15         74.28         73.90         2.68 o
   2   4  15        118.97        120.75         3.43 o
   3   4  15         55.54         50.15         3.71 o
   4   4  15        112.62        108.02         7.17 o
   5   4  15          9.92         13.05         3.04 o
   6   4  15        321.51        345.57        12.05 o
  -6   5  15        127.75        138.33         8.03 o
  -5   5  15          8.94         11.35         3.79 o
  -4   5  15         43.33         37.56         4.09 o
  -3   5  15         75.56         80.61         4.40 o
  -2   5  15        133.15        137.17         3.85 o
  -1   5  15        150.64        149.67         4.20 o
   0   5  15        443.36        435.60         6.69 o
   1   5  15        149.63        143.04         5.23 o
   2   5  15        134.91        138.81         3.66 o
   3   5  15         76.75         76.85         2.52 o
   4   5  15         39.42         40.29         4.75 o
   5   5  15          7.73          9.97         4.32 o
   6   5  15        130.66        122.27         7.66 o
  -6   6  15         11.99         10.95         6.85 o
  -5   6  15        115.14        117.64         6.17 o
  -4   6  15         76.95         74.30         4.91 o
  -3   6  15        101.13         87.67         4.80 o
  -2   6  15         38.12         35.91         2.90 o
  -1   6  15         57.07         54.77         4.14 o
   0   6  15         94.29        103.66         4.46 o
   1   6  15         57.59         60.17         2.85 o
   2   6  15         38.52         37.46         2.18 o
   3   6  15        100.94         92.59         3.16 o
   4   6  15         74.55         79.34         5.78 o
   5   6  15        116.51        108.26         6.98 o
   6   6  15         12.61         14.10         5.97 o
  -5   7  15         25.89         25.54         5.03 o
  -4   7  15         76.02         77.34         5.90 o
  -3   7  15        391.30        407.15        14.10 o
  -2   7  15        136.13        129.27         6.84 o
  -1   7  15        242.96        226.87         8.41 o
   0   7  15        587.83        581.13        10.88 o
   1   7  15        240.76        242.26         5.22 o
   2   7  15        139.86        139.62         4.10 o
   3   7  15        396.57        391.81         9.21 o
   4   7  15         76.50         76.61         5.88 o
   5   7  15         25.27         27.53         5.10 o
  -5   8  15         23.33         21.30         6.36 o
  -4   8  15         19.64         31.69         7.89 o
  -3   8  15         27.68         27.95         5.56 o
  -2   8  15        170.24        168.50         5.83 o
  -1   8  15         43.54         39.45         3.71 o
   0   8  15          0.17         -1.99         2.25 o
   1   8  15         43.07         39.36         2.55 o
   2   8  15        171.22        173.69         4.36 o
   3   8  15         28.54         30.71         2.72 o
   4   8  15         19.01         11.49         4.43 o
   5   8  15         20.95         17.93         5.40 o
  -4   9  15         17.10         16.37         5.85 o
  -3   9  15        364.64        366.99        14.19 o
  -2   9  15         47.81         45.49         3.86 o
  -1   9  15         36.28         39.26         3.89 o
   0   9  15         89.27         95.57         6.34 o
   1   9  15         36.92         41.36         3.13 o
   2   9  15         49.14         45.66         2.65 o
   3   9  15        359.40        373.81        13.82 o
   4   9  15         18.64         29.93         4.86 o
  -4  10  15         70.18         73.45        11.76 o
  -3  10  15         62.84         62.71         7.28 o
  -2  10  15        111.60        105.56         5.15 o
  -1  10  15         20.18         27.08         3.85 o
   0  10  15         51.53         53.61         4.15 o
   1  10  15         20.19         18.54         2.85 o
   2  10  15        110.63        116.07         4.40 o
   3  10  15         62.01         68.40         4.29 o
   4  10  15         70.00         73.14         7.14 o
  -3  11  15        100.44         93.80         7.09 o
  -2  11  15         18.89         23.11         4.67 o
  -1  11  15        186.48        188.97         9.35 o
   0  11  15         71.74         76.98         4.85 o
   1  11  15        194.97        213.40         8.21 o
   2  11  15         18.09         17.49         2.79 o
   3  11  15         98.02        102.23         6.81 o
  -2  12  15         95.61         97.26        11.60 o
  -1  12  15         14.71         27.54         4.81 o
   0  12  15         11.45         23.73         4.55 o
   1  12  15         14.34         15.27         4.09 o
   2  12  15         94.37        101.93         6.14 o
   0  13  15         29.84         40.22         5.44 o
   0   0  16         54.72         55.61         3.26 o
   1   0  16         12.72         14.04         1.91 o
   2   0  16        438.95        426.49         7.87 o
   3   0  16        101.92         96.87         3.78 o
   4   0  16          0.47         -1.92         2.45 o
   5   0  16          6.26          5.41         2.96 o
   6   0  16         77.06         67.05         7.78 o
  -6   1  16         30.63         29.67         6.37 o
  -5   1  16         31.87         28.12         4.38 o
  -4   1  16         54.58         60.89         4.02 o
  -3   1  16        172.48        169.14         5.11 o
  -2   1  16         77.09         76.03         3.07 o
  -1   1  16        628.45        619.43         8.21 o
   0   1  16         42.96         43.03         2.68 o
   1   1  16        636.81        619.16        11.11 o
   2   1  16         75.66         76.42         3.14 o
   3   1  16        173.11        167.92         5.78 o
   4   1  16         53.94         56.13         3.70 o
   5   1  16         31.00         28.74         4.08 o
   6   1  16         28.73         24.44         4.57 o
  -6   2  16        133.33        137.87         9.86 o
  -5   2  16        191.13        197.86         8.36 o
  -4   2  16         11.95         12.49         3.59 o
  -3   2  16        147.57        145.68         4.95 o
  -2   2  16          5.38          6.86         2.19 o
  -1   2  16         80.50         72.57         2.83 o
   0   2  16        800.45        777.79        10.26 o
   1   2  16         82.54         86.36         3.26 o
   2   2  16          4.03          4.67         1.87 o
   3   2  16        151.48        150.60         4.36 o
   4   2  16         10.98         12.97         2.19 o
   5   2  16        190.53        192.21        10.94 o
   6   2  16        128.33        133.91        17.44 o
  -6   3  16         40.96         31.96         6.76 o
  -5   3  16         58.05         61.14         7.01 o
  -4   3  16        159.81        166.49         7.33 o
  -3   3  16         33.56         34.61         4.09 o
  -2   3  16          4.13          4.98         2.37 o
  -1   3  16          3.30          0.52         2.09 o
   0   3  16          0.24         -1.49         1.55 o
   1   3  16          4.66          3.41         1.94 o
   2   3  16          3.42          3.20         1.93 o
   3   3  16         34.21         32.62         2.52 o
   4   3  16        158.74        154.98         6.28 o
   5   3  16         54.47         50.85         4.29 o
   6   3  16         42.77         46.51         7.42 o
  -6   4  16         63.45         62.21         7.76 o
  -5   4  16        217.69        200.33         8.74 o
  -4   4  16         12.95         11.75         3.91 o
  -3   4  16        132.99        128.30         6.34 o
  -2   4  16         10.02         13.49         3.03 o
  -1   4  16         29.33         29.44         2.58 o
   0   4  16        339.53        340.19         5.72 o
   1   4  16         27.57         26.27         2.15 o
   2   4  16         10.32         10.16         1.91 o
   3   4  16        137.80        143.81         6.38 o
   4   4  16         14.17         10.01         2.36 o
   5   4  16        211.93        200.40        14.52 o
   6   4  16         64.55         65.51         6.56 o
  -5   5  16         37.43         28.10         5.14 o
  -4   5  16        234.33        236.99        13.73 o
  -3   5  16        370.29        368.31        10.90 o
  -2   5  16        231.22        227.29         7.26 o
  -1   5  16        130.51        127.57         4.65 o
   0   5  16        180.12        173.22         4.81 o
   1   5  16        130.96        135.27         4.14 o
   2   5  16        235.30        226.68         4.97 o
   3   5  16        361.17        343.09         7.52 o
   4   5  16        239.02        235.48        11.08 o
   5   5  16         38.66         30.84         6.09 o
  -5   6  16         85.75         91.72         6.69 o
  -4   6  16        109.36        111.40        12.93 o
  -3   6  16         79.86         65.07         6.54 o
  -2   6  16         27.38         26.17         3.58 o
  -1   6  16         28.20         32.30         3.14 o
   0   6  16         85.72         89.03         3.86 o
   1   6  16         29.44         32.10         2.39 o
   2   6  16         26.96         32.35         2.24 o
   3   6  16         74.94         62.76         2.89 o
   4   6  16        113.46        130.72         9.29 o
   5   6  16         86.22         89.07         8.59 o
  -5   7  16         39.82         46.76         6.04 o
  -4   7  16          7.98          1.24         4.98 o
  -3   7  16        162.62        188.36        13.03 o
  -2   7  16        183.80        186.52         7.75 o
  -1   7  16        101.02        100.79         4.90 o
   0   7  16         92.75         95.30         4.08 o
   1   7  16         98.40        101.19         3.55 o
   2   7  16        188.79        188.33         4.59 o
   3   7  16        166.00        164.17         4.53 o
   4   7  16          7.73          7.89         4.13 o
   5   7  16         38.10         43.70         6.58 o
  -4   8  16        170.51        158.09        19.55 o
  -3   8  16         23.99         28.89         7.67 o
  -2   8  16         53.80         56.66         4.49 o
  -1   8  16         74.88         83.14         4.88 o
   0   8  16          7.16         15.76         3.08 o
   1   8  16         69.74         74.15         3.59 o
   2   8  16         52.40         56.79         2.82 o
   3   8  16         25.08         26.88         3.97 o
   4   8  16        168.00        179.91         8.42 o
  -4   9  16         74.67         81.26        11.09 o
  -3   9  16         69.20         61.82         6.84 o
  -2   9  16         16.53         18.16         3.80 o
  -1   9  16          1.90         -3.16         3.16 o
   0   9  16        210.54        221.74         7.27 o
   1   9  16          1.55          0.13         2.40 o
   2   9  16         17.57         17.53         2.64 o
   3   9  16         71.81         58.30         5.57 o
   4   9  16         72.33         84.72         7.35 o
  -3  10  16        124.89        126.56        12.74 o
  -2  10  16          4.34         10.05         6.00 o
  -1  10  16        103.75        104.94         5.51 o
   0  10  16          3.15          0.25         3.08 o
   1  10  16        109.94        110.87         8.23 o
   2  10  16          4.78          6.42         3.12 o
   3  10  16        123.70        124.72         7.14 o
  -2  11  16        334.64        368.68        15.37 o
  -1  11  16         18.18         22.07         5.26 o
   0  11  16         64.17         71.63         5.82 o
   1  11  16         17.92         15.32         4.15 o
   2  11  16        337.05        368.01        11.12 o
  -1  12  16         48.51         56.67         5.75 o
   0  12  16         13.54         17.04         4.56 o
   1  12  16         47.17         45.01         7.15 o
   1   0  17        186.87        180.84         4.91 o
   2   0  17         34.98         36.04         2.72 o
   3   0  17        149.27        158.27         5.57 o
   4   0  17          0.99          0.89         2.60 o
   5   0  17        128.84        126.20         9.03 o
   6   0  17          0.64         -4.04         5.46 o
  -5   1  17        196.42        198.22        10.89 o
  -4   1  17         51.43         44.33         4.63 o
  -3   1  17         25.54         24.39         2.86 o
  -2   1  17         91.50         84.19         3.59 o
  -1   1  17         70.75         68.05         4.32 o
   0   1  17         67.13         62.75         3.49 o
   1   1  17         70.02         72.48         3.19 o
   2   1  17         93.21         95.69         3.56 o
   3   1  17         23.40         23.35         2.63 o
   4   1  17         50.11         50.49         3.12 o
   5   1  17        198.35        214.47         8.56 o
  -5   2  17        163.17        163.47         9.85 o
  -4   2  17         22.70         25.04         4.22 o
  -3   2  17        205.82        201.92         6.73 o
  -2   2  17         63.65         71.74         4.46 o
  -1   2  17        402.47        406.63         8.70 o
   0   2  17        480.01        474.00        11.91 o
   1   2  17        399.48        399.21         7.65 o
   2   2  17         63.26         61.94         3.56 o
   3   2  17        202.72        200.07         5.33 o
   4   2  17         22.76         25.68         2.57 o
   5   2  17        161.94        160.42         7.25 o
  -5   3  17         20.65         19.98         8.12 o
  -4   3  17          1.29          0.97         3.68 o
  -3   3  17         55.68         60.75         5.44 o
  -2   3  17        100.43         89.26         4.67 o
  -1   3  17         50.39         48.74         3.71 o
   0   3  17          1.39          1.69         1.78 o
   1   3  17         50.53         50.53         2.89 o
   2   3  17        102.36         98.38         5.21 o
   3   3  17         53.86         62.70         3.00 o
   4   3  17          1.60          0.65         2.25 o
   5   3  17         22.13         15.80         5.78 o
  -5   4  17         75.23         85.06         8.11 o
  -4   4  17        190.20        190.16         8.27 o
  -3   4  17        228.11        221.63         8.32 o
  -2   4  17         13.78         13.79         3.19 o
  -1   4  17        416.42        417.89         9.93 o
   0   4  17        231.65        233.03         5.67 o
   1   4  17        415.19        410.68         7.53 o
   2   4  17         15.31         15.37         2.06 o
   3   4  17        234.94        223.35         4.96 o
   4   4  17        192.79        196.53         6.65 o
   5   4  17         75.27         85.10         6.62 o
  -5   5  17         43.94         42.24         6.84 o
  -4   5  17         20.85         14.80         4.43 o
  -3   5  17         52.83         48.63         4.81 o
  -2   5  17         66.58         61.07         4.36 o
  -1   5  17          9.24          8.09         3.32 o
   0   5  17         22.35         26.61         3.54 o
   1   5  17          9.03         10.47         2.59 o
   2   5  17         68.35         68.95         2.92 o
   3   5  17         50.58         49.71         2.90 o
   4   5  17         20.84         13.67         4.54 o
   5   5  17         43.25         36.67         5.49 o
  -5   6  17         37.71         44.31         7.07 o
  -4   6  17         82.80         86.94         8.00 o
  -3   6  17         21.99         20.19         4.21 o
  -2   6  17        268.37        270.16         8.25 o
  -1   6  17        166.51        168.83         7.60 o
   0   6  17         55.26         62.71         3.93 o
   1   6  17        172.03        166.46         6.05 o
   2   6  17        264.08        267.33         5.65 o
   3   6  17         19.56         14.37         2.78 o
   4   6  17         84.63         81.81         6.30 o
   5   6  17         37.86         33.65         7.27 o
  -4   7  17         49.10         34.18         9.14 o
  -3   7  17         68.48         71.24         6.81 o
  -2   7  17        102.59        103.93         6.23 o
  -1   7  17         30.92         22.89         3.58 o
   0   7  17          0.60         -2.63         2.63 o
   1   7  17         31.79         30.99         2.82 o
   2   7  17        101.95         98.16         3.53 o
   3   7  17         66.72         74.15         5.68 o
   4   7  17         48.20         57.66         5.81 o
  -4   8  17         27.73         29.41         8.74 o
  -3   8  17          9.46          9.71         5.06 o
  -2   8  17        391.31        387.01        11.85 o
  -1   8  17        241.48        245.81         7.84 o
   0   8  17        126.65        130.18         5.48 o
   1   8  17        244.46        253.14         6.54 o
   2   8  17        393.39        400.47         8.24 o
   3   8  17          8.75          0.23         3.87 o
   4   8  17         28.37         35.25         5.48 o
  -3   9  17          5.17          1.67         5.77 o
  -2   9  17          8.53          7.49         4.22 o
  -1   9  17         23.28         19.18         3.75 o
   0   9  17          6.58          4.96         3.23 o
   1   9  17         22.66         29.17         4.10 o
   2   9  17          8.71          4.89         4.29 o
   3   9  17          4.81          2.75         4.33 o
  -3  10  17         44.81         47.52        10.38 o
  -2  10  17         54.19         51.15         6.61 o
  -1  10  17         32.76         28.07         4.87 o
   0  10  17         50.35         53.57         5.23 o
   1  10  17         33.36         30.18         5.96 o
   2  10  17         55.44         45.78         7.27 o
   3  10  17         44.93         42.39         7.43 o
  -1  11  17          8.00         11.35         4.63 o
   0  11  17         34.33         37.81         6.27 o
   1  11  17          7.99          2.59         4.02 o
   0   0  18         33.95         34.05         4.81 o
   1   0  18          0.27         -2.50         2.50 o
   2   0  18        459.43        434.93         9.01 o
   3   0  18          3.32         -1.19         2.34 o
   4   0  18        313.61        315.31         9.88 o
   5   0  18        350.76        384.83        17.00 o
  -5   1  18         23.75         28.39         9.20 o
  -4   1  18         53.56         53.26         4.84 o
  -3   1  18         35.61         39.02         3.57 o
  -2   1  18         60.37         58.03         4.07 o
  -1   1  18         38.05         37.46         3.53 o
   0   1  18          4.57          3.65         2.78 o
   1   1  18         35.94         31.21         3.38 o
   2   1  18         60.42         63.67         3.49 o
   3   1  18         33.82         38.88         3.05 o
   4   1  18         54.53         61.80         3.98 o
   5   1  18         23.28         17.09         4.03 o
  -5   2  18         38.58         38.09         7.05 o
  -4   2  18         76.82         83.71         4.81 o
  -3   2  18         13.39          8.48         3.11 o
  -2   2  18        312.68        315.12         8.55 o
  -1   2  18        208.96        206.84         6.73 o
   0   2  18        269.67        251.40         7.31 o
   1   2  18        213.01        212.17         5.44 o
   2   2  18        308.16        302.37         7.04 o
   3   2  18         12.48         12.14         2.41 o
   4   2  18         75.17         82.15         4.17 o
   5   2  18         40.10         46.69         7.16 o
  -5   3  18          2.32          3.47         5.30 o
  -4   3  18         73.28         77.98         4.92 o
  -3   3  18         17.61         18.62         3.86 o
  -2   3  18         75.77         77.06         4.65 o
  -1   3  18        103.56        108.77         5.10 o
   0   3  18         63.63         64.67         4.15 o
   1   3  18        102.08        110.14         3.75 o
   2   3  18         77.37         82.30         3.60 o
   3   3  18         19.02         24.02         2.53 o
   4   3  18         71.51         66.96         4.89 o
   5   3  18          2.74         -5.28         5.28 o
  -5   4  18         55.03         64.40        11.90 o
  -4   4  18          5.66          9.80         4.13 o
  -3   4  18        148.52        135.35         6.74 o
  -2   4  18        153.87        156.49         6.20 o
  -1   4  18         40.98         39.27         3.78 o
   0   4  18        116.62        131.78         5.48 o
   1   4  18         40.31         37.16         2.68 o
   2   4  18        152.51        157.59         4.42 o
   3   4  18        150.55        146.36         5.24 o
   4   4  18          6.59          6.85         4.20 o
   5   4  18         55.14         64.62         6.25 o
  -4   5  18         12.46          7.85         4.18 o
  -3   5  18        114.83        101.96         6.29 o
  -2   5  18          4.36          6.18         3.32 o
  -1   5  18          9.45          8.40         3.14 o
   0   5  18        209.54        206.32         7.27 o
   1   5  18          9.21         13.19         2.53 o
   2   5  18          4.67          6.64         2.08 o
   3   5  18        115.53        108.35         5.06 o
   4   5  18         13.82          9.25         4.52 o
  -4   6  18        248.00        255.02        13.00 o
  -3   6  18         73.44         75.51        12.46 o
  -2   6  18         87.88         92.69         6.01 o
  -1   6  18         52.38         51.78         4.80 o
   0   6  18         57.21         60.99         5.63 o
   1   6  18         51.74         56.36         3.58 o
   2   6  18         88.14         90.59         3.80 o
   3   6  18         75.10         67.98         4.13 o
   4   6  18        248.79        252.70        10.03 o
  -4   7  18         84.53         88.13         7.75 o
  -3   7  18        176.78        174.92         9.74 o
  -2   7  18          5.57          0.28         3.85 o
  -1   7  18         39.30         43.04         4.67 o
   0   7  18         19.88         19.97         3.46 o
   1   7  18         40.53         50.35         3.33 o
   2   7  18          6.23          6.28         2.43 o
   3   7  18        173.43        190.73         8.43 o
   4   7  18         81.19         88.73         7.45 o
  -3   8  18        140.45        144.35        18.47 o
  -2   8  18         58.68         66.50         5.81 o
  -1   8  18         95.83         99.68         8.07 o
   0   8  18          2.72          2.50         3.63 o
   1   8  18         95.65        106.25         7.00 o
   2   8  18         55.95         66.54         5.27 o
   3   8  18        142.49        155.05         7.74 o
  -2   9  18         23.70         27.84         5.84 o
  -1   9  18         80.72         77.75         7.14 o
   0   9  18          0.58         -1.74         3.78 o
   1   9  18         79.78         88.11         6.21 o
   2   9  18         24.79         21.73         7.79 o
  -1  10  18         96.35        102.49         6.58 o
   0  10  18        121.07        132.81        10.77 o
   1  10  18         99.26         93.16         6.78 o
   1   0  19          7.80          1.67         2.90 o
   2   0  19          1.36          4.36         3.13 o
   3   0  19         44.02         45.16         3.87 o
   4   0  19        161.02        151.10         7.21 o
  -4   1  19        208.93        221.07        13.63 o
  -3   1  19         21.65         23.08         3.93 o
  -2   1  19         29.99         40.33         6.33 o
  -1   1  19        105.49         95.12         5.61 o
   0   1  19        112.54        113.86         5.72 o
   1   1  19        103.83         91.46         5.59 o
   2   1  19         31.08         33.61         3.78 o
   3   1  19         21.05         24.57         3.26 o
   4   1  19        211.50        221.59         7.11 o
  -4   2  19         28.72         27.59         5.19 o
  -3   2  19         54.65         58.40         5.63 o
  -2   2  19         19.34         18.25         3.93 o
  -1   2  19         68.24         68.67         4.42 o
   0   2  19        250.99        254.54         7.66 o
   1   2  19         73.02         66.89         4.58 o
   2   2  19         20.39         23.49         2.95 o
   3   2  19         52.77         61.00         3.98 o
   4   2  19         28.03         28.21         4.42 o
  -4   3  19         44.25         39.77         9.12 o
  -3   3  19         48.21         40.47         4.65 o
  -2   3  19        338.52        341.28         9.52 o
  -1   3  19         46.26         48.53         5.12 o
   0   3  19        172.75        165.95         6.29 o
   1   3  19         46.32         46.07         3.51 o
   2   3  19        339.26        364.52         7.93 o
   3   3  19         49.74         53.29         3.66 o
   4   3  19         41.34         41.16         7.14 o
  -4   4  19          9.47         13.76         4.94 o
  -3   4  19         94.56         87.39         5.90 o
  -2   4  19         29.54         34.08         5.05 o
  -1   4  19        159.92        156.63         6.36 o
   0   4  19         10.46          9.35         3.47 o
   1   4  19        163.40        161.84         6.61 o
   2   4  19         30.12         34.79         3.04 o
   3   4  19         96.63         93.21         4.90 o
   4   4  19          8.94          8.30         4.69 o
  -4   5  19         75.17         64.95         7.13 o
  -3   5  19         20.36         21.67         4.57 o
  -2   5  19         17.53         21.31         4.47 o
  -1   5  19         91.58        100.00         5.85 o
   0   5  19        401.89        397.82        12.49 o
   1   5  19         91.46         93.93         5.46 o
   2   5  19         19.63         21.71         2.84 o
   3   5  19         22.32         18.46         4.54 o
   4   5  19         73.02         82.72         6.50 o
  -3   6  19         61.02         58.32         6.57 o
  -2   6  19         88.82         89.50         6.12 o
  -1   6  19         44.18         53.39         7.79 o
   0   6  19         21.62         19.20         3.76 o
   1   6  19         41.40         43.73         4.50 o
   2   6  19         85.90         90.33         3.97 o
   3   6  19         64.62         48.34         5.44 o
  -3   7  19        138.19        154.37         9.42 o
  -2   7  19          4.98         -1.18         4.68 o
  -1   7  19         99.51         99.24         6.94 o
   0   7  19         20.69         21.63         4.75 o
   1   7  19        101.23        115.12         6.13 o
   2   7  19          5.79          8.27         3.87 o
   3   7  19        138.88        156.63         7.95 o
  -2   8  19         54.44         68.54         6.92 o
  -1   8  19         69.01         61.07         6.69 o
   0   8  19        111.57        114.18         7.69 o
   1   8  19         68.08         75.78         5.45 o
   2   8  19         52.65         67.50         9.71 o
  -1   9  19         76.05         86.05         7.60 o
   0   9  19         92.97        103.05         6.43 o
   1   9  19         79.19         87.82        10.03 o
   0   0  20        101.18         97.57        16.24 o
   1   0  20        219.78        216.00         7.32 o
   2   0  20         46.88         36.51         4.28 o
   3   0  20          1.35         -3.97         3.97 o
   4   0  20         30.71         38.47         8.04 o
  -4   1  20         14.45         11.78         4.80 o
  -3   1  20        189.03        206.06         9.68 o
  -2   1  20          4.56          1.72         4.24 o
  -1   1  20        299.23        299.84        11.88 o
   0   1  20          4.97          5.55         3.17 o
   1   1  20        291.67        280.78         9.27 o
   2   1  20          4.86         -3.70         3.70 o
   3   1  20        190.09        193.41         9.27 o
   4   1  20         14.82         10.20         3.88 o
  -4   2  20         86.35         89.32        15.32 o
  -3   2  20         89.08        100.43        17.06 o
  -2   2  20         30.61         27.87         4.39 o
  -1   2  20         16.16         11.92         4.70 o
   0   2  20         73.85         79.43         8.88 o
   1   2  20         16.40         13.85         3.67 o
   2   2  20         30.23         32.20         4.82 o
   3   2  20         89.15         89.33         5.55 o
   4   2  20         84.77         82.82         8.16 o
  -3   3  20        185.45        211.63        10.24 o
  -2   3  20         37.61         28.29         4.52 o
  -1   3  20        115.92        127.80         5.85 o
   0   3  20        282.25        297.26        15.18 o
   1   3  20        121.64        120.89         7.89 o
   2   3  20         39.28         37.88         4.16 o
   3   3  20        184.56        203.66         8.94 o
  -3   4  20         31.61         24.37         5.42 o
  -2   4  20         53.47         56.10         5.27 o
  -1   4  20         73.29         75.23         5.49 o
   0   4  20          1.09          3.29         3.47 o
   1   4  20         73.29         78.05         7.09 o
   2   4  20         53.40         60.06         4.57 o
   3   4  20         32.65         34.48         5.47 o
  -3   5  20        144.40        157.11         9.28 o
  -2   5  20        141.07        144.58        15.10 o
  -1   5  20         54.98         56.34         5.53 o
   0   5  20          4.35          6.49         4.27 o
   1   5  20         56.94         60.71         5.78 o
   2   5  20        142.79        150.89        10.09 o
   3   5  20        143.66        134.49         7.55 o
  -2   6  20         23.08         17.69         5.37 o
  -1   6  20          0.13         -1.97         4.36 o
   0   6  20          4.69          4.37         6.51 o
   1   6  20          0.15          0.07         4.03 o
   2   6  20         23.42         29.92         7.74 o
  -2   7  20         97.52         98.39         7.89 o
  -1   7  20         44.99         50.28         9.29 o
   0   7  20         21.51         25.82         5.27 o
   1   7  20         43.41         42.51         8.51 o
   2   7  20         96.47         97.59        17.53 o
  -1   8  20         85.40        102.65        12.24 o
   0   8  20          4.65          3.93         4.49 o
   1   8  20         86.12         86.31        12.43 o
   1   0  21         81.87         88.52         6.14 o
   2   0  21         33.08         40.21        10.66 o
   3   0  21          0.78          2.57         4.42 o
  -3   1  21          7.18          7.09         4.45 o
  -2   1  21         16.94         15.70         4.90 o
  -1   1  21         48.18         43.04         4.83 o
   0   1  21          2.09          3.65         3.28 o
   1   1  21         48.88         44.34         5.57 o
   2   1  21         17.19         28.45         5.17 o
   3   1  21          7.28          3.47         5.19 o
  -3   2  21         39.40         41.24         5.89 o
  -2   2  21          2.10          3.67         4.46 o
  -1   2  21         96.00        104.38         5.53 o
   0   2  21          1.27          3.38         3.65 o
   1   2  21         93.44         88.97         6.75 o
   2   2  21          2.43          2.16         4.03 o
   3   2  21         40.89         44.57         5.38 o
  -3   3  21         22.94         22.19         5.47 o
  -2   3  21         61.23         73.50         6.65 o
  -1   3  21         56.79         51.18         5.01 o
   0   3  21        205.50        182.38        13.82 o
   1   3  21         57.78         61.73         5.78 o
   2   3  21         60.22         76.28         5.10 o
   3   3  21         21.80         15.00         5.75 o
  -2   4  21          3.03         -2.43         4.57 o
  -1   4  21         14.21         12.57         8.75 o
   0   4  21        275.74        287.26        11.72 o
   1   4  21         13.09          8.37         4.51 o
   2   4  21          3.01          1.45         4.08 o
  -2   5  21         74.42         79.78         7.47 o
  -1   5  21         39.35         49.28        11.92 o
   0   5  21         19.57         19.38         5.00 o
   1   5  21         39.00         46.71         6.95 o
   2   5  21         77.30         87.67        13.60 o
  -1   6  21        139.18        146.96         8.93 o
   0   6  21          3.85          5.57         4.61 o
   1   6  21        140.12        154.33         8.67 o
   0   0  22        105.71        120.91        11.13 o
   1   0  22          0.97         11.18         6.45 o
   2   0  22        470.50        493.65        16.36 o
  -2   1  22         64.20         69.84         6.67 o
  -1   1  22        108.20        101.81        14.31 o
   0   1  22          4.29         -0.67         4.53 o
   1   1  22        108.18        115.84         9.43 o
   2   1  22         63.67         54.68         6.04 o
  -1   2  22         30.32         32.41         5.56 o
   0   2  22          0.17         -3.42         7.19 o
   1   2  22         30.65         33.81         5.56 o
  -1   3  22         39.33         42.83         5.89 o
   0   3  22         47.97         43.12         6.66 o
   1   3  22         40.98         45.66        13.50 o
   0   4  22         34.82         47.41         6.03 o
                                                
